# Supplementary material for: Characterisation of the NRF2 transcriptional network and its response to chemical insult in primary human hepatocytes: implications for prediction of drug-induced liver injury
Source: Arch Toxicol. 2018 Nov 13;93(2):385–99. doi: 10.1007/s00204-018-2354-1 (PMC6373176; doi:10.1007/s00204-018-2354-1)
Supplement: Supplementary file 2 — Supplementary material 2 (XLSX 8313 KB) [file 204_2018_2354_MOESM2_ESM.xlsx]

## Sheet: All probes
Probe Name	Gene Name	Systematic Name	Description	Mean FC siNRF2:siCON	P-value siNRF2:siCON	FDR P-value siNRF2:siCON	Mean FC siKEAP1:siCON	P-value siKEAP1:siCON	FDR P-value siKEAP1:siCON
A_33_P3258478	1060P11.3	AJ630586	gb|Homo sapiens mRNA for killer-cell Ig-like receptor (KIR3DP1 gene), allele KIR3DP1*004. [AJ630586]	1.69125	0.257023	0.59447	1.45786	0.411254	0.721627
A_33_P3294946	1060P11.3	AJ630586	gb|Homo sapiens mRNA for killer-cell Ig-like receptor (KIR3DP1 gene), allele KIR3DP1*004. [AJ630586]	0.904761	0.184828	0.514513	0.880145	0.0964749	0.385892
3xSLv1	3xSLv1	3xSLv1		1.04198	0.239854	0.576411	1.02517	0.470925	0.764902
A_19_P00325768	A_19_P00325768	A_19_P00325768	Unknown	1.09594	0.00197933	0.051711	1.07334	0.0113028	0.133653
A_19_P00800244	A_19_P00800244	A_19_P00800244	Unknown	1.00814	0.920441	0.987596	0.929822	0.37643	0.694675
A_19_P00801821	A_19_P00801821	A_19_P00801821	Unknown	0.845132	0.013742	0.1485	1.06749	0.29637	0.632105
A_19_P00802027	A_19_P00802027	A_19_P00802027	Unknown	1.00688	0.809128	0.950603	0.969548	0.284742	0.621604
A_19_P00802201	A_19_P00802201	A_19_P00802201	Unknown	0.343077	9.33657e-05	0.00877582	0.805328	0.303783	0.638167
A_19_P00803086	A_19_P00803086	A_19_P00803086	Unknown	0.995738	0.938567	0.991945	0.976279	0.665859	0.884398
A_19_P00803499	A_19_P00803499	A_19_P00803499	Unknown	0.92301	0.826275	0.956915	1.32728	0.442179	0.744098
A_19_P00803675	A_19_P00803675	A_19_P00803675	Unknown	1.09155	0.671717	0.887499	0.660883	0.0588345	0.304303
A_19_P00804070	A_19_P00804070	A_19_P00804070	Unknown	0.714367	0.40788	0.719158	0.813884	0.609766	0.853339
A_19_P00804120	A_19_P00804120	A_19_P00804120	Unknown	0.867652	0.727871	0.914575	0.574994	0.187093	0.517044
A_19_P00804924	A_19_P00804924	A_19_P00804924	Unknown	0.855944	0.458671	0.75629	1.45121	0.0885034	0.370376
A_19_P00805291	A_19_P00805291	A_19_P00805291	Unknown	0.977206	0.407842	0.719127	0.939838	0.0367202	0.243062
A_19_P00805651	A_19_P00805651	A_19_P00805651	Unknown	1.06609	0.280307	0.617608	0.904064	0.0978226	0.388242
A_19_P00806158	A_19_P00806158	A_19_P00806158	Unknown	1.01817	0.729282	0.915126	1.01316	0.8014	0.947276
A_19_P00806882	A_19_P00806882	A_19_P00806882	Unknown	0.978483	0.580786	0.836098	0.982377	0.651149	0.876637
A_19_P00808758	A_19_P00808758	A_19_P00808758	Unknown	1.13096	0.000617254	0.0265714	0.991066	0.758017	0.928763
A_19_P00808923	A_19_P00808923	A_19_P00808923	Unknown	1.07687	0.100486	0.392887	0.945927	0.208737	0.542272
A_19_P00810205	A_19_P00810205	A_19_P00810205	Unknown	0.564274	0.0384905	0.248519	0.610201	0.0690968	0.32833
A_19_P00811234	A_19_P00811234	A_19_P00811234	Unknown	1.00073	0.985397	0.998492	1.04118	0.321031	0.652507
A_19_P00812033	A_19_P00812033	A_19_P00812033	Unknown	1.43875	0.00609116	0.0957473	1.18987	0.148576	0.468007
A_19_P00812701	A_19_P00812701	A_19_P00812701	Unknown	1.3868	0.000345574	0.0189694	1.23645	0.00927416	0.120698
A_21_P0000465	A_21_P0000465	A_21_P0000465	Unknown	1.39069	0.618366	0.858305	0.444238	0.229827	0.565876
A_21_P0000467	A_21_P0000467	A_21_P0000467	Unknown	0.536244	0.340611	0.667692	0.522731	0.321814	0.653106
A_21_P0000480	A_21_P0000480	A_21_P0000480	Unknown	1.07955	0.343724	0.66973	0.961644	0.624663	0.861763
A_21_P0000520	A_21_P0000520	A_21_P0000520	Unknown	0.895082	0.410096	0.720734	0.9492	0.695839	0.899247
A_21_P0000564	A_21_P0000564	A_21_P0000564	Unknown	0.960407	0.940081	0.992217	1.10257	0.855891	0.96715
A_21_P0013913	A_21_P0013913	A_21_P0013913	Unknown	1.08898	0.10811	0.40683	0.919687	0.114002	0.417127
A_21_P0013923	A_21_P0013923	A_21_P0013923	Unknown	0.973849	0.460854	0.757933	1.03876	0.294544	0.630701
A_21_P0013924	A_21_P0013924	A_21_P0013924	Unknown	0.933285	0.160197	0.482727	1.10858	0.0433288	0.262732
A_21_P0013928	A_21_P0013928	A_21_P0013928	Unknown	1.0428	0.732615	0.91679	0.828204	0.138172	0.453773
A_21_P0013937	A_21_P0013937	A_21_P0013937	Unknown	0.956398	0.602192	0.848838	0.998884	0.989538	0.999121
A_21_P0013942	A_21_P0013942	A_21_P0013942	Unknown	1.42514	0.248652	0.585812	2.05177	0.0277776	0.212495
A_21_P0013943	A_21_P0013943	A_21_P0013943	Unknown	1.63101	0.114587	0.417975	0.989998	0.973002	0.997222
A_21_P0013948	A_21_P0013948	A_21_P0013948	Unknown	1.18173	0.0134856	0.146897	0.990901	0.88038	0.975951
A_21_P0013949	A_21_P0013949	A_21_P0013949	Unknown	0.770646	0.233577	0.569746	2.17864	0.0020738	0.0531044
A_21_P0013954	A_21_P0013954	A_21_P0013954	Unknown	1.22543	0.550995	0.817085	1.92341	0.0683877	0.32683
A_21_P0013957	A_21_P0013957	A_21_P0013957	Unknown	0.771475	0.348919	0.673354	1.30068	0.342767	0.669147
A_21_P0013959	A_21_P0013959	A_21_P0013959	Unknown	1.00907	0.787077	0.941475	0.995341	0.888757	0.978604
A_21_P0013962	A_21_P0013962	A_21_P0013962	Unknown	1.08987	0.687617	0.895109	0.856613	0.472269	0.765769
A_21_P0013972	A_21_P0013972	A_21_P0013972	Unknown	1.00027	0.996112	0.999625	0.94109	0.28225	0.619166
A_21_P0013988	A_21_P0013988	A_21_P0013988	Unknown	1.0158	0.93874	0.992003	0.844835	0.413707	0.723323
A_21_P0013990	A_21_P0013990	A_21_P0013990	Unknown	0.59169	0.0446249	0.266453	0.571657	0.0338254	0.233781
A_21_P0013992	A_21_P0013992	A_21_P0013992	Unknown	0.909422	0.234199	0.570275	0.949514	0.5092	0.79069
A_21_P0013994	A_21_P0013994	A_21_P0013994	Unknown	0.700087	0.319214	0.650841	1.87916	0.0882409	0.369874
A_21_P0013999	A_21_P0013999	A_21_P0013999	Unknown	0.461832	0.00378033	0.073639	0.707135	0.145976	0.464615
A_21_P0014005	A_21_P0014005	A_21_P0014005	Unknown	0.868522	0.699647	0.900817	0.95312	0.895218	0.980725
A_21_P0014013	A_21_P0014013	A_21_P0014013	Unknown	1.00604	0.951854	0.994195	1.05263	0.6087	0.852669
A_21_P0014023	A_21_P0014023	A_21_P0014023	Unknown	0.995884	0.91823	0.986832	1.04635	0.269269	0.606761
A_21_P0014027	A_21_P0014027	A_21_P0014027	Unknown	0.941092	0.655414	0.878748	1.24395	0.122322	0.43011
A_21_P0014033	A_21_P0014033	A_21_P0014033	Unknown	0.858789	0.299297	0.634371	0.868158	0.333874	0.662659
A_21_P0014037	A_21_P0014037	A_21_P0014037	Unknown	0.264813	0.000195174	0.0135347	1.08267	0.77447	0.935698
A_21_P0014040	A_21_P0014040	A_21_P0014040	Unknown	1.30554	0.00764415	0.108108	1.01599	0.857266	0.967516
A_21_P0014043	A_21_P0014043	A_21_P0014043	Unknown	1.17309	0.757007	0.928303	1.61831	0.356994	0.679793
A_21_P0014050	A_21_P0014050	A_21_P0014050	Unknown	1.38119	0.544634	0.813105	1.76985	0.290381	0.626954
A_21_P0014052	A_21_P0014052	A_21_P0014052	Unknown	0.862522	0.780689	0.938598	2.52314	0.0962397	0.385496
A_21_P0014064	A_21_P0014064	A_21_P0014064	Unknown	0.669027	0.504635	0.78783	0.80378	0.71546	0.908493
A_21_P0014068	A_21_P0014068	A_21_P0014068	Unknown	1.00397	0.861179	0.968944	0.997519	0.912754	0.985385
A_21_P0014095	A_21_P0014095	A_21_P0014095	Unknown	1.57569	0.290807	0.627331	0.900812	0.804835	0.948639
A_21_P0014104	A_21_P0014104	A_21_P0014104	Unknown	1.00774	0.773501	0.935362	0.993558	0.809319	0.950654
A_21_P0014116	A_21_P0014116	A_21_P0014116	Unknown	1.75984	0.0643422	0.317559	1.37162	0.282049	0.61902
A_21_P0014121	A_21_P0014121	A_21_P0014121	Unknown	1.14043	0.683233	0.892783	0.856803	0.631651	0.865465
A_21_P0014122	A_21_P0014122	A_21_P0014122	Unknown	1.04879	0.791256	0.943564	1.05644	0.760405	0.929885
A_21_P0014126	A_21_P0014126	A_21_P0014126	Unknown	0.894584	0.115657	0.419564	0.971894	0.675285	0.889019
A_21_P0014154	A_21_P0014154	A_21_P0014154	Unknown	2.7173	0.0240698	0.197595	2.21426	0.0645774	0.318157
A_21_P0014163	A_21_P0014163	A_21_P0014163	Unknown	1.24419	0.0092623	0.120564	0.97633	0.748299	0.924451
A_21_P0014169	A_21_P0014169	A_21_P0014169	Unknown	0.501487	0.023389	0.194672	0.785999	0.392823	0.707335
A_21_P0014178	A_21_P0014178	A_21_P0014178	Unknown	0.703064	0.405692	0.717664	0.473949	0.0897491	0.372694
A_21_P0014184	A_21_P0014184	A_21_P0014184	Unknown	1.88749	0.0419905	0.258688	0.550726	0.0543142	0.292971
A_21_P0014192	A_21_P0014192	A_21_P0014192	Unknown	0.890591	0.005026	0.0861123	0.945815	0.135614	0.450014
A_21_P0014193	A_21_P0014193	A_21_P0014193	Unknown	1.61319	0.191597	0.522353	0.865254	0.684883	0.89368
A_21_P0014203	A_21_P0014203	A_21_P0014203	Unknown	1.28259	0.0410202	0.256034	0.884227	0.28674	0.623525
A_21_P0014212	A_21_P0014212	A_21_P0014212	Unknown	0.472052	0.0799919	0.352518	0.806906	0.599509	0.847404
A_21_P0014213	A_21_P0014213	A_21_P0014213	Unknown	0.967682	0.573179	0.831408	0.831351	0.00546987	0.0900505
A_21_P0014219	A_21_P0014219	A_21_P0014219	Unknown	1.14625	0.454616	0.753417	1.24741	0.232795	0.568849
A_21_P0014236	A_21_P0014236	A_21_P0014236	Unknown	1.05647	0.167414	0.491963	1.0269	0.494133	0.780596
A_21_P0014240	A_21_P0014240	A_21_P0014240	Unknown	1.85382	0.145257	0.463698	0.624283	0.259239	0.596378
A_21_P0014255	A_21_P0014255	A_21_P0014255	Unknown	1.54705	0.289264	0.626195	0.607436	0.228621	0.564754
A_21_P0014259	A_21_P0014259	A_21_P0014259	Unknown	1.00228	0.985973	0.998492	1.14896	0.293257	0.629735
A_21_P0014263	A_21_P0014263	A_21_P0014263	Unknown	0.912089	0.199039	0.53125	0.935585	0.346404	0.671573
A_21_P0014264	A_21_P0014264	A_21_P0014264	Unknown	1.00036	0.996243	0.999657	0.980556	0.799898	0.946893
A_21_P0014265	A_21_P0014265	A_21_P0014265	Unknown	1.05757	0.522957	0.799593	1.0327	0.712156	0.906973
A_21_P0014276	A_21_P0014276	A_21_P0014276	Unknown	0.761946	0.0119461	0.137765	0.983924	0.867089	0.97116
A_21_P0014286	A_21_P0014286	A_21_P0014286	Unknown	0.946454	0.443809	0.745306	1.06783	0.363128	0.684757
A_21_P0014294	A_21_P0014294	A_21_P0014294	Unknown	0.562479	0.124713	0.433988	0.656877	0.253464	0.591152
A_21_P0014305	A_21_P0014305	A_21_P0014305	Unknown	0.997289	0.93275	0.990538	1.01217	0.707525	0.904794
A_21_P0014320	A_21_P0014320	A_21_P0014320	Unknown	0.953004	0.701737	0.901995	1.2388	0.102797	0.397152
A_21_P0014324	A_21_P0014324	A_21_P0014324	Unknown	0.995872	0.95727	0.995224	0.976139	0.754775	0.927251
A_21_P0014341	A_21_P0014341	A_21_P0014341	Unknown	0.921849	0.644502	0.872683	0.841971	0.335299	0.663777
A_21_P0014345	A_21_P0014345	A_21_P0014345	Unknown	0.967149	0.295648	0.631563	1.0187	0.556734	0.820697
A_21_P0014374	A_21_P0014374	A_21_P0014374	Unknown	0.481649	0.0225211	0.190863	0.647308	0.151053	0.471021
A_21_P0014382	A_21_P0014382	A_21_P0014382	Unknown	0.98061	0.876803	0.974784	1.05609	0.66653	0.884711
A_21_P0014384	A_21_P0014384	A_21_P0014384	Unknown	1.16555	0.549662	0.816257	1.7416	0.0424091	0.259962
A_21_P0014386	A_21_P0014386	A_21_P0014386	Unknown	0.782895	0.0102399	0.127064	0.859546	0.0897576	0.372694
A_21_P0014391	A_21_P0014391	A_21_P0014391	Unknown	1.01964	0.840391	0.961817	1.14967	0.162298	0.485357
A_21_P0014394	A_21_P0014394	A_21_P0014394	Unknown	1.4924	0.0601158	0.307378	1.03194	0.875354	0.9741
A_21_P0014413	A_21_P0014413	A_21_P0014413	Unknown	0.29865	0.0275291	0.211625	1.04246	0.934231	0.990874
A_21_P0014414	A_21_P0014414	A_21_P0014414	Unknown	1.06842	0.6881	0.895425	1.08381	0.625858	0.862297
A_21_P0014417	A_21_P0014417	A_21_P0014417	Unknown	1.8656	0.0981559	0.388897	0.62892	0.209473	0.543006
A_21_P0014418	A_21_P0014418	A_21_P0014418	Unknown	1.86007	0.255184	0.592808	0.613446	0.366356	0.687055
A_21_P0014419	A_21_P0014419	A_21_P0014419	Unknown	1.18304	0.742037	0.921272	0.740066	0.557135	0.821058
A_21_P0014420	A_21_P0014420	A_21_P0014420	Unknown	1.08662	0.727016	0.914209	0.870126	0.560267	0.823007
A_21_P0014433	A_21_P0014433	A_21_P0014433	Unknown	2.81622	0.0042665	0.0788722	1.24101	0.494332	0.780752
A_21_P0014438	A_21_P0014438	A_21_P0014438	Unknown	0.653723	0.143202	0.460928	0.665368	0.159385	0.481571
A_21_P0014447	A_21_P0014447	A_21_P0014447	Unknown	6.11978	0.00499444	0.0858736	0.980996	0.972726	0.997222
A_21_P0014457	A_21_P0014457	A_21_P0014457	Unknown	1.04633	0.918327	0.986878	1.06166	0.89224	0.97965
A_21_P0014467	A_21_P0014467	A_21_P0014467	Unknown	0.828474	0.635637	0.867639	1.12205	0.771307	0.934659
A_21_P0014468	A_21_P0014468	A_21_P0014468	Unknown	0.95732	0.700771	0.901351	1.05622	0.630378	0.864725
A_21_P0014484	A_21_P0014484	A_21_P0014484	Unknown	1.08189	0.902381	0.982804	0.436758	0.208842	0.542372
A_21_P0014492	A_21_P0014492	A_21_P0014492	Unknown	0.861545	0.0416606	0.257646	0.934877	0.330401	0.659754
A_21_P0014500	A_21_P0014500	A_21_P0014500	Unknown	1.17988	0.0496438	0.28003	0.991443	0.913196	0.985502
A_21_P0014506	A_21_P0014506	A_21_P0014506	Unknown	2.113	0.236445	0.572811	0.452452	0.210745	0.544515
A_21_P0014523	A_21_P0014523	A_21_P0014523	Unknown	0.4498	0.0102654	0.127189	0.700276	0.210828	0.544591
A_21_P0014524	A_21_P0014524	A_21_P0014524	Unknown	0.997137	0.945142	0.993042	1.0114	0.785856	0.940802
A_21_P0014532	A_21_P0014532	A_21_P0014532	Unknown	1.00139	0.99707	0.999702	1.20277	0.626187	0.862438
A_21_P0014540	A_21_P0014540	A_21_P0014540	Unknown	4.67458	0.00799087	0.110839	0.93286	0.892381	0.979702
A_21_P0014541	A_21_P0014541	A_21_P0014541	Unknown	0.548481	0.150436	0.470127	1.13494	0.753911	0.926896
A_21_P0014543	A_21_P0014543	A_21_P0014543	Unknown	1.00617	0.987535	0.998796	0.775356	0.520881	0.798402
A_21_P0014546	A_21_P0014546	A_21_P0014546	Unknown	0.497923	0.067706	0.325431	0.541307	0.103605	0.398819
A_21_P0014581	A_21_P0014581	A_21_P0014581	Unknown	1.06495	0.898429	0.981831	0.535753	0.217318	0.551867
A_21_P0014590	A_21_P0014590	A_21_P0014590	Unknown	0.705066	0.338026	0.665881	1.29013	0.481765	0.772357
A_21_P0014605	A_21_P0014605	A_21_P0014605	Unknown	0.908911	0.762301	0.930791	1.64802	0.127857	0.439195
A_21_P0014606	A_21_P0014606	A_21_P0014606	Unknown	0.889167	0.318308	0.650082	1.10989	0.374078	0.692872
A_21_P0014607	A_21_P0014607	A_21_P0014607	Unknown	0.857218	0.64077	0.870579	0.242111	0.000523842	0.0241596
A_21_P0014610	A_21_P0014610	A_21_P0014610	Unknown	1.02767	0.766092	0.932587	0.787342	0.0179865	0.170185
A_21_P0014613	A_21_P0014613	A_21_P0014613	Unknown	1.01205	0.585702	0.839065	0.994448	0.799252	0.946736
A_21_P0014614	A_21_P0014614	A_21_P0014614	Unknown	1.13632	0.512044	0.79245	1.17124	0.419152	0.727241
A_21_P0014615	A_21_P0014615	A_21_P0014615	Unknown	1.44046	0.255409	0.593046	1.6512	0.124944	0.434302
A_21_P0014630	A_21_P0014630	A_21_P0014630	Unknown	0.979504	0.528447	0.803218	1.0106	0.747002	0.923826
A_21_P0014634	A_21_P0014634	A_21_P0014634	Unknown	2.45264	0.00205457	0.05281	1.00904	0.970778	0.997037
A_21_P0014654	A_21_P0014654	A_21_P0014654	Unknown	0.998348	0.962342	0.995958	0.99301	0.84135	0.96225
A_21_P0014656	A_21_P0014656	A_21_P0014656	Unknown	1.73773	0.11176	0.41325	1.60401	0.169114	0.494241
A_21_P0014667	A_21_P0014667	A_21_P0014667	Unknown	0.809962	0.197673	0.529525	0.743095	0.0769029	0.345685
A_21_P0014673	A_21_P0014673	A_21_P0014673	Unknown	1.25785	0.672148	0.887604	0.833748	0.737019	0.919227
A_21_P0014680	A_21_P0014680	A_21_P0014680	Unknown	1.09078	0.432345	0.737114	0.995812	0.969429	0.996754
A_21_P0014690	A_21_P0014690	A_21_P0014690	Unknown	0.673203	0.0318966	0.227165	0.975302	0.883236	0.976726
A_21_P0014692	A_21_P0014692	A_21_P0014692	Unknown	1.29173	0.165472	0.489264	1.22958	0.257543	0.595059
A_21_P0014698	A_21_P0014698	A_21_P0014698	Unknown	0.608292	0.081189	0.355003	0.745152	0.28614	0.622994
A_21_P0014717	A_21_P0014717	A_21_P0014717	Unknown	0.892059	0.16409	0.487732	0.966783	0.671474	0.887368
A_21_P0014731	A_21_P0014731	A_21_P0014731	Unknown	0.458292	0.00345779	0.0699874	0.926936	0.741126	0.921053
A_21_P0014734	A_21_P0014734	A_21_P0014734	Unknown	1.37841	0.0343288	0.235369	1.04923	0.732461	0.91665
A_21_P0014743	A_21_P0014743	A_21_P0014743	Unknown	0.740725	0.208491	0.541886	1.30185	0.266129	0.603602
A_21_P0014748	A_21_P0014748	A_21_P0014748	Unknown	1.06588	0.799309	0.946736	1.15267	0.572902	0.831231
A_21_P0014749	A_21_P0014749	A_21_P0014749	Unknown	0.909608	0.0253403	0.202811	1.05993	0.148172	0.467474
A_21_P0014750	A_21_P0014750	A_21_P0014750	Unknown	1.12927	0.728205	0.914691	0.347736	0.00762222	0.107928
A_21_P0014751	A_21_P0014751	A_21_P0014751	Unknown	0.92438	0.64047	0.870436	0.664324	0.0254327	0.203194
A_21_P0014752	A_21_P0014752	A_21_P0014752	Unknown	0.860028	0.187584	0.517701	0.817535	0.0848567	0.362613
A_21_P0014754	A_21_P0014754	A_21_P0014754	Unknown	1.56252	0.160362	0.482895	0.465269	0.0229343	0.192744
A_21_P0014755	A_21_P0014755	A_21_P0014755	Unknown	1.16204	0.188525	0.518722	0.994938	0.963493	0.995958
A_21_P0014758	A_21_P0014758	A_21_P0014758	Unknown	1.05957	0.687278	0.89486	0.783476	0.103837	0.399217
A_21_P0014763	A_21_P0014763	A_21_P0014763	Unknown	0.706053	0.414781	0.724088	0.702731	0.408629	0.719726
A_21_P0014766	A_21_P0014766	A_21_P0014766	Unknown	0.923382	0.83037	0.958209	0.653114	0.262114	0.599379
A_21_P0014767	A_21_P0014767	A_21_P0014767	Unknown	0.720542	0.421128	0.728512	0.633963	0.268032	0.605507
A_21_P0014769	A_21_P0014769	A_21_P0014769	Unknown	1.10144	0.417575	0.726246	0.973513	0.819983	0.954581
A_21_P0014770	A_21_P0014770	A_21_P0014770	Unknown	1.05259	0.936937	0.991554	1.13356	0.846639	0.963838
A_21_P0014771	A_21_P0014771	A_21_P0014771	Unknown	0.977106	0.66867	0.885994	1.19493	0.00428648	0.0790192
A_21_P0014772	A_21_P0014772	A_21_P0014772	Unknown	2.23415	0.0300951	0.221122	1.23241	0.543114	0.81223
A_21_P0014774	A_21_P0014774	A_21_P0014774	Unknown	1.41472	0.0758309	0.343014	0.88662	0.518476	0.796716
A_21_P0014777	A_21_P0014777	A_21_P0014777	Unknown	1.12513	0.766592	0.932756	1.2282	0.605874	0.850863
A_21_P0014780	A_21_P0014780	A_21_P0014780	Unknown	0.759282	0.228279	0.564323	1.23196	0.356461	0.679339
A_21_P0014784	A_21_P0014784	A_21_P0014784	Unknown	1.0942	0.631003	0.865115	1.00694	0.970453	0.996997
A_21_P0014787	A_21_P0014787	A_21_P0014787	Unknown	0.844745	0.623889	0.86121	0.662575	0.240705	0.577463
A_21_P0014790	A_21_P0014790	A_21_P0014790	Unknown	0.928684	0.810007	0.950934	1.52726	0.181581	0.510418
A_21_P0014792	A_21_P0014792	A_21_P0014792	Unknown	1.03209	0.737075	0.919227	1.03238	0.734855	0.917963
A_21_P0014799	A_21_P0014799	A_21_P0014799	Unknown	1.1449	0.471251	0.765097	0.894557	0.551906	0.817666
A_21_P0014803	A_21_P0014803	A_21_P0014803	Unknown	0.836476	0.00675109	0.101119	1.13307	0.0442929	0.265627
A_21_P0014808	A_21_P0014808	A_21_P0014808	Unknown	1.00601	0.935237	0.991207	0.94296	0.43024	0.735601
A_21_P0014811	A_21_P0014811	A_21_P0014811	Unknown	1.56762	0.147088	0.466129	0.917078	0.772555	0.935039
A_21_P0014819	A_21_P0014819	A_21_P0014819	Unknown	0.105428	0.00058348	0.0257462	0.741754	0.573748	0.831795
A_21_P0014821	A_21_P0014821	A_21_P0014821	Unknown	1.45682	0.343386	0.669546	0.726209	0.418527	0.72682
A_21_P0014826	A_21_P0014826	A_21_P0014826	Unknown	0.861953	0.660537	0.881415	1.36457	0.363323	0.684973
A_21_P0014828	A_21_P0014828	A_21_P0014828	Unknown	0.980771	0.954211	0.994746	1.81077	0.0942795	0.381715
A_21_P0014834	A_21_P0014834	A_21_P0014834	Unknown	1.04607	0.634253	0.866961	0.973086	0.772683	0.935056
A_21_P0014845	A_21_P0014845	A_21_P0014845	Unknown	1.02148	0.80001	0.946915	1.19771	0.0447422	0.266744
A_21_P0014849	A_21_P0014849	A_21_P0014849	Unknown	0.880374	0.016427	0.162654	1.01762	0.716674	0.909106
A_21_P0014850	A_21_P0014850	A_21_P0014850	Unknown	1.58306	0.20389	0.536924	1.00422	0.990455	0.99916
A_21_P0014854	A_21_P0014854	A_21_P0014854	Unknown	1.39677	0.525018	0.800985	0.929025	0.887905	0.978329
A_21_P0014855	A_21_P0014855	A_21_P0014855	Unknown	0.855669	0.229384	0.565448	0.872766	0.291251	0.627749
A_21_P0014859	A_21_P0014859	A_21_P0014859	Unknown	1.05753	0.833219	0.959351	1.08499	0.75899	0.929242
A_21_P0014862	A_21_P0014862	A_21_P0014862	Unknown	0.81107	0.0104556	0.128317	0.998983	0.988859	0.998968
A_21_P0014864	A_21_P0014864	A_21_P0014864	Unknown	0.865203	0.190394	0.520916	0.763924	0.0221017	0.189364
A_21_P0014867	A_21_P0014867	A_21_P0014867	Unknown	0.34183	0.00494299	0.0854135	1.05466	0.87272	0.973129
A_21_P0014869	A_21_P0014869	A_21_P0014869	Unknown	2.1851	0.0404783	0.254653	0.334654	0.00671608	0.100911
A_21_P0014870	A_21_P0014870	A_21_P0014870	Unknown	0.916546	0.0622386	0.312428	0.951845	0.271947	0.609162
A_21_P0014871	A_21_P0014871	A_21_P0014871	Unknown	0.794814	0.000347371	0.0190474	1.0062	0.903387	0.983056
A_21_P0014873	A_21_P0014873	A_21_P0014873	Unknown	0.750148	0.303899	0.638263	0.692825	0.1942	0.52547
A_21_P0014875	A_21_P0014875	A_21_P0014875	Unknown	0.905919	0.349503	0.67385	0.904168	0.340423	0.667562
A_21_P0014876	A_21_P0014876	A_21_P0014876	Unknown	0.96646	0.574745	0.832319	0.922644	0.1958	0.527366
A_21_P0014877	A_21_P0014877	A_21_P0014877	Unknown	0.878434	0.219671	0.55453	0.962243	0.709068	0.905403
A_21_P0014880	A_21_P0014880	A_21_P0014880	Unknown	1.18956	0.422019	0.729165	1.09568	0.670095	0.886847
A_21_P0014882	A_21_P0014882	A_21_P0014882	Unknown	0.764384	0.10808	0.406794	1.2119	0.240522	0.577198
A_21_P0014886	A_21_P0014886	A_21_P0014886	Unknown	1.1067	0.418373	0.726681	1.23307	0.105964	0.403199
A_21_P0014893	A_21_P0014893	A_21_P0014893	Unknown	3.14704	0.0341642	0.234871	2.16067	0.138357	0.453993
A_21_P0014894	A_21_P0014894	A_21_P0014894	Unknown	1.35238	0.381174	0.698498	0.786614	0.484167	0.773735
A_21_P0014897	A_21_P0014897	A_21_P0014897	Unknown	1.55877	0.33502	0.66361	1.4242	0.439903	0.742524
A_21_P0014903	A_21_P0014903	A_21_P0014903	Unknown	1.10748	0.410862	0.721307	1.21161	0.132449	0.445568
A_21_P0014905	A_21_P0014905	A_21_P0014905	Unknown	1.40382	0.165691	0.489574	2.09881	0.00611402	0.0959144
A_21_P0014907	A_21_P0014907	A_21_P0014907	Unknown	1.03689	0.594435	0.844341	0.928961	0.285832	0.62276
A_21_P0014911	A_21_P0014911	A_21_P0014911	Unknown	1.00739	0.942685	0.99247	1.00706	0.945195	0.993042
A_21_P0014912	A_21_P0014912	A_21_P0014912	Unknown	0.744539	0.0652932	0.319944	0.727187	0.0484699	0.276774
A_21_P0014925	A_21_P0014925	A_21_P0014925	Unknown	0.934674	0.779076	0.937849	1.11005	0.665208	0.884092
A_21_P0014931	A_21_P0014931	A_21_P0014931	Unknown	0.625867	0.25125	0.588706	0.818533	0.617572	0.857897
A_21_P0014936	A_21_P0014936	A_21_P0014936	Unknown	1.0964	0.851268	0.965606	2.42323	0.0863346	0.365808
A_21_P0014946	A_21_P0014946	A_21_P0014946	Unknown	1.00716	0.986051	0.998492	0.563427	0.173493	0.500012
A_23_P109677	A_23_P109677	A_23_P109677	Unknown	0.9712	0.287652	0.624445	1.00386	0.886424	0.977845
A_23_P258108	A_23_P258108	A_23_P258108	Unknown	0.93379	0.0262978	0.206653	0.951842	0.0962282	0.385496
A_23_P336854	A_23_P336854	A_23_P336854	Unknown	1.03494	0.188834	0.519022	1.02878	0.273297	0.610691
A_23_P90470	A_23_P90470	A_23_P90470	Unknown	0.671657	0.440137	0.742688	2.35886	0.107787	0.406393
A_24_P101101	A_24_P101101	A_24_P101101	Unknown	1.00624	0.812611	0.951823	1.02694	0.318724	0.650402
A_24_P101561	A_24_P101561	A_24_P101561	Unknown	0.969276	0.528891	0.803462	1.03909	0.440628	0.743053
A_24_P101617	A_24_P101617	A_24_P101617	Unknown	0.936396	0.134976	0.448998	1.00796	0.851496	0.965648
A_24_P101812	A_24_P101812	A_24_P101812	Unknown	0.865931	0.720996	0.911294	0.622876	0.249865	0.587028
A_24_P110082	A_24_P110082	A_24_P110082	Unknown	0.94401	0.0885139	0.370376	0.997279	0.932517	0.990468
A_24_P110273	A_24_P110273	A_24_P110273	Unknown	1.02359	0.526034	0.801659	1.02633	0.480317	0.771284
A_24_P118260	A_24_P118260	A_24_P118260	Unknown	0.894532	0.0968427	0.386558	1.15002	0.0421062	0.258982
A_24_P118472	A_24_P118472	A_24_P118472	Unknown	1.08944	0.103442	0.398453	0.96276	0.45445	0.753254
A_24_P118591	A_24_P118591	A_24_P118591	Unknown	0.936863	0.0332375	0.231898	0.965131	0.221642	0.55703
A_24_P118884	A_24_P118884	A_24_P118884	Unknown	0.554397	0.104141	0.399824	0.64592	0.219417	0.554234
A_24_P126741	A_24_P126741	A_24_P126741	Unknown	0.822533	0.0229514	0.19281	1.51389	7.54681e-05	0.00764306
A_24_P127121	A_24_P127121	A_24_P127121	Unknown	0.994619	0.888461	0.97851	0.812242	5.95079e-05	0.00651663
A_24_P127192	A_24_P127192	A_24_P127192	Unknown	2.08962	0.116657	0.421105	1.05564	0.904305	0.983431
A_24_P135391	A_24_P135391	A_24_P135391	Unknown	0.907081	0.140959	0.457602	0.947448	0.403236	0.715762
A_24_P135579	A_24_P135579	A_24_P135579	Unknown	0.934435	0.178142	0.505937	1.02865	0.565003	0.826157
A_24_P135921	A_24_P135921	A_24_P135921	Unknown	0.86401	0.00371912	0.0730129	0.982487	0.684679	0.893578
A_24_P143843	A_24_P143843	A_24_P143843	Unknown	0.949993	0.484486	0.77398	0.945576	0.446402	0.747138
A_24_P144163	A_24_P144163	A_24_P144163	Unknown	0.947511	0.0444118	0.265999	0.929844	0.00971178	0.123625
A_24_P152325	A_24_P152325	A_24_P152325	Unknown	1.63067	0.197162	0.52908	0.601128	0.180478	0.508895
A_24_P152356	A_24_P152356	A_24_P152356	Unknown	0.972	0.36868	0.688794	0.950695	0.119602	0.426237
A_24_P152983	A_24_P152983	A_24_P152983	Unknown	1.01146	0.720949	0.91127	0.907584	0.00730545	0.105695
A_24_P153324	A_24_P153324	A_24_P153324	Unknown	0.921291	0.148022	0.467419	0.834927	0.00429748	0.0791662
A_24_P15502	A_24_P15502	A_24_P15502	Unknown	1.10754	0.0573272	0.300666	1.04902	0.350288	0.67434
A_24_P15821	A_24_P15821	A_24_P15821	Unknown	0.996949	0.913906	0.985694	1.02647	0.361925	0.68364
A_24_P161233	A_24_P161233	A_24_P161233	Unknown	0.937601	0.785859	0.940802	1.11581	0.644817	0.872809
A_24_P161914	A_24_P161914	A_24_P161914	Unknown	0.886366	0.359885	0.681961	0.849355	0.220469	0.555533
A_24_P169524	A_24_P169524	A_24_P169524	Unknown	1.0241	0.497647	0.783033	0.998619	0.968368	0.996518
A_24_P169843	A_24_P169843	A_24_P169843	Unknown	1.04077	0.41736	0.726083	0.98983	0.833928	0.959612
A_24_P170067	A_24_P170067	A_24_P170067	Unknown	0.713297	0.292821	0.629233	0.236835	0.000309531	0.0177796
A_24_P170095	A_24_P170095	A_24_P170095	Unknown	0.957225	0.689887	0.896256	1.09004	0.434908	0.738841
A_24_P170395	A_24_P170395	A_24_P170395	Unknown	1.00153	0.993191	0.999526	0.890601	0.519571	0.797398
A_24_P178444	A_24_P178444	A_24_P178444	Unknown	0.863388	0.000174984	0.0127017	0.943184	0.0679916	0.325981
A_24_P178654	A_24_P178654	A_24_P178654	Unknown	0.937949	0.0360508	0.240885	0.911105	0.00440035	0.0802132
A_24_P186986	A_24_P186986	A_24_P186986	Unknown	0.875253	0.00202527	0.0523306	1.05468	0.157726	0.479366
A_24_P187023	A_24_P187023	A_24_P187023	Unknown	0.978781	0.531999	0.805564	0.979276	0.541583	0.811375
A_24_P187086	A_24_P187086	A_24_P187086	Unknown	0.875566	0.808619	0.950357	1.13756	0.814257	0.952168
A_24_P194934	A_24_P194934	A_24_P194934	Unknown	0.994054	0.833485	0.959449	0.929795	0.0195743	0.178198
A_24_P194962	A_24_P194962	A_24_P194962	Unknown	1.00556	0.801671	0.947392	0.963474	0.106779	0.404691
A_24_P195286	A_24_P195286	A_24_P195286	Unknown	0.860822	0.266826	0.604329	0.889713	0.382749	0.699687
A_24_P195724	A_24_P195724	A_24_P195724	Unknown	0.842708	0.00443121	0.0804515	0.951488	0.347046	0.671988
A_24_P196019	A_24_P196019	A_24_P196019	Unknown	1.05064	0.367249	0.687782	1.08232	0.157234	0.478779
A_24_P203726	A_24_P203726	A_24_P203726	Unknown	0.972002	0.333191	0.662062	0.937412	0.0378591	0.246337
A_24_P203814	A_24_P203814	A_24_P203814	Unknown	0.87962	0.221943	0.557387	0.882108	0.231789	0.567872
A_24_P204144	A_24_P204144	A_24_P204144	Unknown	0.963946	0.292269	0.628841	0.921358	0.0277846	0.212521
A_24_P204204	A_24_P204204	A_24_P204204	Unknown	0.862045	0.115782	0.419795	1.26752	0.0175756	0.168174
A_24_P212565	A_24_P212565	A_24_P212565	Unknown	0.922024	0.267764	0.605231	1.12819	0.107791	0.406393
A_24_P213228	A_24_P213228	A_24_P213228	Unknown	0.859515	0.00213643	0.054083	0.977653	0.589345	0.841406
A_24_P229726	A_24_P229726	A_24_P229726	Unknown	0.953234	0.543324	0.812376	1.02081	0.792817	0.94434
A_24_P230057	A_24_P230057	A_24_P230057	Unknown	1.09091	0.0472457	0.273579	1.01239	0.764061	0.931684
A_24_P238510	A_24_P238510	A_24_P238510	Unknown	0.877083	0.716962	0.909214	1.08101	0.829288	0.957932
A_24_P238786	A_24_P238786	A_24_P238786	Unknown	1.00669	0.931284	0.990301	0.770824	0.00373864	0.0732035
A_24_P24002	A_24_P24002	A_24_P24002	Unknown	0.883611	0.545014	0.813304	0.918282	0.67569	0.889185
A_24_P24142	A_24_P24142	A_24_P24142	Unknown	0.904269	0.0266292	0.207786	0.874258	0.00502231	0.0861024
A_24_P246636	A_24_P246636	A_24_P246636	Unknown	0.961742	0.737705	0.919526	0.911737	0.431596	0.736616
A_24_P246777	A_24_P246777	A_24_P246777	Unknown	0.855269	0.270657	0.608061	0.963966	0.792022	0.943956
A_24_P24685	A_24_P24685	A_24_P24685	Unknown	0.861364	0.0845236	0.361819	0.964003	0.656613	0.8794
A_24_P246963	A_24_P246963	A_24_P246963	Unknown	1.02178	0.539689	0.810163	0.981478	0.594086	0.844094
A_24_P247074	A_24_P247074	A_24_P247074	Unknown	1.13507	0.0228497	0.192362	0.995648	0.931655	0.990349
A_24_P24724	A_24_P24724	A_24_P24724	Unknown	1.00157	0.968105	0.996478	0.988542	0.76956	0.934032
A_24_P247454	A_24_P247454	A_24_P247454	Unknown	1.07995	0.058156	0.302638	0.95961	0.289077	0.626057
A_24_P24790	A_24_P24790	A_24_P24790	Unknown	0.938215	0.165827	0.489759	0.99742	0.953747	0.994696
A_24_P255303	A_24_P255303	A_24_P255303	Unknown	0.864174	0.0480381	0.275953	0.958629	0.542847	0.812048
A_24_P255314	A_24_P255314	A_24_P255314	Unknown	0.917389	0.0363769	0.241883	0.940018	0.120149	0.427103
A_24_P255473	A_24_P255473	A_24_P255473	Unknown	0.80988	0.00787679	0.109947	0.911365	0.197875	0.52987
A_24_P255845	A_24_P255845	A_24_P255845	Unknown	1.25865	0.0224737	0.190684	1.07353	0.445276	0.746422
A_24_P256037	A_24_P256037	A_24_P256037	Unknown	1.00138	0.950315	0.993906	0.923273	0.00226936	0.0554667
A_24_P256063	A_24_P256063	A_24_P256063	Unknown	1.07917	0.0585395	0.303529	0.998726	0.973149	0.997251
A_24_P263543	A_24_P263543	A_24_P263543	Unknown	0.833165	0.000399797	0.0205935	0.982559	0.669315	0.886356
A_24_P267686	A_24_P267686	A_24_P267686	Unknown	0.968478	0.646692	0.873913	0.84746	0.0287456	0.216001
A_24_P272073	A_24_P272073	A_24_P272073	Unknown	0.856808	0.0208557	0.184202	0.962306	0.531013	0.804917
A_24_P272352	A_24_P272352	A_24_P272352	Unknown	0.945992	0.2504	0.587604	0.98806	0.799451	0.946749
A_24_P272515	A_24_P272515	A_24_P272515	Unknown	0.828797	0.12101	0.428397	0.865485	0.225368	0.561122
A_24_P273043	A_24_P273043	A_24_P273043	Unknown	1.05328	0.767843	0.933257	1.49108	0.0351776	0.238312
A_24_P280873	A_24_P280873	A_24_P280873	Unknown	0.898622	0.0220348	0.189068	1.12946	0.0107943	0.130457
A_24_P280897	A_24_P280897	A_24_P280897	Unknown	1.00329	0.950385	0.993906	0.933237	0.202902	0.535876
A_24_P281395	A_24_P281395	A_24_P281395	Unknown	1.13625	0.00288475	0.0636296	1.02336	0.530891	0.804849
A_24_P281447	A_24_P281447	A_24_P281447	Unknown	1.33034	0.354433	0.677772	0.674852	0.207694	0.541059
A_24_P281643	A_24_P281643	A_24_P281643	Unknown	0.996708	0.958554	0.995526	1.13739	0.056754	0.299028
A_24_P288993	A_24_P288993	A_24_P288993	Unknown	1.06006	0.271655	0.608892	1.01393	0.790312	0.943045
A_24_P289043	A_24_P289043	A_24_P289043	Unknown	0.949946	0.921726	0.987811	0.862906	0.778086	0.937462
A_24_P290263	A_24_P290263	A_24_P290263	Unknown	0.980556	0.664323	0.883603	1.06549	0.173066	0.499492
A_24_P306469	A_24_P306469	A_24_P306469	Unknown	0.815655	0.0717247	0.334102	0.921074	0.44668	0.747362
A_24_P306964	A_24_P306964	A_24_P306964	Unknown	0.956856	0.44073	0.743062	0.890503	0.0547263	0.294085
A_24_P307065	A_24_P307065	A_24_P307065	Unknown	0.958797	0.245971	0.582874	0.963147	0.298296	0.633575
A_24_P307306	A_24_P307306	A_24_P307306	Unknown	0.893135	0.46483	0.760668	0.941206	0.693279	0.897981
A_24_P307384	A_24_P307384	A_24_P307384	Unknown	0.94284	0.65128	0.876706	0.850416	0.223493	0.559025
A_24_P307486	A_24_P307486	A_24_P307486	Unknown	1.01316	0.731096	0.916003	0.962437	0.32127	0.65275
A_24_P315444	A_24_P315444	A_24_P315444	Unknown	1.06065	0.391993	0.706774	0.938332	0.3558	0.678902
A_24_P316074	A_24_P316074	A_24_P316074	Unknown	0.944268	0.0634721	0.315289	0.903114	0.00282307	0.0628195
A_24_P32215	A_24_P32215	A_24_P32215	Unknown	0.86589	0.585716	0.839075	0.728862	0.239952	0.576519
A_24_P323635	A_24_P323635	A_24_P323635	Unknown	1.04516	0.698854	0.900511	0.844367	0.151591	0.471714
A_24_P32766	A_24_P32766	A_24_P32766	Unknown	0.97809	0.577572	0.834156	0.932502	0.09256	0.377966
A_24_P332471	A_24_P332471	A_24_P332471	Unknown	1.00594	0.882596	0.976523	0.964368	0.37215	0.69137
A_24_P332482	A_24_P332482	A_24_P332482	Unknown	0.95734	0.191578	0.522353	0.987061	0.688733	0.895679
A_24_P33552	A_24_P33552	A_24_P33552	Unknown	1.02763	0.490993	0.778434	0.964226	0.360236	0.682351
A_24_P341731	A_24_P341731	A_24_P341731	Unknown	0.947936	0.158287	0.480199	0.879282	0.00275256	0.0617455
A_24_P349387	A_24_P349387	A_24_P349387	Unknown	0.957218	0.119106	0.425445	0.952102	0.0832434	0.359273
A_24_P349547	A_24_P349547	A_24_P349547	Unknown	1.07811	0.126155	0.436258	1.02859	0.553055	0.818423
A_24_P349636	A_24_P349636	A_24_P349636	Unknown	0.954869	0.11543	0.419256	0.923126	0.0110752	0.132108
A_24_P350008	A_24_P350008	A_24_P350008	Unknown	0.96817	0.240631	0.577358	0.865839	6.63761e-05	0.00700023
A_24_P350307	A_24_P350307	A_24_P350307	Unknown	0.892049	0.0082642	0.113059	0.891276	0.00788375	0.110015
A_24_P358131	A_24_P358131	A_24_P358131	Unknown	1.09425	0.0379588	0.246669	0.992077	0.843505	0.962911
A_24_P358146	A_24_P358146	A_24_P358146	Unknown	0.825228	0.236487	0.572824	0.728814	0.0603178	0.307873
A_24_P358205	A_24_P358205	A_24_P358205	Unknown	0.902219	0.276976	0.614204	0.902546	0.27861	0.61591
A_24_P366165	A_24_P366165	A_24_P366165	Unknown	0.955364	0.0966366	0.386248	0.967096	0.213763	0.547819
A_24_P366415	A_24_P366415	A_24_P366415	Unknown	0.9112	0.100539	0.392968	0.919117	0.133345	0.44666
A_24_P366457	A_24_P366457	A_24_P366457	Unknown	0.982538	0.754679	0.927206	0.933957	0.235973	0.572224
A_24_P366644	A_24_P366644	A_24_P366644	Unknown	1.11509	0.622577	0.860453	0.824714	0.387977	0.703749
A_24_P366845	A_24_P366845	A_24_P366845	Unknown	0.580235	0.148805	0.468241	0.527059	0.093491	0.379947
A_24_P374973	A_24_P374973	A_24_P374973	Unknown	0.9392	0.42212	0.729244	0.998735	0.986928	0.998699
A_24_P375599	A_24_P375599	A_24_P375599	Unknown	0.962552	0.159424	0.481622	0.981893	0.4894	0.777493
A_24_P375683	A_24_P375683	A_24_P375683	Unknown	0.941521	0.141517	0.458384	0.952235	0.226788	0.562652
A_24_P383330	A_24_P383330	A_24_P383330	Unknown	0.927889	0.0474828	0.274407	0.967166	0.351082	0.674984
A_24_P383598	A_24_P383598	A_24_P383598	Unknown	0.981911	0.863328	0.969639	0.861795	0.173983	0.500751
A_24_P383901	A_24_P383901	A_24_P383901	Unknown	1.01994	0.632359	0.865811	0.993344	0.87098	0.972375
A_24_P384029	A_24_P384029	A_24_P384029	Unknown	1.08291	0.428645	0.734181	1.13823	0.20581	0.538926
A_24_P384200	A_24_P384200	A_24_P384200	Unknown	0.829372	0.149098	0.468487	0.817773	0.12277	0.430871
A_24_P391853	A_24_P391853	A_24_P391853	Unknown	0.927426	0.0289072	0.216744	0.95231	0.138133	0.453697
A_24_P391960	A_24_P391960	A_24_P391960	Unknown	0.952466	0.198489	0.530622	0.915043	0.0268299	0.208697
A_24_P401090	A_24_P401090	A_24_P401090	Unknown	1.44189	0.0429989	0.261616	0.821779	0.254359	0.592078
A_24_P401100	A_24_P401100	A_24_P401100	Unknown	0.955271	0.0528656	0.289191	0.987866	0.583447	0.837665
A_24_P401601	A_24_P401601	A_24_P401601	Unknown	1.04672	0.344953	0.670653	0.963019	0.433576	0.738014
A_24_P40795	A_24_P40795	A_24_P40795	Unknown	0.971538	0.439809	0.742485	0.940638	0.113181	0.415767
A_24_P409402	A_24_P409402	A_24_P409402	Unknown	1.00001	0.9999	0.99997	0.881477	0.121327	0.428785
A_24_P409661	A_24_P409661	A_24_P409661	Unknown	0.979588	0.563282	0.82483	0.923567	0.0376331	0.245496
A_24_P409824	A_24_P409824	A_24_P409824	Unknown	1.69252	0.000965806	0.0346342	1.36724	0.0282079	0.214097
A_24_P409881	A_24_P409881	A_24_P409881	Unknown	0.850379	0.0179505	0.170008	1.02112	0.736835	0.919202
A_24_P41149	A_24_P41149	A_24_P41149	Unknown	0.930951	0.536781	0.808498	0.842836	0.151527	0.4716
A_24_P417606	A_24_P417606	A_24_P417606	Unknown	0.99096	0.755659	0.927664	0.95039	0.0959094	0.384925
A_24_P418189	A_24_P418189	A_24_P418189	Unknown	0.933016	0.0374431	0.245055	0.878505	0.00067039	0.0279528
A_24_P418536	A_24_P418536	A_24_P418536	Unknown	0.836851	0.20663	0.539845	0.789096	0.0995219	0.391294
A_24_P41939	A_24_P41939	A_24_P41939	Unknown	1.3589	0.245593	0.582527	1.38398	0.219819	0.554702
A_24_P42014	A_24_P42014	A_24_P42014	Unknown	0.974655	0.281703	0.618671	0.950062	0.0414963	0.257184
A_24_P458252	A_24_P458252	A_24_P458252	Unknown	0.689953	0.204525	0.537503	0.999001	0.997197	0.999734
A_24_P461497	A_24_P461497	A_24_P461497	Unknown	0.943656	0.358153	0.680646	0.960233	0.517211	0.795853
A_24_P49267	A_24_P49267	A_24_P49267	Unknown	1.02714	0.738301	0.919732	0.94424	0.477097	0.769018
A_24_P49597	A_24_P49597	A_24_P49597	Unknown	0.927285	0.0343767	0.235538	0.924829	0.0293105	0.218201
A_24_P49687	A_24_P49687	A_24_P49687	Unknown	0.968448	0.190937	0.521482	0.922772	0.00366371	0.0724165
A_24_P49747	A_24_P49747	A_24_P49747	Unknown	0.885978	0.259818	0.596993	0.92002	0.432663	0.737392
A_24_P50157	A_24_P50157	A_24_P50157	Unknown	0.979045	0.425834	0.73205	0.921722	0.00654855	0.0995606
A_24_P504621	A_24_P504621	A_24_P504621	Unknown	0.872106	0.0426311	0.260556	0.932526	0.27607	0.613448
A_24_P50554	A_24_P50554	A_24_P50554	Unknown	0.954571	0.100033	0.392038	0.967465	0.231596	0.567674
A_24_P518369	A_24_P518369	A_24_P518369	Unknown	1.29018	0.00339788	0.0694448	1.01182	0.875058	0.973981
A_24_P547010	A_24_P547010	A_24_P547010	Unknown	0.96821	0.253338	0.591011	0.927598	0.0144241	0.152556
A_24_P58187	A_24_P58187	A_24_P58187	Unknown	0.832364	0.055975	0.297244	0.958386	0.638435	0.869416
A_24_P58242	A_24_P58242	A_24_P58242	Unknown	0.846141	0.29465	0.630795	0.858994	0.338863	0.666427
A_24_P58647	A_24_P58647	A_24_P58647	Unknown	0.881542	0.0360063	0.24075	0.99574	0.938918	0.99205
A_24_P58727	A_24_P58727	A_24_P58727	Unknown	0.992697	0.81314	0.951914	1.01465	0.640056	0.870315
A_24_P58894	A_24_P58894	A_24_P58894	Unknown	0.819881	0.0573543	0.300736	0.987152	0.895217	0.980725
A_24_P59247	A_24_P59247	A_24_P59247	Unknown	1.01259	0.718697	0.91008	0.915781	0.0207699	0.183802
A_24_P603890	A_24_P603890	A_24_P603890	Unknown	0.911564	0.11062	0.411432	1.12947	0.04144	0.256961
A_24_P606663	A_24_P606663	A_24_P606663	Unknown	0.934018	0.089232	0.371786	0.951369	0.204398	0.537429
A_24_P613108	A_24_P613108	A_24_P613108	Unknown	0.562094	0.177308	0.504755	0.555074	0.168597	0.493511
A_24_P647682	A_24_P647682	A_24_P647682	Unknown	0.967029	0.489171	0.777353	1.05087	0.310624	0.643654
A_24_P662366	A_24_P662366	A_24_P662366	Unknown	0.905819	0.47418	0.767315	0.873974	0.333246	0.662117
A_24_P66838	A_24_P66838	A_24_P66838	Unknown	0.927101	0.493217	0.780074	0.802757	0.059408	0.305716
A_24_P67408	A_24_P67408	A_24_P67408	Unknown	0.881133	0.00869414	0.116451	1.00415	0.922847	0.98791
A_24_P67552	A_24_P67552	A_24_P67552	Unknown	1.01046	0.848699	0.964606	1.0037	0.946016	0.993065
A_24_P67681	A_24_P67681	A_24_P67681	Unknown	0.824521	0.0420942	0.258956	0.913021	0.311529	0.644495
A_24_P67748	A_24_P67748	A_24_P67748	Unknown	1.08386	0.133092	0.446438	0.993384	0.897613	0.981593
A_24_P682579	A_24_P682579	A_24_P682579	Unknown	0.505193	0.104265	0.400056	1.30705	0.508131	0.790102
A_24_P692426	A_24_P692426	A_24_P692426	Unknown	0.904907	0.748612	0.924576	0.944888	0.855563	0.96698
A_24_P704878	A_24_P704878	A_24_P704878	Unknown	0.993849	0.989965	0.999142	2.7794	0.051077	0.284301
A_24_P710999	A_24_P710999	A_24_P710999	Unknown	1.86135	0.0186177	0.173308	0.885089	0.612066	0.854546
A_24_P717262	A_24_P717262	A_24_P717262	Unknown	1.12716	0.588661	0.841019	0.651244	0.0662357	0.322088
A_24_P723735	A_24_P723735	A_24_P723735	Unknown	1.01672	0.915505	0.986037	0.86032	0.343087	0.669407
A_24_P739582	A_24_P739582	A_24_P739582	Unknown	1.16354	0.156393	0.477938	1.13075	0.244855	0.581959
A_24_P752208	A_24_P752208	A_24_P752208	Unknown	1.01774	0.758807	0.929204	0.906985	0.102872	0.397294
A_24_P75456	A_24_P75456	A_24_P75456	Unknown	1.00454	0.928695	0.98967	0.996356	0.942562	0.99247
A_24_P75718	A_24_P75718	A_24_P75718	Unknown	0.863024	0.000619395	0.026641	0.975122	0.473305	0.766645
A_24_P758256	A_24_P758256	A_24_P758256	Unknown	0.325369	0.0745353	0.340227	0.683973	0.526712	0.80213
A_24_P76078	A_24_P76078	A_24_P76078	Unknown	1.02612	0.408393	0.719528	0.977288	0.460269	0.757561
A_24_P76358	A_24_P76358	A_24_P76358	Unknown	0.983984	0.567846	0.82781	0.931494	0.0213653	0.186338
A_24_P767901	A_24_P767901	A_24_P767901	Unknown	1.19652	0.311913	0.644877	1.17579	0.359867	0.681936
A_24_P7750	A_24_P7750	A_24_P7750	Unknown	1.10645	0.142644	0.460097	0.973536	0.687538	0.895053
A_24_P786713	A_24_P786713	A_24_P786713	Unknown	0.892625	0.294511	0.630674	1.017	0.874082	0.973595
A_24_P7934	A_24_P7934	A_24_P7934	Unknown	1.05821	0.0914168	0.375853	1.00173	0.956791	0.995122
A_24_P818268	A_24_P818268	A_24_P818268	Unknown	1.00062	0.993581	0.999557	0.823965	0.0219766	0.188792
A_24_P833256	A_24_P833256	A_24_P833256	Unknown	1.19964	0.14737	0.466445	1.04035	0.744521	0.922715
A_24_P83808	A_24_P83808	A_24_P83808	Unknown	0.965211	0.59169	0.842765	0.986858	0.840503	0.961823
A_24_P84048	A_24_P84048	A_24_P84048	Unknown	0.982184	0.658274	0.880233	0.857169	0.00149499	0.0442373
A_24_P84401	A_24_P84401	A_24_P84401	Unknown	0.934772	0.293947	0.630292	0.936875	0.309747	0.642941
A_24_P84508	A_24_P84508	A_24_P84508	Unknown	0.980578	0.5254	0.801255	0.92419	0.019483	0.17769
A_24_P84608	A_24_P84608	A_24_P84608	Unknown	1.19462	0.000186389	0.0132022	0.989913	0.783613	0.939882
A_24_P84808	A_24_P84808	A_24_P84808	Unknown	0.940747	0.0576603	0.301487	0.928146	0.0240228	0.197381
A_24_P84873	A_24_P84873	A_24_P84873	Unknown	0.997855	0.950083	0.993906	1.04252	0.235991	0.57224
A_24_P84970	A_24_P84970	A_24_P84970	Unknown	1.1088	0.0994622	0.391194	0.935382	0.273947	0.61132
A_24_P878388	A_24_P878388	A_24_P878388	Unknown	1.03544	0.360019	0.682115	0.916223	0.0313876	0.225486
A_24_P887857	A_24_P887857	A_24_P887857	Unknown	1.16314	0.633256	0.86637	1.69582	0.10921	0.408824
A_24_P912041	A_24_P912041	A_24_P912041	Unknown	1.02861	0.951586	0.994181	1.21998	0.669611	0.886546
A_24_P917686	A_24_P917686	A_24_P917686	Unknown	0.555491	0.0303418	0.222037	1.19957	0.470952	0.764913
A_24_P917759	A_24_P917759	A_24_P917759	Unknown	2.84779	0.0143347	0.151992	1.36971	0.418683	0.726909
A_24_P92163	A_24_P92163	A_24_P92163	Unknown	1.14848	0.000330719	0.0184495	1.19253	2.98742e-05	0.00430085
A_24_P92267	A_24_P92267	A_24_P92267	Unknown	0.847695	0.302744	0.63711	0.757268	0.0926092	0.378049
A_24_P927474	A_24_P927474	A_24_P927474	Unknown	0.879581	0.0243038	0.198629	0.984544	0.765477	0.932328
A_24_P928604	A_24_P928604	A_24_P928604	Unknown	0.955085	0.0991881	0.390768	0.940935	0.0342283	0.23511
A_24_P93452	A_24_P93452	A_24_P93452	Unknown	1.00637	0.937844	0.991765	0.861187	0.0815433	0.355945
A_24_P935506	A_24_P935506	A_24_P935506	Unknown	0.74494	0.408231	0.719476	0.849627	0.644523	0.872685
A_32_P10100	A_32_P10100	A_32_P10100	Unknown	0.959598	0.20443	0.537468	1.02376	0.461672	0.758508
A_32_P102252	A_32_P102252	A_32_P102252	Unknown	1.00269	0.938081	0.991776	1.05543	0.133732	0.447163
A_32_P112752	A_32_P112752	A_32_P112752	Unknown	1.1233	0.415334	0.724584	0.991567	0.952157	0.994276
A_32_P113154	A_32_P113154	A_32_P113154	Unknown	0.980748	0.571818	0.830609	0.937312	0.073288	0.33756
A_32_P125549	A_32_P125549	A_32_P125549	Unknown	0.971368	0.21936	0.554168	0.997833	0.925036	0.988562
A_32_P148476	A_32_P148476	A_32_P148476	Unknown	0.818319	0.0114403	0.134374	0.98162	0.793692	0.944681
A_32_P152696	A_32_P152696	A_32_P152696	Unknown	0.436304	0.00324595	0.0677781	1.24975	0.362783	0.684497
A_32_P153979	A_32_P153979	A_32_P153979	Unknown	0.875359	0.0194189	0.177413	0.846389	0.00505879	0.0864319
A_32_P157213	A_32_P157213	A_32_P157213	Unknown	0.796504	0.456217	0.754405	0.728573	0.303884	0.638263
A_32_P18493	A_32_P18493	A_32_P18493	Unknown	1.00406	0.884705	0.977532	0.990426	0.731202	0.916003
A_32_P185628	A_32_P185628	A_32_P185628	Unknown	0.824074	0.282525	0.619436	1.20739	0.294752	0.630932
A_32_P31992	A_32_P31992	A_32_P31992	Unknown	0.961537	0.255943	0.593443	0.981086	0.573858	0.831843
A_32_P48615	A_32_P48615	A_32_P48615	Unknown	1.00514	0.963343	0.995958	0.947999	0.633237	0.866351
A_32_P53558	A_32_P53558	A_32_P53558	Unknown	1.2285	0.00204042	0.0526043	1.1532	0.0210442	0.18499
A_32_P79115	A_32_P79115	A_32_P79115	Unknown	0.80706	0.0540269	0.292299	0.815698	0.0655707	0.320607
A_32_P88905	A_32_P88905	A_32_P88905	Unknown	1.15132	0.151494	0.471573	1.00476	0.960105	0.995709
A_32_P918263	A_32_P918263	A_32_P918263	Unknown	0.959279	0.284641	0.621527	0.956722	0.256045	0.593523
A_33_P3209055	A_33_P3209055	A_33_P3209055	Unknown	0.877384	0.594686	0.844471	0.743723	0.237385	0.573769
A_33_P3209135	A_33_P3209135	A_33_P3209135	Unknown	1.00263	0.995701	0.999596	0.711395	0.488627	0.776865
A_33_P3209182	A_33_P3209182	A_33_P3209182	Unknown	0.857076	0.770219	0.934224	0.847086	0.753354	0.926672
A_33_P3209185	A_33_P3209185	A_33_P3209185	Unknown	1.05655	0.915071	0.985986	2.32222	0.11733	0.422372
A_33_P3209209	A_33_P3209209	A_33_P3209209	Unknown	1.65011	0.416348	0.725204	2.49275	0.148134	0.467419
A_33_P3209566	A_33_P3209566	A_33_P3209566	Unknown	0.892143	0.294037	0.630304	0.900684	0.334781	0.663395
A_33_P3209696	A_33_P3209696	A_33_P3209696	Unknown	1.61121	0.160099	0.482591	1.77796	0.094765	0.382754
A_33_P3209703	A_33_P3209703	A_33_P3209703	Unknown	0.961657	0.913968	0.985697	1.1494	0.701074	0.901563
A_33_P3209756	A_33_P3209756	A_33_P3209756	Unknown	3.71897	0.00334852	0.0689184	1.01589	0.967267	0.996317
A_33_P3209924	A_33_P3209924	A_33_P3209924	Unknown	0.977934	0.422712	0.729568	1.00589	0.831226	0.958637
A_33_P3210069	A_33_P3210069	A_33_P3210069	Unknown	0.952686	0.553426	0.818701	1.10358	0.236566	0.57287
A_33_P3210516	A_33_P3210516	A_33_P3210516	Unknown	1.07822	0.636521	0.868223	1.01289	0.935733	0.991301
A_33_P3210561	A_33_P3210561	A_33_P3210561	Unknown	0.947299	0.196063	0.527682	1.0531	0.215584	0.55
A_33_P3210605	A_33_P3210605	A_33_P3210605	Unknown	0.628074	0.242871	0.57957	0.483334	0.0766898	0.345221
A_33_P3210702	A_33_P3210702	A_33_P3210702	Unknown	0.960382	0.202123	0.534977	0.924017	0.0197264	0.178998
A_33_P3210800	A_33_P3210800	A_33_P3210800	Unknown	0.920194	0.681132	0.892044	0.818541	0.329008	0.65873
A_33_P3210857	A_33_P3210857	A_33_P3210857	Unknown	1.02278	0.485126	0.774384	0.989319	0.737713	0.919526
A_33_P3210969	A_33_P3210969	A_33_P3210969	Unknown	0.768723	0.0298922	0.220348	0.838588	0.12937	0.441397
A_33_P3210975	A_33_P3210975	A_33_P3210975	Unknown	1.22033	0.0356275	0.23977	0.983619	0.85081	0.965488
A_33_P3211018	A_33_P3211018	A_33_P3211018	Unknown	0.99682	0.943043	0.992524	1.00479	0.914686	0.985865
A_33_P3211098	A_33_P3211098	A_33_P3211098	Unknown	1.32633	0.670297	0.886957	2.53003	0.173892	0.500631
A_33_P3211223	A_33_P3211223	A_33_P3211223	Unknown	0.6941	0.294459	0.630639	1.5793	0.193995	0.525301
A_33_P3211342	A_33_P3211342	A_33_P3211342	Unknown	0.713964	0.536987	0.808608	1.56806	0.412106	0.722216
A_33_P3211478	A_33_P3211478	A_33_P3211478	Unknown	0.861563	0.704059	0.903163	1.92303	0.109815	0.409918
A_33_P3211854	A_33_P3211854	A_33_P3211854	Unknown	0.727202	0.368006	0.688373	0.584181	0.138051	0.453559
A_33_P3211862	A_33_P3211862	A_33_P3211862	Unknown	0.985308	0.677017	0.889827	1.00414	0.907274	0.984134
A_33_P3212052	A_33_P3212052	A_33_P3212052	Unknown	0.974595	0.946936	0.993142	0.889159	0.761588	0.930465
A_33_P3212316	A_33_P3212316	A_33_P3212316	Unknown	0.779742	0.0951718	0.383471	1.2783	0.0991908	0.390769
A_33_P3212700	A_33_P3212700	A_33_P3212700	Unknown	0.690856	0.0465775	0.272006	0.965582	0.840118	0.961701
A_33_P3212704	A_33_P3212704	A_33_P3212704	Unknown	1.05407	0.37151	0.690781	0.86398	0.0217863	0.188092
A_33_P3212839	A_33_P3212839	A_33_P3212839	Unknown	1.16499	0.0074112	0.106496	1.09973	0.0734544	0.337945
A_33_P3212930	A_33_P3212930	A_33_P3212930	Unknown	0.243906	0.000516896	0.0239733	1.21227	0.55807	0.821753
A_33_P3213134	A_33_P3213134	A_33_P3213134	Unknown	0.968123	0.63408	0.866845	0.900152	0.13538	0.449701
A_33_P3213311	A_33_P3213311	A_33_P3213311	Unknown	3.64175	0.0193029	0.176853	1.30557	0.597041	0.845911
A_33_P3213317	A_33_P3213317	A_33_P3213317	Unknown	2.11691	0.142644	0.460097	0.819328	0.686895	0.894647
A_33_P3213518	A_33_P3213518	A_33_P3213518	Unknown	1.08992	0.697782	0.900031	1.42503	0.124126	0.433034
A_33_P3213526	A_33_P3213526	A_33_P3213526	Unknown	1.16167	0.68745	0.895006	1.23312	0.574734	0.832311
A_33_P3213561	A_33_P3213561	A_33_P3213561	Unknown	0.993557	0.916518	0.986234	0.898116	0.0965294	0.386059
A_33_P3213712	A_33_P3213712	A_33_P3213712	Unknown	1.14166	0.659058	0.880616	0.568198	0.073869	0.338791
A_33_P3213992	A_33_P3213992	A_33_P3213992	Unknown	1.22649	0.29511	0.631142	1.38258	0.105647	0.402619
A_33_P3214047	A_33_P3214047	A_33_P3214047	Unknown	0.931982	0.6283	0.863704	0.912046	0.528061	0.803027
A_33_P3214076	A_33_P3214076	A_33_P3214076	Unknown	1.10154	0.81399	0.952099	0.775037	0.537503	0.808934
A_33_P3214179	A_33_P3214179	A_33_P3214179	Unknown	0.894184	0.149658	0.469165	0.961556	0.602431	0.848971
A_33_P3214284	A_33_P3214284	A_33_P3214284	Unknown	1.09633	0.674857	0.888937	0.702015	0.120456	0.427727
A_33_P3214404	A_33_P3214404	A_33_P3214404	Unknown	0.94446	0.710147	0.906032	1.41283	0.03675	0.243153
A_33_P3214750	A_33_P3214750	A_33_P3214750	Unknown	0.780101	0.488486	0.776773	1.15704	0.682502	0.892587
A_33_P3214782	A_33_P3214782	A_33_P3214782	Unknown	1.99691	0.0913686	0.375746	1.44949	0.348432	0.672971
A_33_P3215166	A_33_P3215166	A_33_P3215166	Unknown	1.23608	0.381341	0.69861	0.959969	0.864318	0.970027
A_33_P3215232	A_33_P3215232	A_33_P3215232	Unknown	1.55583	0.318282	0.650073	0.79527	0.600532	0.848014
A_33_P3215363	A_33_P3215363	A_33_P3215363	Unknown	2.04972	0.0766213	0.345062	0.909603	0.805295	0.948831
A_33_P3215527	A_33_P3215527	A_33_P3215527	Unknown	0.411807	0.0817822	0.356429	2.71859	0.0527331	0.288795
A_33_P3215565	A_33_P3215565	A_33_P3215565	Unknown	0.458507	0.0584851	0.303459	0.882567	0.747514	0.924054
A_33_P3215611	A_33_P3215611	A_33_P3215611	Unknown	1.02862	0.923735	0.988241	2.03536	0.0268582	0.208766
A_33_P3215729	A_33_P3215729	A_33_P3215729	Unknown	0.799924	0.553199	0.818562	1.96994	0.0851765	0.363242
A_33_P3216192	A_33_P3216192	A_33_P3216192	Unknown	0.908869	0.565329	0.826349	0.864554	0.384644	0.701195
A_33_P3216200	A_33_P3216200	A_33_P3216200	Unknown	2.27885	0.0607999	0.308925	0.814221	0.620512	0.859213
A_33_P3216242	A_33_P3216242	A_33_P3216242	Unknown	0.990104	0.768619	0.933619	0.965374	0.30521	0.639268
A_33_P3216267	A_33_P3216267	A_33_P3216267	Unknown	0.955047	0.558607	0.822056	1.06222	0.444614	0.745951
A_33_P3216487	A_33_P3216487	A_33_P3216487	Unknown	0.884348	0.0293666	0.218373	0.880597	0.0249302	0.201289
A_33_P3216621	A_33_P3216621	A_33_P3216621	Unknown	0.497993	0.0935294	0.379982	1.57098	0.264197	0.601421
A_33_P3216635	A_33_P3216635	A_33_P3216635	Unknown	1.07141	0.760444	0.929912	1.20753	0.409214	0.72011
A_33_P3216640	A_33_P3216640	A_33_P3216640	Unknown	0.471111	0.0799669	0.352494	0.758467	0.501037	0.785311
A_33_P3216718	A_33_P3216718	A_33_P3216718	Unknown	0.497869	0.0848676	0.362639	0.577932	0.167565	0.492172
A_33_P3217168	A_33_P3217168	A_33_P3217168	Unknown	1.2399	0.357856	0.680496	0.888405	0.609329	0.853064
A_33_P3217507	A_33_P3217507	A_33_P3217507	Unknown	1.25761	0.395859	0.709699	0.748414	0.286498	0.623355
A_33_P3217629	A_33_P3217629	A_33_P3217629	Unknown	0.745796	0.214299	0.548243	1.12041	0.62257	0.860453
A_33_P3217867	A_33_P3217867	A_33_P3217867	Unknown	0.554587	0.246446	0.583401	1.56707	0.372656	0.691776
A_33_P3217870	A_33_P3217870	A_33_P3217870	Unknown	1.1781	0.760996	0.930192	0.827911	0.726125	0.913822
A_33_P3218013	A_33_P3218013	A_33_P3218013	Unknown	0.877517	0.439813	0.742485	1.26836	0.169252	0.494348
A_33_P3218118	A_33_P3218118	A_33_P3218118	Unknown	0.940006	0.172489	0.498972	1.04456	0.328812	0.658563
A_33_P3218120	A_33_P3218120	A_33_P3218120	Unknown	0.960364	0.568441	0.828276	0.934698	0.345562	0.671066
A_33_P3218258	A_33_P3218258	A_33_P3218258	Unknown	0.978688	0.814197	0.952149	1.24658	0.027091	0.209624
A_33_P3218309	A_33_P3218309	A_33_P3218309	Unknown	1.32671	0.250394	0.587604	0.455715	0.00459228	0.0819008
A_33_P3218491	A_33_P3218491	A_33_P3218491	Unknown	1.28711	0.546628	0.814361	1.24476	0.600491	0.84799
A_33_P3218504	A_33_P3218504	A_33_P3218504	Unknown	1.1076	0.843106	0.962833	0.593937	0.320811	0.652257
A_33_P3218554	A_33_P3218554	A_33_P3218554	Unknown	3.78109	0.000911484	0.0334866	1.00875	0.978877	0.998005
A_33_P3218564	A_33_P3218564	A_33_P3218564	Unknown	1.01371	0.72749	0.914473	0.925747	0.0625126	0.313195
A_33_P3218741	A_33_P3218741	A_33_P3218741	Unknown	0.939911	0.151407	0.471449	0.880431	0.00718412	0.104706
A_33_P3218910	A_33_P3218910	A_33_P3218910	Unknown	1.01205	0.961752	0.995958	1.6067	0.0725942	0.336055
A_33_P3219105	A_33_P3219105	A_33_P3219105	Unknown	0.963555	0.178393	0.50624	0.960961	0.150688	0.470549
A_33_P3219138	A_33_P3219138	A_33_P3219138	Unknown	1.28753	0.138057	0.453565	0.809318	0.209468	0.543006
A_33_P3219210	A_33_P3219210	A_33_P3219210	Unknown	1.70481	0.0752173	0.341802	1.06031	0.836669	0.960563
A_33_P3219286	A_33_P3219286	A_33_P3219286	Unknown	1.01124	0.947569	0.993234	0.950055	0.763443	0.931366
A_33_P3219454	A_33_P3219454	A_33_P3219454	Unknown	1.05771	0.295423	0.631441	1.04183	0.440863	0.743114
A_33_P3219505	A_33_P3219505	A_33_P3219505	Unknown	1.08278	0.701656	0.901934	0.819487	0.34379	0.669753
A_33_P3219517	A_33_P3219517	A_33_P3219517	Unknown	0.982143	0.882948	0.976674	0.746304	0.0278994	0.21287
A_33_P3220213	A_33_P3220213	A_33_P3220213	Unknown	0.676154	0.288181	0.624967	0.667974	0.274013	0.611359
A_33_P3220395	A_33_P3220395	A_33_P3220395	Unknown	0.891041	0.527277	0.802493	0.791436	0.209088	0.542638
A_33_P3220406	A_33_P3220406	A_33_P3220406	Unknown	0.472207	0.0948503	0.382895	1.40631	0.430662	0.735885
A_33_P3220678	A_33_P3220678	A_33_P3220678	Unknown	0.175846	0.00625736	0.0972014	1.03285	0.953731	0.994696
A_33_P3220748	A_33_P3220748	A_33_P3220748	Unknown	1.17663	0.205513	0.538537	0.921825	0.517889	0.79635
A_33_P3220780	A_33_P3220780	A_33_P3220780	Unknown	0.664965	0.14129	0.458047	0.860221	0.575216	0.832651
A_33_P3220847	A_33_P3220847	A_33_P3220847	Unknown	1.02528	0.296177	0.631974	1.00026	0.991082	0.999299
A_33_P3220979	A_33_P3220979	A_33_P3220979	Unknown	0.750502	0.264205	0.601421	1.50211	0.120833	0.42821
A_33_P3220994	A_33_P3220994	A_33_P3220994	Unknown	1.07964	0.596158	0.845343	1.00659	0.963575	0.995958
A_33_P3221040	A_33_P3221040	A_33_P3221040	Unknown	3.07016	0.0117145	0.136302	0.322528	0.0111314	0.132467
A_33_P3221059	A_33_P3221059	A_33_P3221059	Unknown	0.566801	0.155452	0.476757	0.894737	0.773578	0.935425
A_33_P3221134	A_33_P3221134	A_33_P3221134	Unknown	0.779351	0.634498	0.867045	1.32436	0.592521	0.84327
A_33_P3221318	A_33_P3221318	A_33_P3221318	Unknown	0.467543	0.175762	0.502933	1.26128	0.670633	0.887112
A_33_P3221384	A_33_P3221384	A_33_P3221384	Unknown	0.886419	0.31643	0.64859	1.023	0.847658	0.964152
A_33_P3221613	A_33_P3221613	A_33_P3221613	Unknown	0.595704	0.352047	0.675923	3.58756	0.0316194	0.226219
A_33_P3221793	A_33_P3221793	A_33_P3221793	Unknown	1.07708	0.530343	0.804511	0.958739	0.720561	0.911149
A_33_P3221888	A_33_P3221888	A_33_P3221888	Unknown	1.03895	0.920358	0.98758	0.532301	0.113912	0.41695
A_33_P3221925	A_33_P3221925	A_33_P3221925	Unknown	1.88971	0.18902	0.519176	0.816079	0.666687	0.884767
A_33_P3221978	A_33_P3221978	A_33_P3221978	Unknown	1.25252	0.403467	0.715912	1.25268	0.403206	0.715761
A_33_P3221980	A_33_P3221980	A_33_P3221980	Unknown	1.20125	0.00970352	0.12356	1.01438	0.820894	0.95499
A_33_P3222056	A_33_P3222056	A_33_P3222056	Unknown	0.876694	0.767355	0.932959	1.18795	0.698919	0.900565
A_33_P3222196	A_33_P3222196	A_33_P3222196	Unknown	1.06424	0.458148	0.755951	1.03955	0.642085	0.871344
A_33_P3222243	A_33_P3222243	A_33_P3222243	Unknown	0.963422	0.459864	0.75726	1.01982	0.69519	0.898865
A_33_P3222354	A_33_P3222354	A_33_P3222354	Unknown	1.65416	0.305734	0.639717	2.32721	0.0953102	0.383669
A_33_P3222384	A_33_P3222384	A_33_P3222384	Unknown	1.2924	0.520385	0.798019	0.603308	0.214246	0.548243
A_33_P3222524	A_33_P3222524	A_33_P3222524	Unknown	0.568863	0.0846581	0.36211	0.907208	0.754422	0.92712
A_33_P3222529	A_33_P3222529	A_33_P3222529	Unknown	1.10988	0.701139	0.901594	0.756977	0.312614	0.645367
A_33_P3222598	A_33_P3222598	A_33_P3222598	Unknown	1.15493	0.424979	0.731296	1.24389	0.233019	0.56914
A_33_P3222600	A_33_P3222600	A_33_P3222600	Unknown	1.31608	0.227822	0.563786	0.879638	0.565913	0.826687
A_33_P3222664	A_33_P3222664	A_33_P3222664	Unknown	0.937533	0.0513941	0.285119	0.937284	0.0505543	0.28278
A_33_P3223111	A_33_P3223111	A_33_P3223111	Unknown	1.27264	0.0332775	0.231996	0.989099	0.916616	0.986248
A_33_P3223142	A_33_P3223142	A_33_P3223142	Unknown	0.98176	0.946317	0.993065	0.966757	0.901601	0.982608
A_33_P3223663	A_33_P3223663	A_33_P3223663	Unknown	0.527938	0.291082	0.627622	0.862456	0.803359	0.948058
A_33_P3223712	A_33_P3223712	A_33_P3223712	Unknown	1.08591	0.392114	0.706842	1.27084	0.0215654	0.187163
A_33_P3223860	A_33_P3223860	A_33_P3223860	Unknown	1.05603	0.542311	0.811707	1.04345	0.633736	0.866613
A_33_P3223869	A_33_P3223869	A_33_P3223869	Unknown	0.933913	0.0903496	0.373797	0.968965	0.417158	0.725947
A_33_P3224050	A_33_P3224050	A_33_P3224050	Unknown	0.731645	0.103825	0.399201	0.839093	0.346444	0.67159
A_33_P3224206	A_33_P3224206	A_33_P3224206	Unknown	1.23698	0.651975	0.877175	0.63732	0.345071	0.67076
A_33_P3224281	A_33_P3224281	A_33_P3224281	Unknown	0.902642	0.296762	0.632332	1.69215	5.39003e-05	0.00613022
A_33_P3224285	A_33_P3224285	A_33_P3224285	Unknown	1.10626	0.833599	0.959459	0.570808	0.253626	0.591277
A_33_P3224338	A_33_P3224338	A_33_P3224338	Unknown	1.15019	0.531618	0.805277	1.42387	0.12657	0.436927
A_33_P3224715	A_33_P3224715	A_33_P3224715	Unknown	1.02937	0.509568	0.790939	0.984385	0.71855	0.910022
A_33_P3224780	A_33_P3224780	A_33_P3224780	Unknown	1.55829	0.257017	0.59447	0.996533	0.992761	0.999498
A_33_P3224800	A_33_P3224800	A_33_P3224800	Unknown	0.809701	0.0150776	0.156095	0.647682	4.55676e-05	0.00548313
A_33_P3224971	A_33_P3224971	A_33_P3224971	Unknown	0.998803	0.992178	0.999498	0.994299	0.962683	0.995958
A_33_P3225011	A_33_P3225011	A_33_P3225011	Unknown	0.879688	0.151021	0.470987	1.23798	0.0234987	0.195033
A_33_P3225128	A_33_P3225128	A_33_P3225128	Unknown	1.02618	0.850112	0.965138	0.993761	0.963477	0.995958
A_33_P3225195	A_33_P3225195	A_33_P3225195	Unknown	0.754692	0.339129	0.66662	0.676413	0.190332	0.520864
A_33_P3225572	A_33_P3225572	A_33_P3225572	Unknown	1.11089	0.0907648	0.374629	0.871973	0.0325246	0.229238
A_33_P3225983	A_33_P3225983	A_33_P3225983	Unknown	1.11379	0.0419408	0.258508	1.13282	0.0211667	0.185573
A_33_P3226105	A_33_P3226105	A_33_P3226105	Unknown	0.989406	0.847532	0.964136	1.00508	0.927126	0.989262
A_33_P3226228	A_33_P3226228	A_33_P3226228	Unknown	1.17482	0.109086	0.408552	1.13854	0.190347	0.520886
A_33_P3226367	A_33_P3226367	A_33_P3226367	Unknown	1.20705	0.0498818	0.280615	1.00722	0.936135	0.991378
A_33_P3226460	A_33_P3226460	A_33_P3226460	Unknown	1.09478	0.592688	0.843388	1.22923	0.231863	0.567961
A_33_P3226565	A_33_P3226565	A_33_P3226565	Unknown	1.11856	0.152133	0.472194	1.15943	0.0648372	0.318751
A_33_P3226675	A_33_P3226675	A_33_P3226675	Unknown	1.93088	0.159705	0.482033	1.58485	0.316945	0.649009
A_33_P3226680	A_33_P3226680	A_33_P3226680	Unknown	0.331624	0.00213929	0.0540923	0.514689	0.041894	0.258397
A_33_P3226780	A_33_P3226780	A_33_P3226780	Unknown	0.702683	0.462755	0.759179	0.611966	0.310829	0.643856
A_33_P3226788	A_33_P3226788	A_33_P3226788	Unknown	1.10591	0.211486	0.545328	1.00618	0.937403	0.991685
A_33_P3226800	A_33_P3226800	A_33_P3226800	Unknown	0.279513	0.000608417	0.0263625	1.17376	0.595951	0.845215
A_33_P3227010	A_33_P3227010	A_33_P3227010	Unknown	1.8864	0.0271923	0.210023	1.55994	0.107145	0.405259
A_33_P3227212	A_33_P3227212	A_33_P3227212	Unknown	1.6083	0.150201	0.469854	0.762274	0.400082	0.713115
A_33_P3227225	A_33_P3227225	A_33_P3227225	Unknown	1.49604	0.498752	0.783766	1.26318	0.693318	0.898002
A_33_P3227258	A_33_P3227258	A_33_P3227258	Unknown	0.338291	0.0619222	0.311732	0.957269	0.936327	0.991399
A_33_P3227260	A_33_P3227260	A_33_P3227260	Unknown	0.379073	0.0823493	0.357444	2.70151	0.0757987	0.34295
A_33_P3227300	A_33_P3227300	A_33_P3227300	Unknown	1.14981	0.0273939	0.211002	0.996556	0.952678	0.994397
A_33_P3227457	A_33_P3227457	A_33_P3227457	Unknown	0.919524	0.269687	0.607164	1.12091	0.139718	0.455854
A_33_P3227556	A_33_P3227556	A_33_P3227556	Unknown	0.918478	0.0828396	0.358309	1.03893	0.417149	0.725947
A_33_P3227661	A_33_P3227661	A_33_P3227661	Unknown	0.723477	0.269866	0.607395	0.873348	0.638668	0.869538
A_33_P3227703	A_33_P3227703	A_33_P3227703	Unknown	0.949897	0.476217	0.768503	0.922404	0.268805	0.606264
A_33_P3227731	A_33_P3227731	A_33_P3227731	Unknown	1.11459	0.00320032	0.0673064	1.03457	0.290275	0.626884
A_33_P3228212	A_33_P3228212	A_33_P3228212	Unknown	1.02235	0.963175	0.995958	0.798069	0.638851	0.869633
A_33_P3228402	A_33_P3228402	A_33_P3228402	Unknown	0.984975	0.897125	0.981443	0.624391	0.000948494	0.0343081
A_33_P3228499	A_33_P3228499	A_33_P3228499	Unknown	0.539463	0.206365	0.539551	0.569569	0.247045	0.584011
A_33_P3228533	A_33_P3228533	A_33_P3228533	Unknown	0.942289	0.830605	0.958343	1.21833	0.480661	0.771566
A_33_P3228543	A_33_P3228543	A_33_P3228543	Unknown	0.471647	0.109964	0.410213	0.84642	0.711597	0.90676
A_33_P3228603	A_33_P3228603	A_33_P3228603	Unknown	1.21103	0.489799	0.777668	0.594902	0.0739156	0.338847
A_33_P3228677	A_33_P3228677	A_33_P3228677	Unknown	0.814543	0.112075	0.413848	1.05573	0.661896	0.882229
A_33_P3228828	A_33_P3228828	A_33_P3228828	Unknown	0.627049	0.242162	0.578842	0.912351	0.814137	0.952149
A_33_P3228868	A_33_P3228868	A_33_P3228868	Unknown	0.710816	0.313249	0.645851	1.73557	0.112508	0.414588
A_33_P3229012	A_33_P3229012	A_33_P3229012	Unknown	0.985013	0.829698	0.958024	0.929249	0.304268	0.638542
A_33_P3229022	A_33_P3229022	A_33_P3229022	Unknown	1.03181	0.323922	0.654939	0.924936	0.0224858	0.190713
A_33_P3229037	A_33_P3229037	A_33_P3229037	Unknown	0.944323	0.7373	0.919352	1.12122	0.505306	0.788334
A_33_P3229147	A_33_P3229147	A_33_P3229147	Unknown	1.00055	0.990196	0.999149	0.987697	0.78352	0.939857
A_33_P3229390	A_33_P3229390	A_33_P3229390	Unknown	1.06622	0.470679	0.76478	1.01611	0.856097	0.967219
A_33_P3229527	A_33_P3229527	A_33_P3229527	Unknown	1.26718	0.000130176	0.0106819	1.0858	0.0970913	0.387038
A_33_P3229577	A_33_P3229577	A_33_P3229577	Unknown	1.11165	0.321353	0.652829	1.08575	0.437865	0.741226
A_33_P3229587	A_33_P3229587	A_33_P3229587	Unknown	0.910817	0.34493	0.67065	0.908966	0.334842	0.663421
A_33_P3229678	A_33_P3229678	A_33_P3229678	Unknown	0.745876	0.496244	0.78203	0.964127	0.931912	0.990394
A_33_P3229754	A_33_P3229754	A_33_P3229754	Unknown	1.37992	0.539598	0.810125	2.02967	0.187738	0.517856
A_33_P3229760	A_33_P3229760	A_33_P3229760	Unknown	0.959976	0.8661	0.970747	0.961966	0.872821	0.973151
A_33_P3229958	A_33_P3229958	A_33_P3229958	Unknown	1.40717	0.359257	0.6814	1.11017	0.77629	0.936626
A_33_P3230048	A_33_P3230048	A_33_P3230048	Unknown	1.93173	0.379639	0.697226	1.91151	0.38711	0.703084
A_33_P3230073	A_33_P3230073	A_33_P3230073	Unknown	0.988371	0.725389	0.913455	0.923605	0.0279225	0.213014
A_33_P3230409	A_33_P3230409	A_33_P3230409	Unknown	0.983086	0.944917	0.993002	0.593618	0.0483445	0.276527
A_33_P3230578	A_33_P3230578	A_33_P3230578	Unknown	0.938855	0.91596	0.986109	0.694505	0.544493	0.813037
A_33_P3230676	A_33_P3230676	A_33_P3230676	Unknown	1.78303	0.0992637	0.390884	1.96579	0.0578311	0.301893
A_33_P3230822	A_33_P3230822	A_33_P3230822	Unknown	1.00619	0.947071	0.993163	1.21834	0.0473242	0.273857
A_33_P3231005	A_33_P3231005	A_33_P3231005	Unknown	0.998411	0.987128	0.998755	1.08355	0.420759	0.728299
A_33_P3231156	A_33_P3231156	A_33_P3231156	Unknown	0.893152	0.356103	0.679121	0.74952	0.0280636	0.213577
A_33_P3231242	A_33_P3231242	A_33_P3231242	Unknown	0.999126	0.976129	0.997635	0.98228	0.543378	0.812392
A_33_P3231247	A_33_P3231247	A_33_P3231247	Unknown	0.920261	0.868476	0.971594	0.553842	0.249485	0.586663
A_33_P3231342	A_33_P3231342	A_33_P3231342	Unknown	0.833404	0.231457	0.567484	1.07552	0.625598	0.862177
A_33_P3231437	A_33_P3231437	A_33_P3231437	Unknown	1.40447	0.220909	0.55615	0.949903	0.849369	0.96483
A_33_P3231493	A_33_P3231493	A_33_P3231493	Unknown	0.842395	0.118828	0.424871	1.12815	0.263035	0.600167
A_33_P3231562	A_33_P3231562	A_33_P3231562	Unknown	0.371447	0.151686	0.471764	1.76921	0.398	0.711504
A_33_P3231677	A_33_P3231677	A_33_P3231677	Unknown	0.962514	0.55511	0.819677	0.97523	0.697489	0.899927
A_33_P3231761	A_33_P3231761	A_33_P3231761	Unknown	0.439322	0.0527057	0.288771	1.01529	0.969579	0.996815
A_33_P3231833	A_33_P3231833	A_33_P3231833	Unknown	1.07768	0.282168	0.619097	1.09729	0.186447	0.516344
A_33_P3232066	A_33_P3232066	A_33_P3232066	Unknown	0.481633	0.00777054	0.109155	1.25086	0.362218	0.683938
A_33_P3232214	A_33_P3232214	A_33_P3232214	Unknown	1.05192	0.568544	0.82833	1.14387	0.142284	0.459527
A_33_P3232544	A_33_P3232544	A_33_P3232544	Unknown	1.04479	0.601786	0.848625	0.942423	0.481718	0.772323
A_33_P3232643	A_33_P3232643	A_33_P3232643	Unknown	0.963608	0.808393	0.950306	0.852299	0.304052	0.638343
A_33_P3232644	A_33_P3232644	A_33_P3232644	Unknown	1.31576	0.169747	0.495007	1.31354	0.172223	0.498559
A_33_P3232742	A_33_P3232742	A_33_P3232742	Unknown	1.16118	0.235451	0.571639	0.840589	0.171414	0.497317
A_33_P3233000	A_33_P3233000	A_33_P3233000	Unknown	1.2851	0.0573994	0.300773	1.10529	0.424517	0.731011
A_33_P3233030	A_33_P3233030	A_33_P3233030	Unknown	0.941347	0.353215	0.676824	0.911228	0.161221	0.483997
A_33_P3233085	A_33_P3233085	A_33_P3233085	Unknown	0.843851	0.434171	0.738379	0.75248	0.198205	0.530205
A_33_P3233100	A_33_P3233100	A_33_P3233100	Unknown	0.980823	0.92401	0.988344	0.458487	0.00138348	0.0425862
A_33_P3233229	A_33_P3233229	A_33_P3233229	Unknown	1.60641	0.33143	0.660598	1.45452	0.439945	0.742553
A_33_P3233318	A_33_P3233318	A_33_P3233318	Unknown	0.904698	0.661073	0.881723	0.890079	0.610638	0.853734
A_33_P3233437	A_33_P3233437	A_33_P3233437	Unknown	1.01436	0.899805	0.982149	1.2946	0.0347528	0.236952
A_33_P3233546	A_33_P3233546	A_33_P3233546	Unknown	0.609416	0.194712	0.526177	0.509468	0.0842901	0.361399
A_33_P3233731	A_33_P3233731	A_33_P3233731	Unknown	0.781154	0.115821	0.4198	0.713444	0.0374635	0.245146
A_33_P3233953	A_33_P3233953	A_33_P3233953	Unknown	1.09847	0.152827	0.473024	0.990741	0.883453	0.976868
A_33_P3234088	A_33_P3234088	A_33_P3234088	Unknown	0.851722	0.0874856	0.368325	0.65819	0.000246502	0.015614
A_33_P3234108	A_33_P3234108	A_33_P3234108	Unknown	0.988182	0.790225	0.943026	0.995813	0.925117	0.988562
A_33_P3234377	A_33_P3234377	A_33_P3234377	Unknown	0.923749	0.270691	0.608082	0.881227	0.0881904	0.369779
A_33_P3234402	A_33_P3234402	A_33_P3234402	Unknown	0.559276	0.300498	0.635324	0.736434	0.580755	0.836075
A_33_P3234442	A_33_P3234442	A_33_P3234442	Unknown	2.12212	0.0850729	0.363088	0.806209	0.605487	0.850629
A_33_P3234447	A_33_P3234447	A_33_P3234447	Unknown	0.880046	0.239112	0.57555	0.85989	0.168092	0.492777
A_33_P3234482	A_33_P3234482	A_33_P3234482	Unknown	0.739053	0.337877	0.665807	0.724781	0.308627	0.64184
A_33_P3234540	A_33_P3234540	A_33_P3234540	Unknown	0.93359	0.328695	0.658493	0.984428	0.82078	0.95499
A_33_P3234746	A_33_P3234746	A_33_P3234746	Unknown	0.997517	0.987613	0.998796	1.43927	0.0352748	0.238673
A_33_P3234814	A_33_P3234814	A_33_P3234814	Unknown	0.678731	0.325252	0.656168	0.678615	0.325047	0.655942
A_33_P3235142	A_33_P3235142	A_33_P3235142	Unknown	1.01422	0.910059	0.984802	1.00136	0.991349	0.999312
A_33_P3235162	A_33_P3235162	A_33_P3235162	Unknown	1.38451	0.512014	0.79245	2.29857	0.106214	0.403754
A_33_P3235184	A_33_P3235184	A_33_P3235184	Unknown	0.97062	0.756684	0.928131	0.882993	0.207574	0.540948
A_33_P3235247	A_33_P3235247	A_33_P3235247	Unknown	0.91749	0.806856	0.949591	0.6357	0.210093	0.543701
A_33_P3235360	A_33_P3235360	A_33_P3235360	Unknown	0.820969	0.0248053	0.200917	0.988852	0.889277	0.978764
A_33_P3235491	A_33_P3235491	A_33_P3235491	Unknown	0.962412	0.538637	0.809638	1.05241	0.414635	0.723976
A_33_P3235521	A_33_P3235521	A_33_P3235521	Unknown	1.23472	0.00125064	0.0402384	1.13198	0.0343391	0.235429
A_33_P3235831	A_33_P3235831	A_33_P3235831	Unknown	0.956669	0.73376	0.917417	0.915881	0.502315	0.786278
A_33_P3236117	A_33_P3236117	A_33_P3236117	Unknown	0.881274	0.038783	0.249437	1.01234	0.829173	0.957903
A_33_P3236122	A_33_P3236122	A_33_P3236122	Unknown	0.756297	0.26708	0.604487	0.775668	0.311106	0.644128
A_33_P3236152	A_33_P3236152	A_33_P3236152	Unknown	0.979451	0.658333	0.88024	0.991551	0.856196	0.967239
A_33_P3236213	A_33_P3236213	A_33_P3236213	Unknown	2.15217	0.10763	0.406136	1.39712	0.466982	0.761956
A_33_P3236218	A_33_P3236218	A_33_P3236218	Unknown	0.908947	0.45683	0.754928	0.933268	0.58873	0.841019
A_33_P3236222	A_33_P3236222	A_33_P3236222	Unknown	0.838575	0.591205	0.842459	0.694776	0.274023	0.611359
A_33_P3236516	A_33_P3236516	A_33_P3236516	Unknown	4.39785	0.0501365	0.281396	1.1715	0.823109	0.955809
A_33_P3236778	A_33_P3236778	A_33_P3236778	Unknown	1.01311	0.974055	0.997289	0.828867	0.640594	0.870486
A_33_P3237344	A_33_P3237344	A_33_P3237344	Unknown	2.73861	0.030036	0.220834	1.40262	0.4338	0.738098
A_33_P3237605	A_33_P3237605	A_33_P3237605	Unknown	0.730117	0.163889	0.48747	1.58519	0.0487683	0.277696
A_33_P3237704	A_33_P3237704	A_33_P3237704	Unknown	0.956458	0.406298	0.718082	0.911312	0.0948216	0.38283
A_33_P3237719	A_33_P3237719	A_33_P3237719	Unknown	1.93458	0.0843422	0.361487	1.76131	0.133716	0.44715
A_33_P3237819	A_33_P3237819	A_33_P3237819	Unknown	0.737906	0.493853	0.780473	1.1075	0.816937	0.953317
A_33_P3237835	A_33_P3237835	A_33_P3237835	Unknown	1.63646	0.131434	0.44388	0.901686	0.742161	0.92135
A_33_P3237905	A_33_P3237905	A_33_P3237905	Unknown	0.557288	0.217897	0.552401	1.11109	0.819923	0.954555
A_33_P3238325	A_33_P3238325	A_33_P3238325	Unknown	0.925605	0.660831	0.88156	1.27017	0.186301	0.516215
A_33_P3238390	A_33_P3238390	A_33_P3238390	Unknown	1.01178	0.922267	0.987881	1.22248	0.109192	0.408793
A_33_P3238402	A_33_P3238402	A_33_P3238402	Unknown	0.898151	0.265109	0.60247	1.09811	0.329172	0.658821
A_33_P3238461	A_33_P3238461	A_33_P3238461	Unknown	1.00299	0.909725	0.98471	0.937817	0.025557	0.20372
A_33_P3238611	A_33_P3238611	A_33_P3238611	Unknown	1.01723	0.976421	0.99765	1.52147	0.471664	0.765319
A_33_P3238773	A_33_P3238773	A_33_P3238773	Unknown	0.393818	0.18015	0.50851	1.39677	0.621581	0.85985
A_33_P3238802	A_33_P3238802	A_33_P3238802	Unknown	1.56985	0.1739	0.500643	0.73277	0.34068	0.667706
A_33_P3238944	A_33_P3238944	A_33_P3238944	Unknown	0.822853	0.0180534	0.170428	1.10154	0.208107	0.541533
A_33_P3239102	A_33_P3239102	A_33_P3239102	Unknown	1.08545	0.197387	0.529309	1.02294	0.714283	0.907964
A_33_P3239184	A_33_P3239184	A_33_P3239184	Unknown	0.889521	0.108802	0.408075	1.01719	0.807378	0.949803
A_33_P3239195	A_33_P3239195	A_33_P3239195	Unknown	0.961982	0.34415	0.669985	1.00918	0.821031	0.955001
A_33_P3239414	A_33_P3239414	A_33_P3239414	Unknown	0.970089	0.229693	0.565776	1.01093	0.660588	0.881435
A_33_P3239659	A_33_P3239659	A_33_P3239659	Unknown	1.31121	0.375365	0.693824	0.756459	0.361551	0.683417
A_33_P3239714	A_33_P3239714	A_33_P3239714	Unknown	0.707135	0.247742	0.584868	0.666298	0.179162	0.507196
A_33_P3239724	A_33_P3239724	A_33_P3239724	Unknown	3.95807	2.16059e-05	0.00348019	2.32325	0.00209382	0.0534592
A_33_P3239794	A_33_P3239794	A_33_P3239794	Unknown	3.92644	0.115833	0.419803	0.672627	0.635537	0.867611
A_33_P3239936	A_33_P3239936	A_33_P3239936	Unknown	0.663382	0.249381	0.586553	0.672972	0.265602	0.602968
A_33_P3239989	A_33_P3239989	A_33_P3239989	Unknown	0.879585	0.307378	0.641056	0.731652	0.0211217	0.185369
A_33_P3240043	A_33_P3240043	A_33_P3240043	Unknown	0.615077	0.0173085	0.166993	0.400153	0.000144003	0.0113092
A_33_P3240078	A_33_P3240078	A_33_P3240078	Unknown	1.09516	0.108943	0.408337	0.924226	0.160277	0.482823
A_33_P3240144	A_33_P3240144	A_33_P3240144	Unknown	1.51602	0.319618	0.651211	0.810181	0.610178	0.853523
A_33_P3240158	A_33_P3240158	A_33_P3240158	Unknown	0.925761	0.643808	0.872323	0.930366	0.66514	0.884086
A_33_P3240234	A_33_P3240234	A_33_P3240234	Unknown	0.428587	0.186499	0.516353	0.359517	0.11531	0.419055
A_33_P3240295	A_33_P3240295	A_33_P3240295	Unknown	1.08196	0.0431408	0.262146	0.961791	0.292088	0.628642
A_33_P3240340	A_33_P3240340	A_33_P3240340	Unknown	0.968294	0.486098	0.775112	0.984709	0.737444	0.919423
A_33_P3240652	A_33_P3240652	A_33_P3240652	Unknown	0.543564	0.0923209	0.377514	0.958768	0.902853	0.9829
A_33_P3240966	A_33_P3240966	A_33_P3240966	Unknown	1.26592	0.0212785	0.186029	0.907472	0.306776	0.640407
A_33_P3241043	A_33_P3241043	A_33_P3241043	Unknown	0.864821	0.0284636	0.215116	1.02852	0.645842	0.873423
A_33_P3241046	A_33_P3241046	A_33_P3241046	Unknown	0.374559	0.0599225	0.306957	0.936002	0.89287	0.979829
A_33_P3241150	A_33_P3241150	A_33_P3241150	Unknown	2.4362	0.079791	0.352045	0.905151	0.836333	0.960445
A_33_P3241184	A_33_P3241184	A_33_P3241184	Unknown	1.21559	0.532775	0.805909	0.792015	0.457509	0.755459
A_33_P3241596	A_33_P3241596	A_33_P3241596	Unknown	1.04172	0.753822	0.926845	1.12333	0.377757	0.695757
A_33_P3242039	A_33_P3242039	A_33_P3242039	Unknown	0.949072	0.392299	0.706981	0.794177	0.00145156	0.0437775
A_33_P3242062	A_33_P3242062	A_33_P3242062	Unknown	1.38872	0.23632	0.572609	1.39566	0.229606	0.56566
A_33_P3242231	A_33_P3242231	A_33_P3242231	Unknown	0.887495	0.130807	0.443099	0.836741	0.0305349	0.222634
A_33_P3242251	A_33_P3242251	A_33_P3242251	Unknown	0.81386	0.39629	0.709956	0.883621	0.60757	0.851898
A_33_P3242416	A_33_P3242416	A_33_P3242416	Unknown	0.874566	0.0541685	0.292632	1.02344	0.723198	0.912431
A_33_P3242688	A_33_P3242688	A_33_P3242688	Unknown	1.13691	0.839918	0.961637	0.505486	0.291639	0.628059
A_33_P3242753	A_33_P3242753	A_33_P3242753	Unknown	2.78051	0.0572807	0.300549	1.19269	0.727808	0.914555
A_33_P3242814	A_33_P3242814	A_33_P3242814	Unknown	1.04715	0.854561	0.966587	1.51561	0.112897	0.415254
A_33_P3243163	A_33_P3243163	A_33_P3243163	Unknown	1.81685	0.0740494	0.339195	1.20408	0.559434	0.822519
A_33_P3243343	A_33_P3243343	A_33_P3243343	Unknown	0.896332	0.0176403	0.168444	0.955271	0.282965	0.619956
A_33_P3243600	A_33_P3243600	A_33_P3243600	Unknown	2.24741	0.0803467	0.353166	0.635013	0.309752	0.642941
A_33_P3244157	A_33_P3244157	A_33_P3244157	Unknown	3.26052	0.057294	0.300575	1.09462	0.877016	0.974891
A_33_P3244269	A_33_P3244269	A_33_P3244269	Unknown	1.11313	0.509456	0.790908	1.04391	0.790135	0.943014
A_33_P3244361	A_33_P3244361	A_33_P3244361	Unknown	1.01458	0.873639	0.973491	0.956489	0.626224	0.862447
A_33_P3244651	A_33_P3244651	A_33_P3244651	Unknown	1.05076	0.588729	0.841019	0.968354	0.724704	0.913149
A_33_P3244713	A_33_P3244713	A_33_P3244713	Unknown	1.23968	0.666814	0.884828	2.98898	0.0407079	0.25523
A_33_P3244834	A_33_P3244834	A_33_P3244834	Unknown	1.93683	0.241024	0.577698	0.607785	0.372413	0.691515
A_33_P3245021	A_33_P3245021	A_33_P3245021	Unknown	0.644533	0.345667	0.671091	0.892225	0.803887	0.948223
A_33_P3245110	A_33_P3245110	A_33_P3245110	Unknown	1.22065	0.457324	0.7553	1.17043	0.556055	0.820354
A_33_P3245126	A_33_P3245126	A_33_P3245126	Unknown	0.962588	0.548205	0.815373	1.2064	0.00850304	0.114876
A_33_P3245131	A_33_P3245131	A_33_P3245131	Unknown	0.754092	0.476734	0.768807	1.16121	0.704579	0.903422
A_33_P3245133	A_33_P3245133	A_33_P3245133	Unknown	0.870211	0.111763	0.41325	0.793915	0.0132816	0.145879
A_33_P3245620	A_33_P3245620	A_33_P3245620	Unknown	0.98262	0.82927	0.957932	1.03533	0.670109	0.886847
A_33_P3245623	A_33_P3245623	A_33_P3245623	Unknown	0.309205	0.0160523	0.160749	0.201876	0.00213853	0.054083
A_33_P3245660	A_33_P3245660	A_33_P3245660	Unknown	1.0093	0.967028	0.996317	2.23853	0.00229948	0.0558869
A_33_P3245841	A_33_P3245841	A_33_P3245841	Unknown	1.71084	0.144472	0.462525	1.20955	0.593552	0.843846
A_33_P3245907	A_33_P3245907	A_33_P3245907	Unknown	4.0017	0.0530198	0.289702	1.53156	0.528467	0.803228
A_33_P3246011	A_33_P3246011	A_33_P3246011	Unknown	1.03469	0.945056	0.993042	1.87563	0.215643	0.550063
A_33_P3246413	A_33_P3246413	A_33_P3246413	Unknown	1.19815	0.587821	0.840493	1.19297	0.596724	0.845677
A_33_P3246780	A_33_P3246780	A_33_P3246780	Unknown	1.00631	0.808439	0.950306	0.994522	0.832207	0.958962
A_33_P3246995	A_33_P3246995	A_33_P3246995	Unknown	0.946262	0.115273	0.418989	0.910853	0.0127207	0.142417
A_33_P3247068	A_33_P3247068	A_33_P3247068	Unknown	1.95883	0.0308773	0.223769	0.590674	0.0818743	0.356551
A_33_P3247072	A_33_P3247072	A_33_P3247072	Unknown	1.40635	0.130938	0.443204	1.07427	0.741828	0.921185
A_33_P3247077	A_33_P3247077	A_33_P3247077	Unknown	1.07445	0.41159	0.721831	1.0125	0.885781	0.977703
A_33_P3247210	A_33_P3247210	A_33_P3247210	Unknown	0.94921	0.477321	0.769201	0.847515	0.035198	0.238418
A_33_P3247252	A_33_P3247252	A_33_P3247252	Unknown	1.18015	0.813972	0.952099	2.04557	0.317115	0.649108
A_33_P3247678	A_33_P3247678	A_33_P3247678	Unknown	0.696578	0.162742	0.486004	1.10572	0.689099	0.895836
A_33_P3247689	A_33_P3247689	A_33_P3247689	Unknown	1.84836	0.163415	0.486802	1.25596	0.594719	0.844493
A_33_P3247783	A_33_P3247783	A_33_P3247783	Unknown	1.5625	0.111817	0.41332	0.852016	0.553558	0.818805
A_33_P3247919	A_33_P3247919	A_33_P3247919	Unknown	0.843735	0.07439	0.339979	1.05283	0.570004	0.829312
A_33_P3248028	A_33_P3248028	A_33_P3248028	Unknown	0.835021	0.513055	0.79318	1.1134	0.695423	0.898985
A_33_P3248077	A_33_P3248077	A_33_P3248077	Unknown	1.25848	0.688075	0.895419	1.31506	0.632851	0.866125
A_33_P3248222	A_33_P3248222	A_33_P3248222	Unknown	0.626961	0.191163	0.521867	0.806531	0.537963	0.809163
A_33_P3248580	A_33_P3248580	A_33_P3248580	Unknown	0.991498	0.859812	0.9684	0.877659	0.0149225	0.155334
A_33_P3248774	A_33_P3248774	A_33_P3248774	Unknown	1.25627	0.44812	0.748353	1.77291	0.069356	0.328914
A_33_P3248939	A_33_P3248939	A_33_P3248939	Unknown	1.46845	0.216577	0.551006	0.669008	0.197144	0.52908
A_33_P3248948	A_33_P3248948	A_33_P3248948	Unknown	1.23254	0.63075	0.864986	1.1762	0.708637	0.905244
A_33_P3248997	A_33_P3248997	A_33_P3248997	Unknown	1.0131	0.667802	0.88546	0.988695	0.707602	0.904825
A_33_P3249002	A_33_P3249002	A_33_P3249002	Unknown	0.947473	0.184926	0.514592	0.979635	0.604027	0.849854
A_33_P3249066	A_33_P3249066	A_33_P3249066	Unknown	0.674186	0.129514	0.441607	1.14539	0.588971	0.841165
A_33_P3249897	A_33_P3249897	A_33_P3249897	Unknown	1.25457	0.574952	0.832478	1.1166	0.784226	0.940131
A_33_P3250263	A_33_P3250263	A_33_P3250263	Unknown	1.46209	0.648826	0.875175	0.454435	0.34989	0.674071
A_33_P3250323	A_33_P3250323	A_33_P3250323	Unknown	1.31142	0.149356	0.46882	1.16239	0.412265	0.722366
A_33_P3250669	A_33_P3250669	A_33_P3250669	Unknown	0.710853	0.419536	0.727406	1.25506	0.588758	0.841034
A_33_P3250767	A_33_P3250767	A_33_P3250767	Unknown	0.945982	0.586909	0.839875	0.888227	0.25433	0.592064
A_33_P3250974	A_33_P3250974	A_33_P3250974	Unknown	0.977289	0.672974	0.887991	1.00415	0.939192	0.99205
A_33_P3251209	A_33_P3251209	A_33_P3251209	Unknown	7.08246	0.00207224	0.0530901	1.0194	0.971436	0.997184
A_33_P3251252	A_33_P3251252	A_33_P3251252	Unknown	0.658526	0.000175614	0.0127145	1.22756	0.0284731	0.215116
A_33_P3251408	A_33_P3251408	A_33_P3251408	Unknown	1.38977	0.0970694	0.387031	1.3552	0.123001	0.431184
A_33_P3251412	A_33_P3251412	A_33_P3251412	Unknown	0.744985	0.49583	0.781722	0.453915	0.0806016	0.353704
A_33_P3251557	A_33_P3251557	A_33_P3251557	Unknown	1.34157	0.238122	0.574572	1.33596	0.244585	0.581701
A_33_P3251598	A_33_P3251598	A_33_P3251598	Unknown	1.04253	0.797828	0.946224	0.905816	0.544958	0.813285
A_33_P3251856	A_33_P3251856	A_33_P3251856	Unknown	0.928936	0.36794	0.688337	0.90635	0.234597	0.570742
A_33_P3251868	A_33_P3251868	A_33_P3251868	Unknown	0.647824	0.319846	0.651417	0.779017	0.562823	0.824551
A_33_P3251916	A_33_P3251916	A_33_P3251916	Unknown	1.08552	0.792038	0.943967	0.419148	0.0122354	0.13954
A_33_P3252134	A_33_P3252134	A_33_P3252134	Unknown	1.05941	0.288164	0.624945	1.00013	0.998061	0.999752
A_33_P3252191	A_33_P3252191	A_33_P3252191	Unknown	0.920025	0.358674	0.680961	0.912607	0.315288	0.647685
A_33_P3252279	A_33_P3252279	A_33_P3252279	Unknown	1.29338	0.269307	0.606799	1.40453	0.150579	0.47038
A_33_P3252441	A_33_P3252441	A_33_P3252441	Unknown	1.19279	0.239454	0.575939	1.04783	0.749969	0.925111
A_33_P3252444	A_33_P3252444	A_33_P3252444	Unknown	0.943136	0.90791	0.984332	0.967002	0.947132	0.993163
A_33_P3252491	A_33_P3252491	A_33_P3252491	Unknown	0.963916	0.735078	0.918084	0.957569	0.689964	0.896287
A_33_P3252594	A_33_P3252594	A_33_P3252594	Unknown	1.02893	0.703068	0.90268	1.02629	0.72853	0.914771
A_33_P3252685	A_33_P3252685	A_33_P3252685	Unknown	1.04637	0.856904	0.967425	1.03113	0.902905	0.982912
A_33_P3253124	A_33_P3253124	A_33_P3253124	Unknown	1.01529	0.969952	0.996893	0.943521	0.885285	0.97768
A_33_P3253139	A_33_P3253139	A_33_P3253139	Unknown	1.21455	0.44588	0.746881	0.857212	0.544219	0.812858
A_33_P3253179	A_33_P3253179	A_33_P3253179	Unknown	0.397142	0.0767549	0.345346	1.67634	0.304656	0.638713
A_33_P3253209	A_33_P3253209	A_33_P3253209	Unknown	1.24196	0.033969	0.234285	0.988454	0.902219	0.982761
A_33_P3253304	A_33_P3253304	A_33_P3253304	Unknown	1.0461	0.75261	0.926302	0.878462	0.370546	0.690279
A_33_P3253420	A_33_P3253420	A_33_P3253420	Unknown	1.25739	0.446434	0.747184	0.25744	0.000318878	0.0180876
A_33_P3253605	A_33_P3253605	A_33_P3253605	Unknown	1.22004	0.60084	0.848162	0.707465	0.367046	0.687659
A_33_P3253717	A_33_P3253717	A_33_P3253717	Unknown	0.778997	0.343215	0.669441	1.92854	0.0210922	0.185198
A_33_P3253743	A_33_P3253743	A_33_P3253743	Unknown	1.22424	0.469721	0.764072	1.10048	0.730481	0.915743
A_33_P3253812	A_33_P3253812	A_33_P3253812	Unknown	1.1806	0.000908663	0.0334611	0.965489	0.397997	0.711504
A_33_P3253832	A_33_P3253832	A_33_P3253832	Unknown	1.06306	0.454277	0.753123	1.05215	0.532736	0.805895
A_33_P3253857	A_33_P3253857	A_33_P3253857	Unknown	0.913801	0.248726	0.585863	0.848822	0.0453396	0.268435
A_33_P3253892	A_33_P3253892	A_33_P3253892	Unknown	0.385915	0.0202505	0.181503	0.846917	0.657262	0.879698
A_33_P3253902	A_33_P3253902	A_33_P3253902	Unknown	0.832926	0.366327	0.687044	0.901629	0.605477	0.850629
A_33_P3254267	A_33_P3254267	A_33_P3254267	Unknown	1.20758	0.618768	0.858548	1.31319	0.474274	0.767369
A_33_P3254375	A_33_P3254375	A_33_P3254375	Unknown	1.2719	0.458	0.755812	0.502515	0.0455358	0.268858
A_33_P3254510	A_33_P3254510	A_33_P3254510	Unknown	1.01999	0.710209	0.906077	0.99503	0.925314	0.988584
A_33_P3254580	A_33_P3254580	A_33_P3254580	Unknown	1.24093	0.365639	0.686449	0.76001	0.254036	0.591761
A_33_P3254675	A_33_P3254675	A_33_P3254675	Unknown	1.0409	0.600535	0.848014	1.01596	0.835533	0.96022
A_33_P3254831	A_33_P3254831	A_33_P3254831	Unknown	0.85313	0.494664	0.781077	0.942755	0.79859	0.946499
A_33_P3255046	A_33_P3255046	A_33_P3255046	Unknown	0.894878	0.050604	0.282924	0.94526	0.298654	0.633874
A_33_P3255051	A_33_P3255051	A_33_P3255051	Unknown	0.956982	0.688477	0.895583	0.937187	0.555442	0.819929
A_33_P3255056	A_33_P3255056	A_33_P3255056	Unknown	1.06659	0.715351	0.908449	1.00833	0.962498	0.995958
A_33_P3255065	A_33_P3255065	A_33_P3255065	Unknown	0.871712	0.158126	0.480025	0.859028	0.120927	0.428313
A_33_P3255070	A_33_P3255070	A_33_P3255070	Unknown	1.39733	0.429398	0.734913	1.72952	0.203351	0.536342
A_33_P3255226	A_33_P3255226	A_33_P3255226	Unknown	0.800076	0.236208	0.572489	0.934262	0.712106	0.906955
A_33_P3255359	A_33_P3255359	A_33_P3255359	Unknown	0.897994	0.480293	0.771263	0.754255	0.0770851	0.345983
A_33_P3255677	A_33_P3255677	A_33_P3255677	Unknown	1.1468	0.244669	0.581728	1.1399	0.26515	0.602543
A_33_P3255824	A_33_P3255824	A_33_P3255824	Unknown	0.271856	0.0441156	0.265096	0.170953	0.00931979	0.121014
A_33_P3256083	A_33_P3256083	A_33_P3256083	Unknown	0.818155	0.534176	0.806749	1.41891	0.284736	0.621601
A_33_P3256293	A_33_P3256293	A_33_P3256293	Unknown	1.35038	0.302466	0.636947	1.42426	0.227868	0.563852
A_33_P3256355	A_33_P3256355	A_33_P3256355	Unknown	1.03195	0.631677	0.865471	0.996021	0.951354	0.994167
A_33_P3256480	A_33_P3256480	A_33_P3256480	Unknown	0.85865	0.0197892	0.179281	0.997949	0.972462	0.997221
A_33_P3256565	A_33_P3256565	A_33_P3256565	Unknown	0.79264	0.0248813	0.201172	0.993231	0.942936	0.992496
A_33_P3256620	A_33_P3256620	A_33_P3256620	Unknown	0.852898	0.196571	0.528302	1.27408	0.0573983	0.300773
A_33_P3256655	A_33_P3256655	A_33_P3256655	Unknown	1.68961	0.424875	0.731234	0.86891	0.829029	0.957844
A_33_P3256765	A_33_P3256765	A_33_P3256765	Unknown	0.799213	0.439383	0.742197	1.96366	0.0302228	0.221597
A_33_P3256883	A_33_P3256883	A_33_P3256883	Unknown	1.33465	0.454221	0.753047	0.652585	0.27373	0.611128
A_33_P3256888	A_33_P3256888	A_33_P3256888	Unknown	0.919079	0.559491	0.822548	1.34087	0.0555164	0.296096
A_33_P3257050	A_33_P3257050	A_33_P3257050	Unknown	1.11642	0.427066	0.732998	1.12367	0.401006	0.713857
A_33_P3257179	A_33_P3257179	A_33_P3257179	Unknown	0.427349	0.0140883	0.150606	1.12847	0.698798	0.900507
A_33_P3257479	A_33_P3257479	A_33_P3257479	Unknown	0.934659	0.228271	0.564317	0.911048	0.10376	0.399069
A_33_P3257755	A_33_P3257755	A_33_P3257755	Unknown	1.00256	0.972417	0.997221	0.896541	0.154256	0.475015
A_33_P3257944	A_33_P3257944	A_33_P3257944	Unknown	0.92689	0.414307	0.723783	0.889962	0.216782	0.551188
A_33_P3258417	A_33_P3258417	A_33_P3258417	Unknown	1.0034	0.942622	0.99247	0.90047	0.0388901	0.249693
A_33_P3258561	A_33_P3258561	A_33_P3258561	Unknown	1.51118	0.247515	0.58464	1.52421	0.23825	0.574733
A_33_P3258627	A_33_P3258627	A_33_P3258627	Unknown	0.96177	0.921143	0.987754	0.930908	0.855776	0.967094
A_33_P3258727	A_33_P3258727	A_33_P3258727	Unknown	0.566605	0.326326	0.656895	0.912185	0.871805	0.972758
A_33_P3258732	A_33_P3258732	A_33_P3258732	Unknown	1.07292	0.365027	0.686012	1.03004	0.699997	0.90099
A_33_P3258752	A_33_P3258752	A_33_P3258752	Unknown	0.786393	0.489071	0.777241	0.440691	0.028676	0.215798
A_33_P3258846	A_33_P3258846	A_33_P3258846	Unknown	1.06886	0.320856	0.652319	1.01297	0.845231	0.963503
A_33_P3259239	A_33_P3259239	A_33_P3259239	Unknown	0.725792	0.531035	0.804917	1.43638	0.479869	0.770968
A_33_P3259560	A_33_P3259560	A_33_P3259560	Unknown	0.92733	0.390557	0.705622	0.831673	0.0472646	0.273627
A_33_P3259750	A_33_P3259750	A_33_P3259750	Unknown	0.998289	0.991801	0.99947	1.43132	0.0447829	0.266831
A_33_P3259902	A_33_P3259902	A_33_P3259902	Unknown	0.787214	0.00501606	0.0860781	1.01076	0.885311	0.97768
A_33_P3259954	A_33_P3259954	A_33_P3259954	Unknown	1.06097	0.816276	0.953065	0.853454	0.536202	0.808003
A_33_P3260021	A_33_P3260021	A_33_P3260021	Unknown	0.938591	0.32546	0.656319	0.887736	0.0753301	0.342019
A_33_P3260034	A_33_P3260034	A_33_P3260034	Unknown	0.926348	0.840898	0.962063	0.572482	0.157049	0.478622
A_33_P3260263	A_33_P3260263	A_33_P3260263	Unknown	0.801097	0.510378	0.791421	0.673661	0.248277	0.585451
A_33_P3260455	A_33_P3260455	A_33_P3260455	Unknown	0.908793	0.0730493	0.337054	1.09146	0.0981055	0.388815
A_33_P3260509	A_33_P3260509	A_33_P3260509	Unknown	0.414988	0.112873	0.415206	1.79194	0.281733	0.618671
A_33_P3260868	A_33_P3260868	A_33_P3260868	Unknown	0.605073	0.235547	0.571737	0.843817	0.682137	0.892364
A_33_P3261024	A_33_P3261024	A_33_P3261024	Unknown	1.05656	0.608873	0.85271	1.11787	0.306532	0.640244
A_33_P3261074	A_33_P3261074	A_33_P3261074	Unknown	2.20006	0.0128215	0.143052	0.577092	0.06783	0.32572
A_33_P3261097	A_33_P3261097	A_33_P3261097	Unknown	0.78816	0.360188	0.682315	0.635295	0.0921111	0.377102
A_33_P3261192	A_33_P3261192	A_33_P3261192	Unknown	1.6739	0.0392002	0.250754	0.882935	0.593348	0.843698
A_33_P3261308	A_33_P3261308	A_33_P3261308	Unknown	0.625651	0.308255	0.641646	1.15006	0.757544	0.92861
A_33_P3261428	A_33_P3261428	A_33_P3261428	Unknown	0.822343	0.585357	0.8389	1.18629	0.633309	0.866382
A_33_P3261640	A_33_P3261640	A_33_P3261640	Unknown	1.434	0.214878	0.549088	1.03913	0.892182	0.979645
A_33_P3261706	A_33_P3261706	A_33_P3261706	Unknown	0.994682	0.896083	0.981091	1.01157	0.778338	0.93761
A_33_P3262022	A_33_P3262022	A_33_P3262022	Unknown	0.850553	0.410303	0.720865	1.01423	0.942028	0.992461
A_33_P3262074	A_33_P3262074	A_33_P3262074	Unknown	0.746548	0.212335	0.546207	0.873655	0.556263	0.820383
A_33_P3262108	A_33_P3262108	A_33_P3262108	Unknown	0.791837	0.288882	0.625804	0.898702	0.622226	0.860195
A_33_P3262128	A_33_P3262128	A_33_P3262128	Unknown	0.97819	0.850728	0.965453	1.36773	0.0157586	0.159361
A_33_P3262167	A_33_P3262167	A_33_P3262167	Unknown	0.706102	0.499272	0.784017	0.46782	0.151348	0.47137
A_33_P3262217	A_33_P3262217	A_33_P3262217	Unknown	1.21806	0.0533832	0.290623	1.29753	0.014313	0.15191
A_33_P3262327	A_33_P3262327	A_33_P3262327	Unknown	0.915875	0.0488347	0.277898	0.879275	0.00673258	0.101041
A_33_P3262366	A_33_P3262366	A_33_P3262366	Unknown	1.10674	0.18247	0.511577	0.975899	0.741395	0.921053
A_33_P3262440	A_33_P3262440	A_33_P3262440	Unknown	0.758684	0.0133662	0.14631	0.597258	9.96661e-05	0.00911164
A_33_P3262537	A_33_P3262537	A_33_P3262537	Unknown	1.24988	0.514276	0.793954	1.28806	0.460101	0.757461
A_33_P3262600	A_33_P3262600	A_33_P3262600	Unknown	0.841934	0.603533	0.849602	0.935174	0.839065	0.961356
A_33_P3262704	A_33_P3262704	A_33_P3262704	Unknown	0.805505	0.561089	0.82352	1.89579	0.0990265	0.390451
A_33_P3263157	A_33_P3263157	A_33_P3263157	Unknown	0.852496	0.0716149	0.333977	1.11795	0.195775	0.527358
A_33_P3263198	A_33_P3263198	A_33_P3263198	Unknown	1.34768	0.336471	0.664676	1.27553	0.430705	0.735898
A_33_P3263202	A_33_P3263202	A_33_P3263202	Unknown	0.761746	0.525239	0.801126	0.600581	0.24174	0.578397
A_33_P3263274	A_33_P3263274	A_33_P3263274	Unknown	1.09594	0.151401	0.471449	1.01084	0.861201	0.968944
A_33_P3263293	A_33_P3263293	A_33_P3263293	Unknown	2.79884	0.0761898	0.344034	0.920602	0.880425	0.97597
A_33_P3263512	A_33_P3263512	A_33_P3263512	Unknown	1.052	0.59333	0.843698	0.974326	0.783342	0.939777
A_33_P3263747	A_33_P3263747	A_33_P3263747	Unknown	1.04892	0.421137	0.728512	0.84234	0.00945296	0.121838
A_33_P3263989	A_33_P3263989	A_33_P3263989	Unknown	1.17674	0.0216441	0.187384	0.942715	0.36797	0.688337
A_33_P3264399	A_33_P3264399	A_33_P3264399	Unknown	0.890394	0.814252	0.952168	1.2323	0.673131	0.888079
A_33_P3264424	A_33_P3264424	A_33_P3264424	Unknown	1.11423	0.0768448	0.345526	0.987006	0.821489	0.955165
A_33_P3264524	A_33_P3264524	A_33_P3264524	Unknown	1.095	0.864003	0.969935	1.45169	0.48517	0.774445
A_33_P3264533	A_33_P3264533	A_33_P3264533	Unknown	1.02817	0.951037	0.994048	0.67302	0.387533	0.70335
A_33_P3264746	A_33_P3264746	A_33_P3264746	Unknown	1.00268	0.945487	0.993065	1.04337	0.28719	0.623959
A_33_P3264940	A_33_P3264940	A_33_P3264940	Unknown	0.760295	0.478422	0.769938	0.951184	0.89615	0.981091
A_33_P3264955	A_33_P3264955	A_33_P3264955	Unknown	1.11485	0.000731091	0.0294871	1.01347	0.611174	0.85401
A_33_P3264960	A_33_P3264960	A_33_P3264960	Unknown	0.880043	0.74844	0.924546	0.911673	0.816326	0.953102
A_33_P3265205	A_33_P3265205	A_33_P3265205	Unknown	0.4854	0.00433342	0.0795202	1.56764	0.054499	0.293497
A_33_P3265249	A_33_P3265249	A_33_P3265249	Unknown	2.18264	0.018534	0.172951	1.32194	0.360375	0.682422
A_33_P3265254	A_33_P3265254	A_33_P3265254	Unknown	0.799637	0.505495	0.788418	0.577757	0.114769	0.418289
A_33_P3265260	A_33_P3265260	A_33_P3265260	Unknown	0.790096	0.432515	0.737238	0.814508	0.493196	0.780074
A_33_P3265264	A_33_P3265264	A_33_P3265264	Unknown	0.82661	0.434697	0.738642	1.16574	0.527779	0.802817
A_33_P3265419	A_33_P3265419	A_33_P3265419	Unknown	2.41019	0.0878199	0.369036	1.81569	0.234822	0.571034
A_33_P3265539	A_33_P3265539	A_33_P3265539	Unknown	0.819461	0.266435	0.603838	0.803866	0.224912	0.560556
A_33_P3265624	A_33_P3265624	A_33_P3265624	Unknown	1.29381	0.180006	0.508274	1.11153	0.572417	0.830886
A_33_P3265866	A_33_P3265866	A_33_P3265866	Unknown	0.974294	0.61024	0.853578	0.925719	0.14355	0.46146
A_33_P3265935	A_33_P3265935	A_33_P3265935	Unknown	1.34957	0.0929632	0.378703	1.18555	0.324657	0.655615
A_33_P3265941	A_33_P3265941	A_33_P3265941	Unknown	1.06347	0.266288	0.603736	0.970094	0.577337	0.834018
A_33_P3266022	A_33_P3266022	A_33_P3266022	Unknown	0.741736	0.207622	0.54101	0.674951	0.103571	0.398746
A_33_P3266091	A_33_P3266091	A_33_P3266091	Unknown	1.04027	0.935322	0.991207	1.10184	0.84208	0.962514
A_33_P3266195	A_33_P3266195	A_33_P3266195	Unknown	0.770307	0.562304	0.824231	1.18058	0.71151	0.906717
A_33_P3266609	A_33_P3266609	A_33_P3266609	Unknown	0.837733	0.356649	0.679506	1.36763	0.113231	0.415773
A_33_P3266614	A_33_P3266614	A_33_P3266614	Unknown	0.961994	0.484784	0.774115	0.86959	0.0206909	0.183399
A_33_P3266889	A_33_P3266889	A_33_P3266889	Unknown	0.859277	0.124873	0.434201	0.886419	0.215894	0.550336
A_33_P3266990	A_33_P3266990	A_33_P3266990	Unknown	0.459669	0.0524027	0.287943	0.461293	0.053355	0.290532
A_33_P3267150	A_33_P3267150	A_33_P3267150	Unknown	3.01717	0.037443	0.245055	0.869894	0.777332	0.937079
A_33_P3268161	A_33_P3268161	A_33_P3268161	Unknown	1.38837	0.0607188	0.308756	1.2407	0.202591	0.535573
A_33_P3268167	A_33_P3268167	A_33_P3268167	Unknown	0.918766	0.117477	0.422642	0.904045	0.066612	0.322903
A_33_P3268219	A_33_P3268219	A_33_P3268219	Unknown	0.582305	0.180731	0.509231	1.22628	0.604254	0.849969
A_33_P3268275	A_33_P3268275	A_33_P3268275	Unknown	0.718181	0.42769	0.733417	1.95264	0.120037	0.426956
A_33_P3268288	A_33_P3268288	A_33_P3268288	Unknown	1.08407	0.697469	0.899927	0.903086	0.624003	0.861305
A_33_P3268294	A_33_P3268294	A_33_P3268294	Unknown	1.00631	0.950166	0.993906	1.24405	0.0432399	0.262444
A_33_P3268318	A_33_P3268318	A_33_P3268318	Unknown	1.08517	0.368979	0.689048	0.79564	0.0204017	0.18219
A_33_P3268395	A_33_P3268395	A_33_P3268395	Unknown	0.855355	0.766436	0.932727	2.5034	0.0957855	0.384701
A_33_P3268408	A_33_P3268408	A_33_P3268408	Unknown	1.00134	0.978371	0.997932	1.08268	0.122487	0.430424
A_33_P3268853	A_33_P3268853	A_33_P3268853	Unknown	1.26767	0.609805	0.853356	0.703165	0.45097	0.750517
A_33_P3269049	A_33_P3269049	A_33_P3269049	Unknown	1.14069	0.688917	0.895745	0.955478	0.889579	0.978817
A_33_P3269373	A_33_P3269373	A_33_P3269373	Unknown	1.16482	0.461524	0.758398	1.08858	0.680166	0.891471
A_33_P3269380	A_33_P3269380	A_33_P3269380	Unknown	0.922266	0.296585	0.632181	0.922291	0.296739	0.632306
A_33_P3269528	A_33_P3269528	A_33_P3269528	Unknown	0.681462	0.0763721	0.344469	0.750199	0.174324	0.501248
A_33_P3269862	A_33_P3269862	A_33_P3269862	Unknown	0.947767	0.503796	0.78719	0.960138	0.611061	0.853974
A_33_P3270262	A_33_P3270262	A_33_P3270262	Unknown	0.987063	0.768654	0.93362	0.993882	0.889622	0.978817
A_33_P3270354	A_33_P3270354	A_33_P3270354	Unknown	1.21596	0.525987	0.801644	0.925621	0.800955	0.947173
A_33_P3270417	A_33_P3270417	A_33_P3270417	Unknown	0.524511	0.153888	0.474616	0.557709	0.194244	0.525536
A_33_P3270474	A_33_P3270474	A_33_P3270474	Unknown	1.01097	0.949862	0.993861	1.45038	0.0455471	0.268865
A_33_P3270581	A_33_P3270581	A_33_P3270581	Unknown	1.0011	0.970899	0.997038	1.03083	0.321424	0.652855
A_33_P3270593	A_33_P3270593	A_33_P3270593	Unknown	0.90094	0.133921	0.447461	0.992602	0.911725	0.98522
A_33_P3270639	A_33_P3270639	A_33_P3270639	Unknown	0.793723	0.0121609	0.139085	0.896456	0.197813	0.529742
A_33_P3270966	A_33_P3270966	A_33_P3270966	Unknown	0.97336	0.491387	0.778767	0.918903	0.043008	0.261632
A_33_P3271038	A_33_P3271038	A_33_P3271038	Unknown	0.631221	0.267464	0.604962	0.886944	0.768098	0.933325
A_33_P3271121	A_33_P3271121	A_33_P3271121	Unknown	0.813878	0.000702432	0.0287705	0.977267	0.642795	0.87178
A_33_P3271126	A_33_P3271126	A_33_P3271126	Unknown	1.09248	0.148771	0.46819	0.940701	0.309539	0.642737
A_33_P3271187	A_33_P3271187	A_33_P3271187	Unknown	0.781727	0.16788	0.492624	0.633327	0.0168017	0.164594
A_33_P3271885	A_33_P3271885	A_33_P3271885	Unknown	0.887186	0.608467	0.852508	1.02077	0.929596	0.989904
A_33_P3272456	A_33_P3272456	A_33_P3272456	Unknown	1.10484	0.707669	0.904847	0.761403	0.312509	0.645303
A_33_P3272513	A_33_P3272513	A_33_P3272513	Unknown	4.42115	0.00247961	0.0582048	7.04793	0.000248089	0.0156611
A_33_P3272520	A_33_P3272520	A_33_P3272520	Unknown	1.13428	0.779382	0.93796	1.64688	0.276442	0.613777
A_33_P3272668	A_33_P3272668	A_33_P3272668	Unknown	0.762887	0.38732	0.703222	0.972067	0.926984	0.989241
A_33_P3272952	A_33_P3272952	A_33_P3272952	Unknown	0.455518	0.0363164	0.241644	0.96495	0.918368	0.986878
A_33_P3273118	A_33_P3273118	A_33_P3273118	Unknown	1.00209	0.949753	0.993839	1.02367	0.484326	0.773869
A_33_P3273604	A_33_P3273604	A_33_P3273604	Unknown	1.38908	0.042234	0.259483	0.92684	0.615462	0.856589
A_33_P3273752	A_33_P3273752	A_33_P3273752	Unknown	0.883603	0.726273	0.913857	1.24654	0.534825	0.807088
A_33_P3273767	A_33_P3273767	A_33_P3273767	Unknown	1.17306	0.0708522	0.332232	1.00545	0.948087	0.993503
A_33_P3273802	A_33_P3273802	A_33_P3273802	Unknown	1.82794	0.109083	0.40855	1.3538	0.405865	0.717743
A_33_P3273911	A_33_P3273911	A_33_P3273911	Unknown	0.932452	0.837438	0.960767	1.91295	0.0717836	0.334251
A_33_P3274001	A_33_P3274001	A_33_P3274001	Unknown	0.799616	0.0244482	0.199349	0.852268	0.0941115	0.381288
A_33_P3274006	A_33_P3274006	A_33_P3274006	Unknown	0.597023	0.502601	0.786419	1.28848	0.740386	0.920701
A_33_P3274080	A_33_P3274080	A_33_P3274080	Unknown	0.969896	0.665227	0.884096	0.91715	0.230763	0.566755
A_33_P3274090	A_33_P3274090	A_33_P3274090	Unknown	0.860682	0.70695	0.904557	0.231633	0.00196431	0.0515253
A_33_P3274184	A_33_P3274184	A_33_P3274184	Unknown	0.79257	0.626301	0.862475	1.66897	0.290587	0.627079
A_33_P3274189	A_33_P3274189	A_33_P3274189	Unknown	0.9178	0.305512	0.639557	0.814573	0.0227147	0.191692
A_33_P3274204	A_33_P3274204	A_33_P3274204	Unknown	1.04629	0.409952	0.720671	0.978436	0.688778	0.895689
A_33_P3274209	A_33_P3274209	A_33_P3274209	Unknown	0.93696	0.453984	0.752785	0.954156	0.587743	0.84046
A_33_P3274349	A_33_P3274349	A_33_P3274349	Unknown	0.508611	0.0767126	0.345268	0.912025	0.799316	0.946736
A_33_P3274372	A_33_P3274372	A_33_P3274372	Unknown	0.458115	0.226944	0.562746	1.27276	0.702602	0.902439
A_33_P3274422	A_33_P3274422	A_33_P3274422	Unknown	0.907108	0.880798	0.976054	1.02403	0.97085	0.997038
A_33_P3274710	A_33_P3274710	A_33_P3274710	Unknown	0.482064	0.0862933	0.365723	1.28056	0.543331	0.812378
A_33_P3274763	A_33_P3274763	A_33_P3274763	Unknown	1.74526	0.081292	0.355284	0.917382	0.776353	0.936626
A_33_P3275163	A_33_P3275163	A_33_P3275163	Unknown	0.899427	0.190433	0.520985	1.10494	0.216234	0.550591
A_33_P3275415	A_33_P3275415	A_33_P3275415	Unknown	1.02799	0.819529	0.954402	0.960969	0.742351	0.921503
A_33_P3275651	A_33_P3275651	A_33_P3275651	Unknown	0.906791	0.809188	0.950615	1.22513	0.61744	0.857852
A_33_P3275674	A_33_P3275674	A_33_P3275674	Unknown	0.757944	0.60293	0.849289	0.944229	0.913847	0.985664
A_33_P3275826	A_33_P3275826	A_33_P3275826	Unknown	0.970451	0.349053	0.673444	0.926069	0.025648	0.204155
A_33_P3276062	A_33_P3276062	A_33_P3276062	Unknown	0.556699	0.0134685	0.146784	0.793098	0.285693	0.622646
A_33_P3276087	A_33_P3276087	A_33_P3276087	Unknown	3.5756	0.0393935	0.251393	1.10244	0.865271	0.970408
A_33_P3276217	A_33_P3276217	A_33_P3276217	Unknown	0.930891	0.69857	0.900418	0.827192	0.312137	0.64505
A_33_P3276222	A_33_P3276222	A_33_P3276222	Unknown	1.11247	0.00269524	0.0609782	1.00565	0.852387	0.965969
A_33_P3276376	A_33_P3276376	A_33_P3276376	Unknown	1.21226	0.435476	0.739374	0.957911	0.860343	0.968552
A_33_P3276381	A_33_P3276381	A_33_P3276381	Unknown	0.986371	0.928307	0.989584	1.39322	0.0428526	0.26124
A_33_P3276386	A_33_P3276386	A_33_P3276386	Unknown	0.937929	0.530879	0.804849	0.970848	0.771172	0.934621
A_33_P3276758	A_33_P3276758	A_33_P3276758	Unknown	1.03178	0.778916	0.937828	1.04268	0.707927	0.904926
A_33_P3276805	A_33_P3276805	A_33_P3276805	Unknown	1.01285	0.640153	0.870323	0.989656	0.70307	0.90268
A_33_P3276808	A_33_P3276808	A_33_P3276808	Unknown	0.717584	0.289076	0.626057	0.939411	0.838828	0.961327
A_33_P3276845	A_33_P3276845	A_33_P3276845	Unknown	1.02702	0.724506	0.913089	1.12982	0.120815	0.428186
A_33_P3276868	A_33_P3276868	A_33_P3276868	Unknown	1.00355	0.985704	0.998492	1.5795	0.0326389	0.229729
A_33_P3276927	A_33_P3276927	A_33_P3276927	Unknown	1.01337	0.809747	0.950817	1.00448	0.935317	0.991207
A_33_P3277043	A_33_P3277043	A_33_P3277043	Unknown	2.90318	0.0445386	0.266233	1.13342	0.800321	0.946979
A_33_P3277060	A_33_P3277060	A_33_P3277060	Unknown	1.0062	0.983883	0.998342	1.12135	0.708926	0.905339
A_33_P3277228	A_33_P3277228	A_33_P3277228	Unknown	0.658383	0.233577	0.569746	0.460408	0.0359073	0.240505
A_33_P3277323	A_33_P3277323	A_33_P3277323	Unknown	0.921848	0.036133	0.241205	0.974971	0.484757	0.774115
A_33_P3277367	A_33_P3277367	A_33_P3277367	Unknown	1.18729	0.683307	0.892813	1.08281	0.849712	0.965013
A_33_P3277378	A_33_P3277378	A_33_P3277378	Unknown	0.672328	0.00312439	0.0665154	0.912986	0.433423	0.737935
A_33_P3277679	A_33_P3277679	A_33_P3277679	Unknown	0.467644	0.157079	0.478671	1.00468	0.992821	0.999506
A_33_P3277758	A_33_P3277758	A_33_P3277758	Unknown	1.00807	0.923899	0.988313	0.999463	0.994907	0.999596
A_33_P3277805	A_33_P3277805	A_33_P3277805	Unknown	1.10443	0.127914	0.439312	0.884476	0.0649059	0.318929
A_33_P3277952	A_33_P3277952	A_33_P3277952	Unknown	0.823268	0.326215	0.656839	0.59275	0.015445	0.157902
A_33_P3278152	A_33_P3278152	A_33_P3278152	Unknown	1.04476	0.539099	0.809858	0.989974	0.88693	0.977992
A_33_P3278159	A_33_P3278159	A_33_P3278159	Unknown	1.01823	0.827759	0.957339	0.938673	0.449949	0.749752
A_33_P3278191	A_33_P3278191	A_33_P3278191	Unknown	0.833554	0.464946	0.760718	1.29456	0.304415	0.638613
A_33_P3278303	A_33_P3278303	A_33_P3278303	Unknown	1.17137	0.181641	0.510541	1.10081	0.408478	0.719571
A_33_P3278501	A_33_P3278501	A_33_P3278501	Unknown	0.75497	0.491453	0.778814	0.709833	0.403336	0.715855
A_33_P3278684	A_33_P3278684	A_33_P3278684	Unknown	1.13928	0.103289	0.398174	1.63349	9.2117e-06	0.002059
A_33_P3278714	A_33_P3278714	A_33_P3278714	Unknown	0.959767	0.60957	0.85322	1.03388	0.67819	0.890411
A_33_P3278896	A_33_P3278896	A_33_P3278896	Unknown	0.75861	0.186715	0.51659	1.81413	0.00924154	0.12043
A_33_P3279181	A_33_P3279181	A_33_P3279181	Unknown	1.02946	0.819915	0.954555	1.15718	0.262146	0.599432
A_33_P3279311	A_33_P3279311	A_33_P3279311	Unknown	0.881382	0.463608	0.75977	1.14262	0.439451	0.74223
A_33_P3279381	A_33_P3279381	A_33_P3279381	Unknown	1.04287	0.714867	0.90818	1.19994	0.126696	0.43714
A_33_P3279388	A_33_P3279388	A_33_P3279388	Unknown	1.00942	0.71045	0.906194	0.995753	0.865954	0.970712
A_33_P3279392	A_33_P3279392	A_33_P3279392	Unknown	0.74746	0.165801	0.489738	0.722401	0.124443	0.433691
A_33_P3279456	A_33_P3279456	A_33_P3279456	Unknown	0.956663	0.401218	0.714	0.906493	0.0747393	0.340657
A_33_P3279505	A_33_P3279505	A_33_P3279505	Unknown	1.27359	0.689903	0.896259	4.45663	0.0237572	0.196237
A_33_P3279519	A_33_P3279519	A_33_P3279519	Unknown	1.03983	0.891489	0.979393	0.88254	0.663436	0.883187
A_33_P3279526	A_33_P3279526	A_33_P3279526	Unknown	0.768458	2.89403e-06	0.00105895	0.918029	0.0333868	0.23229
A_33_P3279820	A_33_P3279820	A_33_P3279820	Unknown	0.946811	0.626405	0.862546	0.919957	0.459817	0.757226
A_33_P3279984	A_33_P3279984	A_33_P3279984	Unknown	0.182983	0.000691195	0.0285127	0.515801	0.118458	0.424138
A_33_P3280325	A_33_P3280325	A_33_P3280325	Unknown	1.18852	0.726009	0.913758	0.893272	0.818652	0.954075
A_33_P3280355	A_33_P3280355	A_33_P3280355	Unknown	0.971234	0.407312	0.718804	1.02334	0.510712	0.791577
A_33_P3280412	A_33_P3280412	A_33_P3280412	Unknown	0.668091	0.399407	0.712571	1.09752	0.844104	0.963083
A_33_P3280502	A_33_P3280502	A_33_P3280502	Unknown	1.14252	0.333712	0.66254	1.07076	0.615774	0.856799
A_33_P3280549	A_33_P3280549	A_33_P3280549	Unknown	0.947246	0.245227	0.582327	1.09148	0.0696123	0.329519
A_33_P3280597	A_33_P3280597	A_33_P3280597	Unknown	1.17996	0.0312353	0.225057	1.05174	0.480233	0.771221
A_33_P3280709	A_33_P3280709	A_33_P3280709	Unknown	1.17815	0.00681931	0.101647	1.1009	0.0861694	0.365427
A_33_P3280974	A_33_P3280974	A_33_P3280974	Unknown	0.627736	0.0402039	0.253751	0.660044	0.0635233	0.315432
A_33_P3281176	A_33_P3281176	A_33_P3281176	Unknown	1.82645	0.125184	0.434761	2.06554	0.0693479	0.328896
A_33_P3281224	A_33_P3281224	A_33_P3281224	Unknown	0.774379	0.297924	0.633347	1.00284	0.990625	0.999161
A_33_P3281303	A_33_P3281303	A_33_P3281303	Unknown	0.38653	0.0353575	0.238893	0.340933	0.019377	0.177187
A_33_P3281373	A_33_P3281373	A_33_P3281373	Unknown	1.44284	0.247015	0.583986	1.49058	0.209369	0.542968
A_33_P3281478	A_33_P3281478	A_33_P3281478	Unknown	0.855369	0.021155	0.185535	0.879834	0.0521626	0.2871
A_33_P3281563	A_33_P3281563	A_33_P3281563	Unknown	1.45525	0.455452	0.753902	1.87097	0.220144	0.555195
A_33_P3281716	A_33_P3281716	A_33_P3281716	Unknown	0.794863	1.02304e-05	0.00218875	1.0045	0.900977	0.982454
A_33_P3281728	A_33_P3281728	A_33_P3281728	Unknown	0.900052	0.497832	0.783135	0.862226	0.343541	0.669595
A_33_P3281765	A_33_P3281765	A_33_P3281765	Unknown	0.8236	0.250564	0.587778	1.00815	0.960797	0.995826
A_33_P3281867	A_33_P3281867	A_33_P3281867	Unknown	0.816659	0.107952	0.406543	0.897941	0.378035	0.695977
A_33_P3282023	A_33_P3282023	A_33_P3282023	Unknown	0.967659	0.920635	0.98764	1.11531	0.741251	0.921053
A_33_P3282213	A_33_P3282213	A_33_P3282213	Unknown	1.48327	0.456505	0.754689	0.507068	0.207646	0.54101
A_33_P3282354	A_33_P3282354	A_33_P3282354	Unknown	2.14121	0.0991765	0.390763	0.744184	0.505706	0.788496
A_33_P3282624	A_33_P3282624	A_33_P3282624	Unknown	1.32426	0.203391	0.536394	1.57368	0.0484625	0.276772
A_33_P3282649	A_33_P3282649	A_33_P3282649	Unknown	0.516121	0.00962195	0.123119	1.19671	0.43375	0.738096
A_33_P3282744	A_33_P3282744	A_33_P3282744	Unknown	1.01541	0.523847	0.800239	0.990591	0.692376	0.897483
A_33_P3283064	A_33_P3283064	A_33_P3283064	Unknown	0.891755	0.0050005	0.0859455	0.886349	0.0034935	0.0703959
A_33_P3283117	A_33_P3283117	A_33_P3283117	Unknown	2.39156	0.0518052	0.286218	0.993224	0.987082	0.998752
A_33_P3283167	A_33_P3283167	A_33_P3283167	Unknown	0.920511	0.0891142	0.371624	1.01723	0.713073	0.907439
A_33_P3283350	A_33_P3283350	A_33_P3283350	Unknown	0.96913	0.822677	0.955571	0.766899	0.0725705	0.336022
A_33_P3283490	A_33_P3283490	A_33_P3283490	Unknown	0.826183	0.369312	0.689302	1.2096	0.370896	0.690489
A_33_P3283535	A_33_P3283535	A_33_P3283535	Unknown	0.882365	0.654845	0.878493	1.40852	0.230939	0.566909
A_33_P3283646	A_33_P3283646	A_33_P3283646	Unknown	0.496155	0.257148	0.59465	0.346405	0.0949483	0.383108
A_33_P3283700	A_33_P3283700	A_33_P3283700	Unknown	1.37122	0.649472	0.875583	2.73992	0.15929	0.481477
A_33_P3283734	A_33_P3283734	A_33_P3283734	Unknown	0.845845	0.352497	0.676255	0.842693	0.342178	0.668781
A_33_P3284117	A_33_P3284117	A_33_P3284117	Unknown	0.56704	0.254392	0.592118	1.03605	0.942012	0.992461
A_33_P3284252	A_33_P3284252	A_33_P3284252	Unknown	0.923582	0.808547	0.95035	0.938954	0.847693	0.964152
A_33_P3284295	A_33_P3284295	A_33_P3284295	Unknown	0.763926	0.318827	0.650478	0.886651	0.651694	0.877021
A_33_P3284473	A_33_P3284473	A_33_P3284473	Unknown	1.51288	0.457885	0.755745	1.3564	0.583076	0.837486
A_33_P3284611	A_33_P3284611	A_33_P3284611	Unknown	1.76286	0.27761	0.614929	0.705224	0.498335	0.783436
A_33_P3284873	A_33_P3284873	A_33_P3284873	Unknown	1.08047	0.262868	0.599985	0.965052	0.600771	0.848113
A_33_P3285097	A_33_P3285097	A_33_P3285097	Unknown	0.828314	0.655535	0.878778	1.06247	0.885549	0.977694
A_33_P3285371	A_33_P3285371	A_33_P3285371	Unknown	1.99585	0.00398222	0.0759426	0.999201	0.996921	0.999702
A_33_P3285754	A_33_P3285754	A_33_P3285754	Unknown	0.791474	0.00121446	0.039653	1.07529	0.236684	0.573007
A_33_P3285764	A_33_P3285764	A_33_P3285764	Unknown	0.664495	0.34622	0.671421	1.07676	0.862686	0.969482
A_33_P3285769	A_33_P3285769	A_33_P3285769	Unknown	0.988087	0.841695	0.962355	1.02654	0.663256	0.883083
A_33_P3286101	A_33_P3286101	A_33_P3286101	Unknown	1.22011	0.0360725	0.240964	0.990106	0.90998	0.9848
A_33_P3286162	A_33_P3286162	A_33_P3286162	Unknown	0.977709	0.793966	0.944807	1.05321	0.550054	0.816444
A_33_P3286312	A_33_P3286312	A_33_P3286312	Unknown	2.48595	0.04116	0.256395	1.62584	0.251947	0.589452
A_33_P3286357	A_33_P3286357	A_33_P3286357	Unknown	0.873241	0.591158	0.842441	0.702161	0.172585	0.499057
A_33_P3286481	A_33_P3286481	A_33_P3286481	Unknown	1.00308	0.929184	0.989786	1.01335	0.702216	0.902255
A_33_P3286499	A_33_P3286499	A_33_P3286499	Unknown	1.09318	0.732026	0.916474	0.756307	0.291218	0.62772
A_33_P3286699	A_33_P3286699	A_33_P3286699	Unknown	0.828549	0.716484	0.908941	0.355053	0.0595082	0.305978
A_33_P3286709	A_33_P3286709	A_33_P3286709	Unknown	1.28565	0.0525368	0.288378	1.01414	0.907963	0.984357
A_33_P3286789	A_33_P3286789	A_33_P3286789	Unknown	0.82591	0.0862789	0.365692	0.827068	0.0883879	0.370168
A_33_P3287084	A_33_P3287084	A_33_P3287084	Unknown	1.11418	0.135456	0.449787	1.09086	0.223771	0.559463
A_33_P3287105	A_33_P3287105	A_33_P3287105	Unknown	0.998558	0.98914	0.999005	0.939208	0.55635	0.820441
A_33_P3287238	A_33_P3287238	A_33_P3287238	Unknown	1.97169	0.0866258	0.366418	0.654687	0.270635	0.608055
A_33_P3287258	A_33_P3287258	A_33_P3287258	Unknown	0.667246	0.115704	0.419645	0.901169	0.673806	0.888398
A_33_P3287310	A_33_P3287310	A_33_P3287310	Unknown	0.975197	0.769309	0.933992	0.868843	0.115167	0.418847
A_33_P3287314	A_33_P3287314	A_33_P3287314	Unknown	0.988916	0.838411	0.961204	0.917523	0.129754	0.441865
A_33_P3287388	A_33_P3287388	A_33_P3287388	Unknown	0.952283	0.632579	0.865969	1.00901	0.929844	0.989978
A_33_P3287897	A_33_P3287897	A_33_P3287897	Unknown	1.218	0.0262524	0.206504	0.973644	0.743292	0.92199
A_33_P3288047	A_33_P3288047	A_33_P3288047	Unknown	1.03942	0.947455	0.993227	1.2055	0.75043	0.925329
A_33_P3288079	A_33_P3288079	A_33_P3288079	Unknown	0.998006	0.994281	0.999596	1.17964	0.555393	0.819879
A_33_P3288275	A_33_P3288275	A_33_P3288275	Unknown	0.95588	0.887043	0.978059	1.63731	0.135124	0.449239
A_33_P3288434	A_33_P3288434	A_33_P3288434	Unknown	0.981062	0.474459	0.767445	1.00764	0.774373	0.935669
A_33_P3288814	A_33_P3288814	A_33_P3288814	Unknown	1.02498	0.965833	0.996172	1.62087	0.407254	0.718759
A_33_P3288919	A_33_P3288919	A_33_P3288919	Unknown	0.795575	0.155368	0.476644	0.824174	0.225188	0.560923
A_33_P3288995	A_33_P3288995	A_33_P3288995	Unknown	1.09939	0.836731	0.960585	2.34787	0.0782924	0.348412
A_33_P3289000	A_33_P3289000	A_33_P3289000	Unknown	1.02685	0.823642	0.956019	1.15089	0.24756	0.584676
A_33_P3289093	A_33_P3289093	A_33_P3289093	Unknown	0.804503	0.6277	0.86336	3.15748	0.0193473	0.177047
A_33_P3289144	A_33_P3289144	A_33_P3289144	Unknown	0.880383	0.0199832	0.180254	0.988695	0.819605	0.954406
A_33_P3289391	A_33_P3289391	A_33_P3289391	Unknown	0.93763	0.160977	0.483665	0.981475	0.674698	0.888835
A_33_P3289466	A_33_P3289466	A_33_P3289466	Unknown	0.874138	0.030866	0.223737	0.998492	0.979045	0.998067
A_33_P3289501	A_33_P3289501	A_33_P3289501	Unknown	1.68173	0.431438	0.736496	1.2276	0.75419	0.927036
A_33_P3289976	A_33_P3289976	A_33_P3289976	Unknown	1.0269	0.367619	0.688029	0.956366	0.139243	0.455117
A_33_P3290149	A_33_P3290149	A_33_P3290149	Unknown	1.23354	0.450736	0.750308	0.677112	0.170721	0.496341
A_33_P3290610	A_33_P3290610	A_33_P3290610	Unknown	0.509052	0.323569	0.654657	1.0818	0.906972	0.984067
A_33_P3291150	A_33_P3291150	A_33_P3291150	Unknown	1.10219	0.221446	0.556834	0.992788	0.925664	0.988725
A_33_P3291160	A_33_P3291160	A_33_P3291160	Unknown	1.0079	0.921342	0.98776	0.949382	0.517375	0.795978
A_33_P3291329	A_33_P3291329	A_33_P3291329	Unknown	1.04173	0.620371	0.859147	0.889775	0.168977	0.494029
A_33_P3291662	A_33_P3291662	A_33_P3291662	Unknown	1.21541	0.501394	0.785546	1.27177	0.409228	0.720124
A_33_P3291772	A_33_P3291772	A_33_P3291772	Unknown	0.878643	0.496474	0.78219	1.12833	0.525242	0.801126
A_33_P3291836	A_33_P3291836	A_33_P3291836	Unknown	0.968486	0.735688	0.918407	1.13428	0.195941	0.527549
A_33_P3291959	A_33_P3291959	A_33_P3291959	Unknown	1.9652	0.131602	0.444145	1.58835	0.292041	0.628569
A_33_P3292138	A_33_P3292138	A_33_P3292138	Unknown	0.535436	0.0803935	0.353311	0.778232	0.463516	0.759725
A_33_P3292158	A_33_P3292158	A_33_P3292158	Unknown	1.04619	0.892432	0.979717	0.700013	0.29436	0.630561
A_33_P3292208	A_33_P3292208	A_33_P3292208	Unknown	1.01531	0.532941	0.806018	0.996386	0.881173	0.976193
A_33_P3292218	A_33_P3292218	A_33_P3292218	Unknown	1.12462	0.0180507	0.170428	1.02807	0.541385	0.811233
A_33_P3292241	A_33_P3292241	A_33_P3292241	Unknown	0.905364	0.120182	0.427125	0.877627	0.0470076	0.273129
A_33_P3292264	A_33_P3292264	A_33_P3292264	Unknown	1.14696	0.0228646	0.192424	1.00899	0.870938	0.972375
A_33_P3292602	A_33_P3292602	A_33_P3292602	Unknown	0.971707	0.318648	0.650355	1.04388	0.14347	0.461383
A_33_P3292994	A_33_P3292994	A_33_P3292994	Unknown	0.438583	0.0219607	0.188776	1.50952	0.221371	0.556718
A_33_P3293138	A_33_P3293138	A_33_P3293138	Unknown	1.36386	0.0737205	0.338477	1.15815	0.37755	0.695588
A_33_P3293265	A_33_P3293265	A_33_P3293265	Unknown	0.872399	0.0165597	0.163327	0.794561	0.000383918	0.0200948
A_33_P3293307	A_33_P3293307	A_33_P3293307	Unknown	0.806136	0.21582	0.550226	0.647536	0.0197959	0.179296
A_33_P3293411	A_33_P3293411	A_33_P3293411	Unknown	1.07586	0.864636	0.97018	1.39374	0.443242	0.744881
A_33_P3293466	A_33_P3293466	A_33_P3293466	Unknown	2.86672	0.121814	0.429364	1.70364	0.419896	0.727639
A_33_P3293469	A_33_P3293469	A_33_P3293469	Unknown	0.985473	0.970288	0.996989	0.597751	0.202691	0.535742
A_33_P3293529	A_33_P3293529	A_33_P3293529	Unknown	0.988359	0.735813	0.918466	0.964078	0.299775	0.634819
A_33_P3293645	A_33_P3293645	A_33_P3293645	Unknown	0.755261	0.0500492	0.281202	0.6773	0.00974413	0.123736
A_33_P3293698	A_33_P3293698	A_33_P3293698	Unknown	0.709829	0.442524	0.744344	1.3155	0.537483	0.808934
A_33_P3293734	A_33_P3293734	A_33_P3293734	Unknown	0.823018	0.000308296	0.0177528	0.963296	0.386123	0.702398
A_33_P3294078	A_33_P3294078	A_33_P3294078	Unknown	0.976224	0.864431	0.970105	1.33406	0.0549129	0.294561
A_33_P3294089	A_33_P3294089	A_33_P3294089	Unknown	1.05289	0.948409	0.993503	0.927919	0.925176	0.988566
A_33_P3294103	A_33_P3294103	A_33_P3294103	Unknown	1.70401	0.298076	0.63345	0.982485	0.971967	0.997221
A_33_P3294314	A_33_P3294314	A_33_P3294314	Unknown	1.80893	0.204876	0.537813	0.798323	0.621893	0.860002
A_33_P3294342	A_33_P3294342	A_33_P3294342	Unknown	1.17764	0.202455	0.535415	0.941435	0.629946	0.864626
A_33_P3294415	A_33_P3294415	A_33_P3294415	Unknown	0.562408	0.0369447	0.243695	0.636781	0.0927898	0.378415
A_33_P3294440	A_33_P3294440	A_33_P3294440	Unknown	1.19012	0.742474	0.921573	0.938955	0.905198	0.983646
A_33_P3294669	A_33_P3294669	A_33_P3294669	Unknown	0.799129	0.00103429	0.036043	0.98673	0.812658	0.951841
A_33_P3294730	A_33_P3294730	A_33_P3294730	Unknown	1.40826	0.119347	0.425789	0.951962	0.815525	0.952682
A_33_P3295071	A_33_P3295071	A_33_P3295071	Unknown	0.571788	0.0152237	0.156765	0.501336	0.00408546	0.0768499
A_33_P3295077	A_33_P3295077	A_33_P3295077	Unknown	1.43321	0.0542992	0.292938	1.07348	0.686864	0.894643
A_33_P3295623	A_33_P3295623	A_33_P3295623	Unknown	1.3483	0.0859758	0.365002	1.14225	0.426358	0.732486
A_33_P3295705	A_33_P3295705	A_33_P3295705	Unknown	0.823476	0.194248	0.525536	1.22036	0.183799	0.513233
A_33_P3295814	A_33_P3295814	A_33_P3295814	Unknown	1.01329	0.684783	0.893613	0.944467	0.0932957	0.379518
A_33_P3295932	A_33_P3295932	A_33_P3295932	Unknown	1.13894	0.715973	0.908751	0.473118	0.0497234	0.280158
A_33_P3296099	A_33_P3296099	A_33_P3296099	Unknown	0.829273	0.230035	0.566057	0.825015	0.21808	0.552558
A_33_P3296313	A_33_P3296313	A_33_P3296313	Unknown	1.61607	0.255094	0.592708	1.74398	0.190476	0.520985
A_33_P3296348	A_33_P3296348	A_33_P3296348	Unknown	1.3342	0.0652416	0.319835	0.984995	0.918354	0.986878
A_33_P3296442	A_33_P3296442	A_33_P3296442	Unknown	1.06542	0.0439299	0.26446	1.03274	0.28124	0.618275
A_33_P3296696	A_33_P3296696	A_33_P3296696	Unknown	1.00093	0.995931	0.9996	1.97564	0.00166143	0.0467724
A_33_P3296721	A_33_P3296721	A_33_P3296721	Unknown	1.03181	0.964138	0.995977	1.66152	0.46993	0.764272
A_33_P3296769	A_33_P3296769	A_33_P3296769	Unknown	0.907835	0.312729	0.645435	1.03456	0.718698	0.91008
A_33_P3297150	A_33_P3297150	A_33_P3297150	Unknown	1.49239	0.546846	0.814462	0.462247	0.253211	0.59086
A_33_P3297160	A_33_P3297160	A_33_P3297160	Unknown	1.01487	0.5519	0.817666	0.991497	0.729595	0.915264
A_33_P3297280	A_33_P3297280	A_33_P3297280	Unknown	1.21127	0.657013	0.879598	1.34318	0.496241	0.78203
A_33_P3297297	A_33_P3297297	A_33_P3297297	Unknown	0.790918	0.677636	0.890148	0.606365	0.380165	0.697565
A_33_P3297310	A_33_P3297310	A_33_P3297310	Unknown	1.12712	0.530584	0.80469	1.13503	0.507162	0.789362
A_33_P3297360	A_33_P3297360	A_33_P3297360	Unknown	2.24106	0.12639	0.436555	0.657723	0.414044	0.723588
A_33_P3297452	A_33_P3297452	A_33_P3297452	Unknown	0.842806	0.0834944	0.359761	0.76676	0.0114281	0.134359
A_33_P3297618	A_33_P3297618	A_33_P3297618	Unknown	0.772746	0.292373	0.628909	1.38862	0.184857	0.514564
A_33_P3297655	A_33_P3297655	A_33_P3297655	Unknown	1.12811	0.409432	0.72026	0.84537	0.255338	0.592959
A_33_P3297808	A_33_P3297808	A_33_P3297808	Unknown	1.32748	0.557353	0.821196	1.04328	0.929658	0.989925
A_33_P3297818	A_33_P3297818	A_33_P3297818	Unknown	1.46184	0.229111	0.565165	2.71997	0.00478218	0.0840042
A_33_P3297834	A_33_P3297834	A_33_P3297834	Unknown	1.31581	0.184568	0.514176	0.860628	0.458761	0.756349
A_33_P3298102	A_33_P3298102	A_33_P3298102	Unknown	0.621629	0.171355	0.497253	1.65459	0.148882	0.468274
A_33_P3298251	A_33_P3298251	A_33_P3298251	Unknown	1.028	0.617779	0.85802	0.929405	0.196599	0.528348
A_33_P3298267	A_33_P3298267	A_33_P3298267	Unknown	1.29574	0.119489	0.426024	0.982349	0.91118	0.985099
A_33_P3298398	A_33_P3298398	A_33_P3298398	Unknown	2.33159	0.0726774	0.336283	1.69042	0.249963	0.587179
A_33_P3298552	A_33_P3298552	A_33_P3298552	Unknown	0.914917	0.027859	0.212701	0.976822	0.530784	0.804789
A_33_P3298612	A_33_P3298612	A_33_P3298612	Unknown	2.2657	0.024053	0.197519	1.0489	0.885578	0.977694
A_33_P3298771	A_33_P3298771	A_33_P3298771	Unknown	1.44677	0.0840641	0.360961	0.902623	0.615397	0.856554
A_33_P3298935	A_33_P3298935	A_33_P3298935	Unknown	0.849959	0.567732	0.827774	0.799716	0.434359	0.73845
A_33_P3298955	A_33_P3298955	A_33_P3298955	Unknown	0.324981	0.0569302	0.299583	0.843016	0.758462	0.929022
A_33_P3298975	A_33_P3298975	A_33_P3298975	Unknown	0.914219	0.811526	0.951371	0.896036	0.770491	0.934359
A_33_P3298980	A_33_P3298980	A_33_P3298980	Unknown	0.734282	0.07177	0.334211	0.855349	0.342785	0.669166
A_33_P3299042	A_33_P3299042	A_33_P3299042	Unknown	1.04689	0.682534	0.892587	0.984076	0.885775	0.977703
A_33_P3299047	A_33_P3299047	A_33_P3299047	Unknown	0.924554	0.30701	0.640605	0.898548	0.169761	0.495018
A_33_P3299125	A_33_P3299125	A_33_P3299125	Unknown	0.559038	0.208611	0.542074	0.573166	0.227794	0.563752
A_33_P3299130	A_33_P3299130	A_33_P3299130	Unknown	0.940256	0.436471	0.740212	0.867407	0.0845905	0.362014
A_33_P3299225	A_33_P3299225	A_33_P3299225	Unknown	1.01611	0.972396	0.997221	0.611433	0.295941	0.631764
A_33_P3299250	A_33_P3299250	A_33_P3299250	Unknown	0.842848	0.387638	0.703464	0.82417	0.330172	0.659584
A_33_P3299349	A_33_P3299349	A_33_P3299349	Unknown	0.856428	0.274088	0.61141	0.868976	0.319939	0.651452
A_33_P3299376	A_33_P3299376	A_33_P3299376	Unknown	0.988372	0.797452	0.946054	1.05156	0.279004	0.616343
A_33_P3299436	A_33_P3299436	A_33_P3299436	Unknown	0.891919	0.000319051	0.0180876	0.953815	0.0746453	0.340469
A_33_P3299750	A_33_P3299750	A_33_P3299750	Unknown	1.45105	0.241568	0.578176	1.41603	0.272478	0.609843
A_33_P3299958	A_33_P3299958	A_33_P3299958	Unknown	1.56976	0.000270893	0.0165159	1.03131	0.751672	0.92589
A_33_P3299972	A_33_P3299972	A_33_P3299972	Unknown	1.0007	0.98688	0.99869	1.00564	0.894684	0.980611
A_33_P3300022	A_33_P3300022	A_33_P3300022	Unknown	0.655777	0.291308	0.627808	0.873535	0.73088	0.915883
A_33_P3300027	A_33_P3300027	A_33_P3300027	Unknown	0.930925	0.5382	0.809318	1.10138	0.408716	0.719788
A_33_P3300032	A_33_P3300032	A_33_P3300032	Unknown	0.92113	0.804782	0.948623	1.2751	0.468227	0.762851
A_33_P3300117	A_33_P3300117	A_33_P3300117	Unknown	0.764335	0.00239503	0.0571287	0.787839	0.00557211	0.0911119
A_33_P3300179	A_33_P3300179	A_33_P3300179	Unknown	0.81966	0.0624259	0.312905	0.956412	0.658526	0.880339
A_33_P3300591	A_33_P3300591	A_33_P3300591	Unknown	0.994965	0.921441	0.987764	0.991687	0.870469	0.972195
A_33_P3300877	A_33_P3300877	A_33_P3300877	Unknown	0.861041	0.0612489	0.310217	0.930883	0.34833	0.67289
A_33_P3301095	A_33_P3301095	A_33_P3301095	Unknown	1.05069	0.343175	0.669432	1.05587	0.298828	0.633991
A_33_P3301097	A_33_P3301097	A_33_P3301097	Unknown	1.34726	0.0871121	0.367347	1.04906	0.772796	0.935092
A_33_P3301124	A_33_P3301124	A_33_P3301124	Unknown	1.13363	0.434439	0.738517	0.783654	0.139268	0.455138
A_33_P3301129	A_33_P3301129	A_33_P3301129	Unknown	1.64343	0.228771	0.564884	1.15887	0.714859	0.90818
A_33_P3301297	A_33_P3301297	A_33_P3301297	Unknown	1.01609	0.856268	0.967258	0.914459	0.31815	0.649986
A_33_P3301394	A_33_P3301394	A_33_P3301394	Unknown	0.809583	0.00698953	0.103144	1.0293	0.675926	0.889329
A_33_P3301445	A_33_P3301445	A_33_P3301445	Unknown	1.25089	0.00415656	0.0777009	0.840164	0.0191076	0.175815
A_33_P3301509	A_33_P3301509	A_33_P3301509	Unknown	1.00482	0.976765	0.99768	1.38897	0.0612642	0.310217
A_33_P3301876	A_33_P3301876	A_33_P3301876	Unknown	1.12029	0.242494	0.57915	1.18719	0.0858576	0.364821
A_33_P3301980	A_33_P3301980	A_33_P3301980	Unknown	3.28881	0.0973543	0.387507	2.89281	0.135528	0.449855
A_33_P3302390	A_33_P3302390	A_33_P3302390	Unknown	0.93144	0.255768	0.593331	0.987517	0.837304	0.960714
A_33_P3303302	A_33_P3303302	A_33_P3303302	Unknown	0.995419	0.990813	0.999229	0.582378	0.188135	0.518291
A_33_P3303361	A_33_P3303361	A_33_P3303361	Unknown	0.197759	0.0046274	0.0823272	1.12745	0.809253	0.950634
A_33_P3303394	A_33_P3303394	A_33_P3303394	Unknown	0.935399	0.41154	0.721806	1.02919	0.721054	0.91132
A_33_P3303469	A_33_P3303469	A_33_P3303469	Unknown	0.91872	0.0933347	0.379616	0.932748	0.161848	0.484711
A_33_P3303557	A_33_P3303557	A_33_P3303557	Unknown	1.01839	0.962737	0.995958	1.37249	0.421926	0.729123
A_33_P3303562	A_33_P3303562	A_33_P3303562	Unknown	0.839995	0.145862	0.46445	0.88035	0.27993	0.617279
A_33_P3303752	A_33_P3303752	A_33_P3303752	Unknown	0.513325	0.0723337	0.33551	0.516775	0.0749487	0.34107
A_33_P3304081	A_33_P3304081	A_33_P3304081	Unknown	0.925281	0.454504	0.753302	0.954285	0.650267	0.876139
A_33_P3304092	A_33_P3304092	A_33_P3304092	Unknown	0.450178	0.02582	0.204701	0.911645	0.778443	0.937646
A_33_P3304097	A_33_P3304097	A_33_P3304097	Unknown	0.779694	0.11251	0.414588	0.674063	0.0173585	0.167185
A_33_P3304182	A_33_P3304182	A_33_P3304182	Unknown	1.09094	0.773661	0.93545	1.02688	0.930068	0.990045
A_33_P3304369	A_33_P3304369	A_33_P3304369	Unknown	0.982117	0.922638	0.98791	1.08208	0.672056	0.887602
A_33_P3304402	A_33_P3304402	A_33_P3304402	Unknown	0.814064	0.357345	0.680078	0.957427	0.843546	0.962911
A_33_P3304748	A_33_P3304748	A_33_P3304748	Unknown	0.927757	0.411269	0.721629	1.16851	0.099491	0.391242
A_33_P3304769	A_33_P3304769	A_33_P3304769	Unknown	2.59325	0.0616472	0.311122	1.62871	0.31776	0.649656
A_33_P3304819	A_33_P3304819	A_33_P3304819	Unknown	1.30459	0.16561	0.489497	0.97101	0.874082	0.973595
A_33_P3304998	A_33_P3304998	A_33_P3304998	Unknown	0.992785	0.894034	0.980364	1.018	0.743206	0.921968
A_33_P3305208	A_33_P3305208	A_33_P3305208	Unknown	0.943216	0.0598364	0.306772	0.934669	0.032677	0.229845
A_33_P3305250	A_33_P3305250	A_33_P3305250	Unknown	1.06336	0.871267	0.972472	0.472165	0.0622155	0.312367
A_33_P3305325	A_33_P3305325	A_33_P3305325	Unknown	0.826584	0.686632	0.894524	2.46943	0.069678	0.329681
A_33_P3305335	A_33_P3305335	A_33_P3305335	Unknown	1.02154	0.365623	0.686449	0.995984	0.862549	0.969432
A_33_P3305438	A_33_P3305438	A_33_P3305438	Unknown	0.785802	0.057341	0.300705	1.06943	0.575181	0.832643
A_33_P3305462	A_33_P3305462	A_33_P3305462	Unknown	2.00455	0.11925	0.425686	0.713985	0.43608	0.739855
A_33_P3305467	A_33_P3305467	A_33_P3305467	Unknown	1.10024	0.112156	0.413969	0.914331	0.134471	0.448189
A_33_P3305526	A_33_P3305526	A_33_P3305526	Unknown	2.52052	0.0265922	0.207682	1.07071	0.858359	0.967814
A_33_P3305710	A_33_P3305710	A_33_P3305710	Unknown	0.416726	0.0630938	0.314472	0.58589	0.239263	0.575745
A_33_P3305775	A_33_P3305775	A_33_P3305775	Unknown	0.919615	0.490321	0.777936	0.908206	0.429213	0.734747
A_33_P3305820	A_33_P3305820	A_33_P3305820	Unknown	0.996832	0.945407	0.993065	1.00557	0.904513	0.983453
A_33_P3305973	A_33_P3305973	A_33_P3305973	Unknown	0.944687	0.902519	0.982843	1.27266	0.605327	0.850536
A_33_P3305998	A_33_P3305998	A_33_P3305998	Unknown	1.06684	0.608739	0.852677	1.04846	0.707505	0.904781
A_33_P3306063	A_33_P3306063	A_33_P3306063	Unknown	0.871053	0.161933	0.484826	0.893724	0.24982	0.586987
A_33_P3306327	A_33_P3306327	A_33_P3306327	Unknown	1.0922	0.139439	0.455481	1.03598	0.541147	0.811079
A_33_P3306339	A_33_P3306339	A_33_P3306339	Unknown	1.06707	0.691931	0.897231	1.4298	0.0417392	0.257975
A_33_P3306363	A_33_P3306363	A_33_P3306363	Unknown	1.57903	0.00698538	0.103092	1.18567	0.262975	0.600093
A_33_P3306526	A_33_P3306526	A_33_P3306526	Unknown	0.992818	0.814952	0.952458	0.939155	0.0555197	0.296102
A_33_P3307063	A_33_P3307063	A_33_P3307063	Unknown	1.30762	0.220365	0.55538	1.28524	0.250054	0.587305
A_33_P3307088	A_33_P3307088	A_33_P3307088	Unknown	2.01535	0.0894394	0.372192	1.20919	0.629862	0.864602
A_33_P3307192	A_33_P3307192	A_33_P3307192	Unknown	0.874584	0.808456	0.950313	0.846881	0.763808	0.931548
A_33_P3307402	A_33_P3307402	A_33_P3307402	Unknown	0.806666	0.600414	0.847922	0.854762	0.701395	0.901793
A_33_P3307408	A_33_P3307408	A_33_P3307408	Unknown	0.612462	0.247794	0.584912	1.42739	0.39656	0.7102
A_33_P3308147	A_33_P3308147	A_33_P3308147	Unknown	0.901314	0.62767	0.86336	1.17513	0.453785	0.752654
A_33_P3308153	A_33_P3308153	A_33_P3308153	Unknown	0.90937	0.400047	0.713093	0.971353	0.794643	0.945031
A_33_P3308553	A_33_P3308553	A_33_P3308553	Unknown	0.911495	0.0169885	0.165484	0.821491	4.14974e-05	0.00515059
A_33_P3309643	A_33_P3309643	A_33_P3309643	Unknown	0.779978	0.00747916	0.106946	1.13118	0.146555	0.465304
A_33_P3309656	A_33_P3309656	A_33_P3309656	Unknown	0.364425	0.00314781	0.0667433	0.523541	0.0399273	0.253006
A_33_P3309684	A_33_P3309684	A_33_P3309684	Unknown	0.988757	0.617453	0.857852	0.93074	0.00547482	0.0901028
A_33_P3309792	A_33_P3309792	A_33_P3309792	Unknown	1.38749	0.369873	0.689667	0.785002	0.504844	0.787966
A_33_P3309849	A_33_P3309849	A_33_P3309849	Unknown	1.02205	0.657234	0.879677	0.935973	0.189771	0.520194
A_33_P3310198	A_33_P3310198	A_33_P3310198	Unknown	0.989064	0.8511	0.965566	1.01903	0.7479	0.92425
A_33_P3310296	A_33_P3310296	A_33_P3310296	Unknown	0.803101	0.00335678	0.0689828	0.935449	0.306906	0.64048
A_33_P3310327	A_33_P3310327	A_33_P3310327	Unknown	1.08734	0.208937	0.542466	1.0827	0.231958	0.568028
A_33_P3310401	A_33_P3310401	A_33_P3310401	Unknown	0.584981	0.0952446	0.383613	2.10505	0.0258602	0.204826
A_33_P3310409	A_33_P3310409	A_33_P3310409	Unknown	0.794812	0.47819	0.769744	1.08853	0.791843	0.943834
A_33_P3310512	A_33_P3310512	A_33_P3310512	Unknown	0.991894	0.936279	0.991399	0.945041	0.580649	0.836026
A_33_P3310588	A_33_P3310588	A_33_P3310588	Unknown	1.3073	0.679501	0.891037	0.758099	0.669451	0.88645
A_33_P3310751	A_33_P3310751	A_33_P3310751	Unknown	0.918102	0.39027	0.70538	0.852159	0.118302	0.423925
A_33_P3310754	A_33_P3310754	A_33_P3310754	Unknown	0.928443	0.851777	0.965792	1.38244	0.419945	0.727666
A_33_P3311001	A_33_P3311001	A_33_P3311001	Unknown	0.672769	0.0538606	0.291863	0.851801	0.410733	0.721238
A_33_P3311308	A_33_P3311308	A_33_P3311308	Unknown	0.927949	0.800997	0.947173	0.38884	0.00543808	0.0897894
A_33_P3311458	A_33_P3311458	A_33_P3311458	Unknown	1.03018	0.393691	0.70808	0.952321	0.169555	0.49477
A_33_P3311646	A_33_P3311646	A_33_P3311646	Unknown	1.05807	0.449984	0.749779	1.0162	0.82826	0.957472
A_33_P3311648	A_33_P3311648	A_33_P3311648	Unknown	0.429835	0.111618	0.41303	0.491815	0.175894	0.503064
A_33_P3311711	A_33_P3311711	A_33_P3311711	Unknown	0.979831	0.859505	0.968253	1.32291	0.0257376	0.204462
A_33_P3311855	A_33_P3311855	A_33_P3311855	Unknown	0.987168	0.915538	0.986037	1.3067	0.0410144	0.256034
A_33_P3311911	A_33_P3311911	A_33_P3311911	Unknown	0.88977	0.404619	0.716826	1.02724	0.84625	0.963738
A_33_P3311920	A_33_P3311920	A_33_P3311920	Unknown	1.80002	0.033426	0.232414	0.995813	0.986896	0.99869
A_33_P3311966	A_33_P3311966	A_33_P3311966	Unknown	0.563739	0.329735	0.659303	0.63944	0.444184	0.745549
A_33_P3312044	A_33_P3312044	A_33_P3312044	Unknown	0.499206	0.122698	0.430757	1.07163	0.872823	0.973151
A_33_P3312147	A_33_P3312147	A_33_P3312147	Unknown	0.323855	0.0432877	0.2626	1.18473	0.744731	0.922807
A_33_P3312187	A_33_P3312187	A_33_P3312187	Unknown	0.992277	0.914004	0.985697	1.04618	0.532174	0.805685
A_33_P3312209	A_33_P3312209	A_33_P3312209	Unknown	0.71814	0.360942	0.682902	0.965634	0.922044	0.987875
A_33_P3312217	A_33_P3312217	A_33_P3312217	Unknown	0.957351	0.369302	0.689302	0.968718	0.510018	0.79116
A_33_P3312222	A_33_P3312222	A_33_P3312222	Unknown	2.57447	0.0624786	0.313086	2.74739	0.0481818	0.276237
A_33_P3312251	A_33_P3312251	A_33_P3312251	Unknown	0.660792	0.452707	0.751903	1.36408	0.572025	0.830742
A_33_P3312342	A_33_P3312342	A_33_P3312342	Unknown	1.16603	0.357078	0.679851	0.852035	0.337607	0.66565
A_33_P3312436	A_33_P3312436	A_33_P3312436	Unknown	1.01525	0.976484	0.997655	6.94491	0.00159601	0.0457111
A_33_P3312564	A_33_P3312564	A_33_P3312564	Unknown	0.975759	0.675587	0.889165	0.936506	0.271714	0.608954
A_33_P3312774	A_33_P3312774	A_33_P3312774	Unknown	0.797381	0.708392	0.905156	2.58045	0.131215	0.443622
A_33_P3312784	A_33_P3312784	A_33_P3312784	Unknown	4.69124	0.0261116	0.205876	4.17451	0.0375605	0.245322
A_33_P3312886	A_33_P3312886	A_33_P3312886	Unknown	0.970784	0.918838	0.986978	1.1973	0.538585	0.809576
A_33_P3312990	A_33_P3312990	A_33_P3312990	Unknown	1.3163	0.251858	0.589349	1.56839	0.0698256	0.329918
A_33_P3313075	A_33_P3313075	A_33_P3313075	Unknown	0.784996	0.186504	0.516353	0.667315	0.0352458	0.23855
A_33_P3313095	A_33_P3313095	A_33_P3313095	Unknown	1.2488	0.379653	0.697236	2.53113	0.00178124	0.0486637
A_33_P3313125	A_33_P3313125	A_33_P3313125	Unknown	0.729368	0.630824	0.865033	0.425396	0.203707	0.53674
A_33_P3313323	A_33_P3313323	A_33_P3313323	Unknown	1.29017	0.643517	0.872106	1.2456	0.689677	0.896199
A_33_P3313552	A_33_P3313552	A_33_P3313552	Unknown	0.339502	0.0275108	0.211509	1.57431	0.321654	0.653051
A_33_P3313625	A_33_P3313625	A_33_P3313625	Unknown	0.851897	0.110885	0.411866	0.653632	0.000421467	0.0212116
A_33_P3313640	A_33_P3313640	A_33_P3313640	Unknown	1.4683	0.237197	0.573578	1.02989	0.926052	0.988912
A_33_P3313652	A_33_P3313652	A_33_P3313652	Unknown	1.38944	0.14808	0.467419	0.919729	0.703583	0.902983
A_33_P3313695	A_33_P3313695	A_33_P3313695	Unknown	1.10139	0.861053	0.968905	0.631114	0.409361	0.720209
A_33_P3313940	A_33_P3313940	A_33_P3313940	Unknown	1.08728	0.841401	0.962259	1.93387	0.129269	0.441319
A_33_P3314091	A_33_P3314091	A_33_P3314091	Unknown	1.11272	0.799158	0.946723	0.834353	0.666803	0.884821
A_33_P3314121	A_33_P3314121	A_33_P3314121	Unknown	1.82747	0.265276	0.602607	0.532418	0.245068	0.582165
A_33_P3314352	A_33_P3314352	A_33_P3314352	Unknown	0.36627	0.0185328	0.172951	0.54529	0.131884	0.444659
A_33_P3314531	A_33_P3314531	A_33_P3314531	Unknown	0.362916	0.0194182	0.177413	1.29587	0.513835	0.793665
A_33_P3314574	A_33_P3314574	A_33_P3314574	Unknown	2.03905	0.0107485	0.130162	1.55847	0.090079	0.373266
A_33_P3314710	A_33_P3314710	A_33_P3314710	Unknown	2.54707	0.0651999	0.319708	0.589485	0.278588	0.615908
A_33_P3314828	A_33_P3314828	A_33_P3314828	Unknown	0.510198	0.0820036	0.35681	2.8736	0.0104376	0.12822
A_33_P3315027	A_33_P3315027	A_33_P3315027	Unknown	0.998893	0.978299	0.997932	0.956971	0.289201	0.626144
A_33_P3315074	A_33_P3315074	A_33_P3315074	Unknown	1.05179	0.608191	0.852343	1.06578	0.518855	0.796905
A_33_P3315154	A_33_P3315154	A_33_P3315154	Unknown	0.746894	0.585873	0.839187	0.490367	0.193947	0.525276
A_33_P3315624	A_33_P3315624	A_33_P3315624	Unknown	0.434502	0.138739	0.454415	0.419836	0.124312	0.433482
A_33_P3315634	A_33_P3315634	A_33_P3315634	Unknown	1.06984	0.603055	0.84935	0.956175	0.729281	0.915126
A_33_P3315659	A_33_P3315659	A_33_P3315659	Unknown	0.796789	0.524756	0.800806	0.983008	0.961467	0.995942
A_33_P3315704	A_33_P3315704	A_33_P3315704	Unknown	0.806076	0.0174835	0.167703	1.07297	0.397198	0.710746
A_33_P3315724	A_33_P3315724	A_33_P3315724	Unknown	0.638229	0.224989	0.560629	1.4692	0.295425	0.631441
A_33_P3315763	A_33_P3315763	A_33_P3315763	Unknown	0.937766	0.410024	0.720713	1.07105	0.379575	0.697168
A_33_P3315824	A_33_P3315824	A_33_P3315824	Unknown	0.908499	0.238173	0.57461	0.81824	0.0213431	0.186252
A_33_P3315836	A_33_P3315836	A_33_P3315836	Unknown	0.820834	0.693139	0.897931	1.19763	0.718406	0.909971
A_33_P3315899	A_33_P3315899	A_33_P3315899	Unknown	0.80342	0.00149877	0.0442557	0.88557	0.0484076	0.276629
A_33_P3315915	A_33_P3315915	A_33_P3315915	Unknown	0.809005	0.273892	0.611276	0.944309	0.763064	0.931133
A_33_P3315986	A_33_P3315986	A_33_P3315986	Unknown	0.874859	0.0927934	0.378415	1.02913	0.705343	0.903651
A_33_P3316088	A_33_P3316088	A_33_P3316088	Unknown	0.515357	0.0256028	0.20392	1.01867	0.945845	0.993065
A_33_P3316093	A_33_P3316093	A_33_P3316093	Unknown	1.40263	0.0807511	0.353972	1.25053	0.235096	0.571299
A_33_P3316178	A_33_P3316178	A_33_P3316178	Unknown	0.852511	0.727386	0.914458	0.691994	0.425265	0.731523
A_33_P3316248	A_33_P3316248	A_33_P3316248	Unknown	0.954591	0.89515	0.980725	0.758591	0.437881	0.741229
A_33_P3316261	A_33_P3316261	A_33_P3316261	Unknown	0.909334	0.604133	0.849901	1.06966	0.712723	0.907225
A_33_P3316329	A_33_P3316329	A_33_P3316329	Unknown	2.30314	0.0225344	0.190891	5.11489	0.00016394	0.0121848
A_33_P3316379	A_33_P3316379	A_33_P3316379	Unknown	1.0311	0.29493	0.631049	0.96798	0.266781	0.604285
A_33_P3316572	A_33_P3316572	A_33_P3316572	Unknown	1.7125	0.15919	0.481346	1.33959	0.433427	0.737935
A_33_P3316671	A_33_P3316671	A_33_P3316671	Unknown	1.05757	0.459052	0.756564	1.16502	0.055635	0.296431
A_33_P3316691	A_33_P3316691	A_33_P3316691	Unknown	0.967108	0.705013	0.90361	0.983954	0.854455	0.966556
A_33_P3316696	A_33_P3316696	A_33_P3316696	Unknown	1.13083	0.152148	0.472199	0.947866	0.521235	0.798574
A_33_P3317431	A_33_P3317431	A_33_P3317431	Unknown	0.959717	0.268959	0.606437	0.908628	0.0172275	0.166666
A_33_P3317460	A_33_P3317460	A_33_P3317460	Unknown	0.882383	0.139405	0.455408	1.14556	0.110674	0.41147
A_33_P3317473	A_33_P3317473	A_33_P3317473	Unknown	0.920716	0.544581	0.813091	0.885096	0.374081	0.692872
A_33_P3317548	A_33_P3317548	A_33_P3317548	Unknown	1.49373	0.0269639	0.209199	0.925766	0.64451	0.872684
A_33_P3317761	A_33_P3317761	A_33_P3317761	Unknown	0.830935	0.0965547	0.386099	0.731195	0.00899175	0.118603
A_33_P3317942	A_33_P3317942	A_33_P3317942	Unknown	0.303674	0.00431104	0.0793007	1.18456	0.640497	0.870436
A_33_P3318069	A_33_P3318069	A_33_P3318069	Unknown	1.61747	0.492812	0.779823	0.588755	0.450675	0.750255
A_33_P3318227	A_33_P3318227	A_33_P3318227	Unknown	0.925829	0.462474	0.759037	0.906769	0.353409	0.677036
A_33_P3318377	A_33_P3318377	A_33_P3318377	Unknown	1.01258	0.823936	0.956157	1.03073	0.591588	0.842734
A_33_P3318384	A_33_P3318384	A_33_P3318384	Unknown	0.471837	0.0507991	0.283428	0.518032	0.0827873	0.358276
A_33_P3318766	A_33_P3318766	A_33_P3318766	Unknown	1.62544	0.0271073	0.209707	1.01689	0.933881	0.990781
A_33_P3318781	A_33_P3318781	A_33_P3318781	Unknown	0.973274	0.921795	0.987811	1.79526	0.0475587	0.274557
A_33_P3318993	A_33_P3318993	A_33_P3318993	Unknown	0.819928	0.1884	0.518625	0.911762	0.531168	0.80502
A_33_P3319502	A_33_P3319502	A_33_P3319502	Unknown	1.05609	0.379137	0.696774	1.06429	0.317174	0.649151
A_33_P3319937	A_33_P3319937	A_33_P3319937	Unknown	1.01583	0.617931	0.85811	0.925348	0.0236858	0.195987
A_33_P3320212	A_33_P3320212	A_33_P3320212	Unknown	0.628202	0.281428	0.618377	0.651149	0.318841	0.650478
A_33_P3320241	A_33_P3320241	A_33_P3320241	Unknown	0.496274	0.242243	0.578939	1.14389	0.818489	0.954029
A_33_P3320283	A_33_P3320283	A_33_P3320283	Unknown	1.97163	0.139045	0.454935	1.05341	0.906303	0.983956
A_33_P3320408	A_33_P3320408	A_33_P3320408	Unknown	1.37947	0.214062	0.548072	1.97397	0.0150432	0.15596
A_33_P3320415	A_33_P3320415	A_33_P3320415	Unknown	0.514041	0.164327	0.488017	0.552715	0.212319	0.546207
A_33_P3320418	A_33_P3320418	A_33_P3320418	Unknown	1.00619	0.840056	0.961701	0.988543	0.706812	0.904497
A_33_P3320599	A_33_P3320599	A_33_P3320599	Unknown	0.892189	0.724426	0.913058	0.675393	0.23542	0.571624
A_33_P3320698	A_33_P3320698	A_33_P3320698	Unknown	1.0253	0.942153	0.992461	1.2918	0.461152	0.758112
A_33_P3320708	A_33_P3320708	A_33_P3320708	Unknown	0.593617	0.323326	0.654469	0.587886	0.314702	0.647128
A_33_P3321120	A_33_P3321120	A_33_P3321120	Unknown	1.04168	0.672866	0.887945	0.953569	0.623345	0.860841
A_33_P3321225	A_33_P3321225	A_33_P3321225	Unknown	1.03207	0.721807	0.911674	1.00926	0.917045	0.986424
A_33_P3321564	A_33_P3321564	A_33_P3321564	Unknown	0.974702	0.92972	0.989947	0.990065	0.97258	0.997222
A_33_P3321682	A_33_P3321682	A_33_P3321682	Unknown	0.969283	0.401394	0.714155	0.921306	0.0383685	0.24804
A_33_P3321689	A_33_P3321689	A_33_P3321689	Unknown	0.927133	0.203496	0.536465	0.978111	0.702836	0.90255
A_33_P3321923	A_33_P3321923	A_33_P3321923	Unknown	0.940294	0.368013	0.688373	1.01026	0.879761	0.975724
A_33_P3321934	A_33_P3321934	A_33_P3321934	Unknown	0.869366	0.643732	0.87226	0.284175	0.000698488	0.0286891
A_33_P3322103	A_33_P3322103	A_33_P3322103	Unknown	1.18034	0.157219	0.478773	1.07789	0.510934	0.791693
A_33_P3322192	A_33_P3322192	A_33_P3322192	Unknown	0.965268	0.578465	0.834626	0.968285	0.612145	0.854594
A_33_P3322211	A_33_P3322211	A_33_P3322211	Unknown	0.80224	0.482839	0.772994	1.2569	0.46678	0.761804
A_33_P3322383	A_33_P3322383	A_33_P3322383	Unknown	0.999474	0.998023	0.999752	0.752031	0.192041	0.522945
A_33_P3322430	A_33_P3322430	A_33_P3322430	Unknown	1.03266	0.759666	0.929564	1.03376	0.751972	0.926038
A_33_P3322460	A_33_P3322460	A_33_P3322460	Unknown	0.925809	0.354781	0.678071	0.687252	0.000310782	0.0178128
A_33_P3322466	A_33_P3322466	A_33_P3322466	Unknown	0.887064	0.205897	0.538987	0.881972	0.18607	0.515929
A_33_P3322504	A_33_P3322504	A_33_P3322504	Unknown	0.858543	0.0404344	0.254484	0.870256	0.0589883	0.304704
A_33_P3322730	A_33_P3322730	A_33_P3322730	Unknown	0.486335	0.0471267	0.273407	0.542284	0.086305	0.365752
A_33_P3322884	A_33_P3322884	A_33_P3322884	Unknown	0.816961	0.348465	0.672971	0.745911	0.180788	0.509242
A_33_P3323019	A_33_P3323019	A_33_P3323019	Unknown	0.993994	0.907805	0.984261	0.864714	0.0122989	0.13997
A_33_P3323054	A_33_P3323054	A_33_P3323054	Unknown	8.74328	0.000701766	0.028762	7.56258	0.00125039	0.0402384
A_33_P3323544	A_33_P3323544	A_33_P3323544	Unknown	0.984778	0.953275	0.994633	0.93986	0.812878	0.951849
A_33_P3323641	A_33_P3323641	A_33_P3323641	Unknown	3.39084	0.019915	0.179857	1.57325	0.349431	0.67378
A_33_P3323678	A_33_P3323678	A_33_P3323678	Unknown	0.929832	0.0676613	0.325371	0.988001	0.748465	0.924555
A_33_P3323687	A_33_P3323687	A_33_P3323687	Unknown	1.00342	0.920927	0.987696	0.999263	0.982893	0.998342
A_33_P3323892	A_33_P3323892	A_33_P3323892	Unknown	0.492551	0.0536313	0.291328	0.648104	0.219252	0.554026
A_33_P3323914	A_33_P3323914	A_33_P3323914	Unknown	0.929162	0.651148	0.876637	1.39184	0.0553621	0.295761
A_33_P3323934	A_33_P3323934	A_33_P3323934	Unknown	1.56306	0.118111	0.423583	2.315	0.00704994	0.103603
A_33_P3323975	A_33_P3323975	A_33_P3323975	Unknown	1.22639	0.724654	0.913126	1.30611	0.645328	0.873109
A_33_P3323989	A_33_P3323989	A_33_P3323989	Unknown	2.10753	0.190184	0.520708	1.80456	0.294451	0.630639
A_33_P3324149	A_33_P3324149	A_33_P3324149	Unknown	1.03284	0.660917	0.881617	0.964627	0.625168	0.861995
A_33_P3324284	A_33_P3324284	A_33_P3324284	Unknown	1.3666	0.111463	0.412792	0.941056	0.746822	0.923729
A_33_P3324552	A_33_P3324552	A_33_P3324552	Unknown	1.27801	0.105535	0.402416	1.17396	0.277905	0.615229
A_33_P3324675	A_33_P3324675	A_33_P3324675	Unknown	0.97111	0.677686	0.890176	0.809609	0.0079874	0.110811
A_33_P3324680	A_33_P3324680	A_33_P3324680	Unknown	2.69261	0.12714	0.437888	4.16604	0.0343479	0.235437
A_33_P3324687	A_33_P3324687	A_33_P3324687	Unknown	2.69764	0.0311571	0.224792	3.30713	0.0117671	0.136713
A_33_P3324745	A_33_P3324745	A_33_P3324745	Unknown	1.02102	0.409378	0.720222	0.998226	0.943209	0.992565
A_33_P3324781	A_33_P3324781	A_33_P3324781	Unknown	0.954101	0.551078	0.817133	0.851155	0.0537626	0.291676
A_33_P3324805	A_33_P3324805	A_33_P3324805	Unknown	0.967851	0.609036	0.852842	1.07773	0.249938	0.587139
A_33_P3324890	A_33_P3324890	A_33_P3324890	Unknown	0.967974	0.513454	0.793425	1.08229	0.124617	0.433842
A_33_P3324899	A_33_P3324899	A_33_P3324899	Unknown	0.355902	0.0035737	0.0713421	0.619955	0.131602	0.444145
A_33_P3324904	A_33_P3324904	A_33_P3324904	Unknown	1.25408	0.280367	0.617652	1.07639	0.720882	0.911261
A_33_P3324974	A_33_P3324974	A_33_P3324974	Unknown	1.00108	0.996829	0.999702	0.620429	0.09435	0.381875
A_33_P3325011	A_33_P3325011	A_33_P3325011	Unknown	1.03616	0.350356	0.67439	0.96592	0.361626	0.683474
A_33_P3325097	A_33_P3325097	A_33_P3325097	Unknown	0.999605	0.992184	0.999498	0.999208	0.984333	0.998464
A_33_P3325250	A_33_P3325250	A_33_P3325250	Unknown	1.46771	0.049678	0.280032	1.02646	0.886479	0.977859
A_33_P3325330	A_33_P3325330	A_33_P3325330	Unknown	0.481714	0.187471	0.51756	1.04421	0.935902	0.991301
A_33_P3325336	A_33_P3325336	A_33_P3325336	Unknown	1.01621	0.721505	0.911565	0.949741	0.262177	0.599456
A_33_P3325808	A_33_P3325808	A_33_P3325808	Unknown	0.757985	0.145287	0.463728	0.83591	0.336196	0.664521
A_33_P3325826	A_33_P3325826	A_33_P3325826	Unknown	1.05059	0.398681	0.711962	1.01755	0.763662	0.931451
A_33_P3325851	A_33_P3325851	A_33_P3325851	Unknown	1.09631	0.780585	0.938553	2.30375	0.0210679	0.185121
A_33_P3325948	A_33_P3325948	A_33_P3325948	Unknown	1.01373	0.675175	0.889005	0.991078	0.782724	0.939485
A_33_P3326151	A_33_P3326151	A_33_P3326151	Unknown	0.867411	0.144523	0.462628	1.25117	0.0283325	0.214477
A_33_P3326312	A_33_P3326312	A_33_P3326312	Unknown	0.961762	0.337579	0.665638	1.11606	0.0136718	0.14812
A_33_P3326439	A_33_P3326439	A_33_P3326439	Unknown	2.23481	0.00636945	0.0983235	0.46931	0.00935072	0.1213
A_33_P3326667	A_33_P3326667	A_33_P3326667	Unknown	2.15976	0.072947	0.336815	0.858334	0.707527	0.904794
A_33_P3326802	A_33_P3326802	A_33_P3326802	Unknown	1.65466	0.588586	0.840986	2.73848	0.286211	0.623045
A_33_P3326817	A_33_P3326817	A_33_P3326817	Unknown	1.07174	0.327164	0.657402	0.948899	0.455072	0.753669
A_33_P3326827	A_33_P3326827	A_33_P3326827	Unknown	0.820326	0.497417	0.782932	1.32142	0.343244	0.66948
A_33_P3326872	A_33_P3326872	A_33_P3326872	Unknown	1.01662	0.887389	0.978174	2.5752	5.42481e-07	0.000408786
A_33_P3326898	A_33_P3326898	A_33_P3326898	Unknown	1.6389	0.174171	0.501026	0.782912	0.490659	0.77818
A_33_P3326942	A_33_P3326942	A_33_P3326942	Unknown	0.876375	0.765674	0.932463	0.7129	0.44844	0.74859
A_33_P3327140	A_33_P3327140	A_33_P3327140	Unknown	1.08277	0.354791	0.678071	0.963561	0.662199	0.882393
A_33_P3327208	A_33_P3327208	A_33_P3327208	Unknown	1.03652	0.516463	0.795402	0.926347	0.176734	0.503981
A_33_P3327250	A_33_P3327250	A_33_P3327250	Unknown	1.0795	0.452479	0.751722	1.04433	0.668131	0.885734
A_33_P3327336	A_33_P3327336	A_33_P3327336	Unknown	0.35074	0.0147035	0.154108	0.482668	0.074715	0.340628
A_33_P3327491	A_33_P3327491	A_33_P3327491	Unknown	1.14871	0.225357	0.561114	0.910789	0.407524	0.718928
A_33_P3327723	A_33_P3327723	A_33_P3327723	Unknown	1.08692	0.801211	0.947226	0.831306	0.57835	0.834608
A_33_P3327762	A_33_P3327762	A_33_P3327762	Unknown	1.19271	0.149029	0.46841	1.02506	0.83375	0.959544
A_33_P3327799	A_33_P3327799	A_33_P3327799	Unknown	0.986275	0.593559	0.843846	0.950344	0.0626959	0.313545
A_33_P3327971	A_33_P3327971	A_33_P3327971	Unknown	0.761654	0.401654	0.714378	0.770382	0.421196	0.72856
A_33_P3328123	A_33_P3328123	A_33_P3328123	Unknown	0.997761	0.979409	0.998087	0.869418	0.122054	0.429784
A_33_P3328184	A_33_P3328184	A_33_P3328184	Unknown	0.973058	0.906777	0.984057	0.592147	0.0371692	0.244217
A_33_P3328251	A_33_P3328251	A_33_P3328251	Unknown	0.875359	0.293452	0.629884	0.891935	0.364459	0.685692
A_33_P3328274	A_33_P3328274	A_33_P3328274	Unknown	0.987292	0.94874	0.993521	0.905618	0.619684	0.858864
A_33_P3328284	A_33_P3328284	A_33_P3328284	Unknown	0.489853	1.42714e-05	0.00267861	1.73222	0.000214604	0.0144222
A_33_P3328289	A_33_P3328289	A_33_P3328289	Unknown	0.913512	0.714572	0.908097	1.04506	0.858327	0.967803
A_33_P3328543	A_33_P3328543	A_33_P3328543	Unknown	2.3479	0.00791164	0.110242	0.998528	0.995858	0.999596
A_33_P3328564	A_33_P3328564	A_33_P3328564	Unknown	1.07847	0.113293	0.415915	1.02309	0.618851	0.858595
A_33_P3328569	A_33_P3328569	A_33_P3328569	Unknown	0.498135	0.252709	0.590316	0.8632	0.805173	0.948763
A_33_P3328619	A_33_P3328619	A_33_P3328619	Unknown	1.00409	0.969731	0.996863	1.05798	0.602337	0.84892
A_33_P3328751	A_33_P3328751	A_33_P3328751	Unknown	0.663288	0.0811883	0.355003	1.02475	0.912851	0.985385
A_33_P3328958	A_33_P3328958	A_33_P3328958	Unknown	1.69361	0.143007	0.460662	0.566818	0.116521	0.420985
A_33_P3329038	A_33_P3329038	A_33_P3329038	Unknown	0.903479	0.783188	0.939693	0.814476	0.579491	0.835284
A_33_P3329104	A_33_P3329104	A_33_P3329104	Unknown	0.976387	0.807703	0.949985	0.834472	0.0801307	0.352783
A_33_P3329123	A_33_P3329123	A_33_P3329123	Unknown	0.976271	0.936284	0.991399	0.737749	0.319447	0.651089
A_33_P3329133	A_33_P3329133	A_33_P3329133	Unknown	0.413012	0.00560628	0.0913861	0.566589	0.0557234	0.296662
A_33_P3329352	A_33_P3329352	A_33_P3329352	Unknown	0.747517	0.0727504	0.336407	1.22036	0.206489	0.539659
A_33_P3329356	A_33_P3329356	A_33_P3329356	Unknown	1.73589	0.136344	0.451197	0.975999	0.945661	0.993065
A_33_P3329461	A_33_P3329461	A_33_P3329461	Unknown	1.05683	0.846031	0.963716	1.12918	0.670259	0.886955
A_33_P3329552	A_33_P3329552	A_33_P3329552	Unknown	0.860915	0.596632	0.845613	1.18376	0.551564	0.817383
A_33_P3329712	A_33_P3329712	A_33_P3329712	Unknown	2.20208	0.148641	0.468092	0.531373	0.241488	0.578088
A_33_P3329740	A_33_P3329740	A_33_P3329740	Unknown	0.982904	0.760307	0.929825	1.05155	0.379374	0.696915
A_33_P3329750	A_33_P3329750	A_33_P3329750	Unknown	0.933793	0.212873	0.546802	1.0289	0.596417	0.845493
A_33_P3329908	A_33_P3329908	A_33_P3329908	Unknown	1.41337	0.43378	0.738098	1.35543	0.490414	0.777995
A_33_P3329991	A_33_P3329991	A_33_P3329991	Unknown	0.990811	0.861915	0.969203	0.91653	0.115368	0.419185
A_33_P3330084	A_33_P3330084	A_33_P3330084	Unknown	0.441679	0.0658804	0.321349	2.90905	0.0203704	0.18207
A_33_P3330236	A_33_P3330236	A_33_P3330236	Unknown	1.11122	0.619311	0.858681	1.07712	0.725789	0.913649
A_33_P3330413	A_33_P3330413	A_33_P3330413	Unknown	0.850485	0.00589334	0.0939337	1.01313	0.799957	0.946911
A_33_P3330761	A_33_P3330761	A_33_P3330761	Unknown	0.946387	0.672521	0.88782	0.836998	0.184092	0.513655
A_33_P3330877	A_33_P3330877	A_33_P3330877	Unknown	1.56281	0.0607981	0.308925	1.09071	0.699108	0.900601
A_33_P3330944	A_33_P3330944	A_33_P3330944	Unknown	1.31475	0.554934	0.81965	0.660238	0.374028	0.692856
A_33_P3330972	A_33_P3330972	A_33_P3330972	Unknown	1.23391	0.572001	0.830742	2.33594	0.0339418	0.234193
A_33_P3331272	A_33_P3331272	A_33_P3331272	Unknown	0.474561	0.0578333	0.301893	0.79299	0.53256	0.805797
A_33_P3331326	A_33_P3331326	A_33_P3331326	Unknown	0.929725	0.138782	0.454492	0.928798	0.133836	0.447302
A_33_P3331351	A_33_P3331351	A_33_P3331351	Unknown	1.02696	0.717896	0.909662	0.988246	0.872225	0.97293
A_33_P3331391	A_33_P3331391	A_33_P3331391	Unknown	0.830237	0.6543	0.878213	0.397319	0.0385145	0.248582
A_33_P3331613	A_33_P3331613	A_33_P3331613	Unknown	0.501567	0.187503	0.517577	0.924009	0.876459	0.974641
A_33_P3331731	A_33_P3331731	A_33_P3331731	Unknown	2.22871	0.0399537	0.253052	0.767803	0.470086	0.764391
A_33_P3331776	A_33_P3331776	A_33_P3331776	Unknown	0.986171	0.819458	0.954402	0.958896	0.49455	0.78099
A_33_P3331791	A_33_P3331791	A_33_P3331791	Unknown	0.928087	0.507332	0.78952	1.04778	0.677017	0.889827
A_33_P3331911	A_33_P3331911	A_33_P3331911	Unknown	0.84154	0.336029	0.66445	0.927096	0.669011	0.886123
A_33_P3331996	A_33_P3331996	A_33_P3331996	Unknown	1.03405	0.542918	0.812088	0.983945	0.767625	0.933152
A_33_P3332046	A_33_P3332046	A_33_P3332046	Unknown	0.445184	0.143885	0.461882	0.445114	0.143813	0.461764
A_33_P3332175	A_33_P3332175	A_33_P3332175	Unknown	0.985544	0.775517	0.936287	1.06517	0.227212	0.563052
A_33_P3332541	A_33_P3332541	A_33_P3332541	Unknown	0.993646	0.921101	0.987754	0.989947	0.875273	0.974042
A_33_P3332627	A_33_P3332627	A_33_P3332627	Unknown	0.99528	0.958904	0.995561	0.912945	0.329083	0.658769
A_33_P3332749	A_33_P3332749	A_33_P3332749	Unknown	0.808258	0.216878	0.551312	1.10291	0.56198	0.824104
A_33_P3332989	A_33_P3332989	A_33_P3332989	Unknown	0.508977	0.231681	0.567738	2.46567	0.11645	0.420838
A_33_P3333003	A_33_P3333003	A_33_P3333003	Unknown	0.941741	0.849317	0.964826	1.12577	0.708172	0.90503
A_33_P3333058	A_33_P3333058	A_33_P3333058	Unknown	0.975377	0.808013	0.950146	0.986932	0.897913	0.981687
A_33_P3333187	A_33_P3333187	A_33_P3333187	Unknown	0.725163	0.400316	0.713303	0.684722	0.323777	0.65482
A_33_P3333327	A_33_P3333327	A_33_P3333327	Unknown	1.06661	0.555013	0.81966	1.14826	0.215005	0.549274
A_33_P3333485	A_33_P3333485	A_33_P3333485	Unknown	1.51899	0.203797	0.536785	1.07056	0.831382	0.958722
A_33_P3333523	A_33_P3333523	A_33_P3333523	Unknown	1.05772	0.394754	0.708856	1.05414	0.423292	0.730039
A_33_P3333560	A_33_P3333560	A_33_P3333560	Unknown	0.987803	0.795912	0.94552	0.860806	0.00572705	0.0925323
A_33_P3333677	A_33_P3333677	A_33_P3333677	Unknown	1.08173	0.374781	0.693418	1.01066	0.903387	0.983056
A_33_P3333708	A_33_P3333708	A_33_P3333708	Unknown	0.979173	0.808288	0.950262	0.868147	0.117737	0.423101
A_33_P3333985	A_33_P3333985	A_33_P3333985	Unknown	1.30133	0.00147593	0.0440665	1.27097	0.00301428	0.0651092
A_33_P3334000	A_33_P3334000	A_33_P3334000	Unknown	0.533736	0.398695	0.711969	1.12004	0.877467	0.975021
A_33_P3334043	A_33_P3334043	A_33_P3334043	Unknown	1.44553	0.0119026	0.137528	1.05935	0.66113	0.881759
A_33_P3334121	A_33_P3334121	A_33_P3334121	Unknown	0.888591	0.309883	0.643021	1.07799	0.514172	0.793859
A_33_P3334342	A_33_P3334342	A_33_P3334342	Unknown	0.885281	0.236953	0.573321	1.0542	0.601466	0.84843
A_33_P3334428	A_33_P3334428	A_33_P3334428	Unknown	1.14166	0.758048	0.928766	1.10164	0.821782	0.955241
A_33_P3334436	A_33_P3334436	A_33_P3334436	Unknown	0.991895	0.914525	0.985836	1.19307	0.0316535	0.226345
A_33_P3334718	A_33_P3334718	A_33_P3334718	Unknown	1.36113	0.00933218	0.121132	1.46604	0.00213785	0.054083
A_33_P3335401	A_33_P3335401	A_33_P3335401	Unknown	0.592288	0.332492	0.661476	0.387352	0.0897342	0.372694
A_33_P3335540	A_33_P3335540	A_33_P3335540	Unknown	1.29914	0.0617528	0.311376	0.990853	0.944455	0.992835
A_33_P3335576	A_33_P3335576	A_33_P3335576	Unknown	1.03953	0.634291	0.866961	1.07733	0.365662	0.686453
A_33_P3335606	A_33_P3335606	A_33_P3335606	Unknown	0.967875	0.563	0.824658	1.06552	0.268228	0.605718
A_33_P3335645	A_33_P3335645	A_33_P3335645	Unknown	1.60469	0.289258	0.626191	0.6217	0.286944	0.623715
A_33_P3335905	A_33_P3335905	A_33_P3335905	Unknown	0.543053	0.0815016	0.35584	0.665299	0.231824	0.567926
A_33_P3336018	A_33_P3336018	A_33_P3336018	Unknown	0.982981	0.783531	0.93986	1.06433	0.325728	0.656528
A_33_P3336038	A_33_P3336038	A_33_P3336038	Unknown	0.816141	1.6054e-05	0.00288852	1.07355	0.0463864	0.271389
A_33_P3336148	A_33_P3336148	A_33_P3336148	Unknown	1.19562	0.669598	0.886537	3.83722	0.00506285	0.0864444
A_33_P3336302	A_33_P3336302	A_33_P3336302	Unknown	0.865252	0.565241	0.826314	3.11244	0.000331315	0.0184611
A_33_P3336567	A_33_P3336567	A_33_P3336567	Unknown	1.13903	0.455236	0.753793	0.778308	0.16056	0.483136
A_33_P3337119	A_33_P3337119	A_33_P3337119	Unknown	1.5225	0.0774502	0.34672	1.32582	0.222917	0.558456
A_33_P3337742	A_33_P3337742	A_33_P3337742	Unknown	0.924518	0.238686	0.57521	0.893537	0.098701	0.389764
A_33_P3338006	A_33_P3338006	A_33_P3338006	Unknown	0.991263	0.880392	0.975957	0.988513	0.84301	0.962809
A_33_P3338071	A_33_P3338071	A_33_P3338071	Unknown	3.74781	0.00571557	0.0923967	2.49413	0.0417128	0.257896
A_33_P3338292	A_33_P3338292	A_33_P3338292	Unknown	2.06282	0.0212879	0.186061	0.737748	0.297518	0.633053
A_33_P3338379	A_33_P3338379	A_33_P3338379	Unknown	0.914573	0.684059	0.893157	1.38083	0.154403	0.475199
A_33_P3338403	A_33_P3338403	A_33_P3338403	Unknown	1.09552	0.343643	0.669658	1.02302	0.810631	0.951158
A_33_P3338539	A_33_P3338539	A_33_P3338539	Unknown	1.72709	0.000463024	0.022396	1.49167	0.00530019	0.0884821
A_33_P3338788	A_33_P3338788	A_33_P3338788	Unknown	0.717759	0.0398661	0.252804	1.1996	0.236061	0.57232
A_33_P3338808	A_33_P3338808	A_33_P3338808	Unknown	0.954177	0.368962	0.689032	0.971021	0.57008	0.82936
A_33_P3338833	A_33_P3338833	A_33_P3338833	Unknown	1.01284	0.630052	0.864666	0.991798	0.755305	0.927519
A_33_P3338873	A_33_P3338873	A_33_P3338873	Unknown	0.7327	0.365878	0.686707	0.988428	0.972627	0.997222
A_33_P3338937	A_33_P3338937	A_33_P3338937	Unknown	0.699281	0.4474	0.747861	1.7091	0.260581	0.597774
A_33_P3338968	A_33_P3338968	A_33_P3338968	Unknown	0.961567	0.445902	0.746881	1.0471	0.372419	0.691517
A_33_P3339197	A_33_P3339197	A_33_P3339197	Unknown	1.0495	0.837167	0.960681	1.4138	0.154558	0.475367
A_33_P3339202	A_33_P3339202	A_33_P3339202	Unknown	1.07858	0.147565	0.466674	0.950768	0.324397	0.655463
A_33_P3339269	A_33_P3339269	A_33_P3339269	Unknown	0.898715	0.777103	0.936988	0.6878	0.328356	0.658265
A_33_P3339388	A_33_P3339388	A_33_P3339388	Unknown	2.092	0.34619	0.671421	1.72407	0.483999	0.77358
A_33_P3339446	A_33_P3339446	A_33_P3339446	Unknown	1.32415	0.44882	0.748844	2.08534	0.059729	0.306543
A_33_P3339611	A_33_P3339611	A_33_P3339611	Unknown	0.989368	0.868125	0.971518	0.958438	0.512515	0.792828
A_33_P3339696	A_33_P3339696	A_33_P3339696	Unknown	1.10695	0.670884	0.887151	1.24027	0.37286	0.691973
A_33_P3339701	A_33_P3339701	A_33_P3339701	Unknown	0.466643	0.28329	0.620194	2.47058	0.206413	0.539568
A_33_P3339741	A_33_P3339741	A_33_P3339741	Unknown	0.615547	0.357256	0.680027	1.1809	0.74935	0.924827
A_33_P3339987	A_33_P3339987	A_33_P3339987	Unknown	0.764976	0.322924	0.654189	1.17503	0.547572	0.814964
A_33_P3340065	A_33_P3340065	A_33_P3340065	Unknown	0.755615	0.48254	0.772793	0.683998	0.344528	0.67028
A_33_P3340114	A_33_P3340114	A_33_P3340114	Unknown	0.464438	0.242941	0.579675	0.976404	0.970315	0.996992
A_33_P3340189	A_33_P3340189	A_33_P3340189	Unknown	1.68564	0.31211	0.64505	0.664579	0.425874	0.732067
A_33_P3340229	A_33_P3340229	A_33_P3340229	Unknown	1.13541	0.766841	0.932803	0.397507	0.0443324	0.265759
A_33_P3340264	A_33_P3340264	A_33_P3340264	Unknown	2.424	0.0229786	0.192943	0.778576	0.485376	0.774663
A_33_P3340352	A_33_P3340352	A_33_P3340352	Unknown	0.823012	0.200734	0.533303	0.809172	0.166311	0.490304
A_33_P3340424	A_33_P3340424	A_33_P3340424	Unknown	1.13619	0.000380617	0.0200322	1.01452	0.615482	0.85659
A_33_P3340454	A_33_P3340454	A_33_P3340454	Unknown	1.00195	0.995013	0.999596	4.4125	0.000208095	0.0141662
A_33_P3340624	A_33_P3340624	A_33_P3340624	Unknown	0.897607	0.0453523	0.268458	0.96508	0.483882	0.773504
A_33_P3340828	A_33_P3340828	A_33_P3340828	Unknown	0.290994	0.00593686	0.0943408	0.889201	0.76512	0.932184
A_33_P3340956	A_33_P3340956	A_33_P3340956	Unknown	0.971675	0.729577	0.915264	0.993252	0.934949	0.991119
A_33_P3341289	A_33_P3341289	A_33_P3341289	Unknown	1.59925	0.350531	0.674523	3.45918	0.0222561	0.189823
A_33_P3341325	A_33_P3341325	A_33_P3341325	Unknown	1.00264	0.940767	0.992338	0.999257	0.983259	0.998342
A_33_P3341509	A_33_P3341509	A_33_P3341509	Unknown	1.01624	0.748188	0.924401	1.00425	0.932533	0.990472
A_33_P3341568	A_33_P3341568	A_33_P3341568	Unknown	0.961071	0.31466	0.647091	0.985532	0.707975	0.904963
A_33_P3341731	A_33_P3341731	A_33_P3341731	Unknown	0.974929	0.708001	0.904967	0.966044	0.611062	0.853974
A_33_P3341882	A_33_P3341882	A_33_P3341882	Unknown	0.654863	0.303603	0.638079	0.56101	0.166354	0.490335
A_33_P3342146	A_33_P3342146	A_33_P3342146	Unknown	0.998372	0.967461	0.996351	1.00922	0.818407	0.954024
A_33_P3342195	A_33_P3342195	A_33_P3342195	Unknown	0.597245	0.237552	0.573973	0.921222	0.847388	0.964084
A_33_P3342420	A_33_P3342420	A_33_P3342420	Unknown	1.02917	0.297995	0.633385	0.999233	0.977441	0.997832
A_33_P3342430	A_33_P3342430	A_33_P3342430	Unknown	1.02664	0.521539	0.798759	0.982781	0.670708	0.887142
A_33_P3342953	A_33_P3342953	A_33_P3342953	Unknown	0.888943	0.62821	0.863611	0.908457	0.692509	0.897561
A_33_P3343200	A_33_P3343200	A_33_P3343200	Unknown	3.27663	0.0387038	0.24917	0.98911	0.983609	0.998342
A_33_P3343305	A_33_P3343305	A_33_P3343305	Unknown	1.00013	0.999625	0.99997	1.67444	0.0855087	0.364162
A_33_P3343340	A_33_P3343340	A_33_P3343340	Unknown	1.03606	0.743134	0.921933	1.00788	0.942026	0.992461
A_33_P3343394	A_33_P3343394	A_33_P3343394	Unknown	0.722161	0.417292	0.726053	0.555645	0.152795	0.473012
A_33_P3343605	A_33_P3343605	A_33_P3343605	Unknown	0.885391	0.500635	0.784956	0.812431	0.257188	0.594685
A_33_P3344044	A_33_P3344044	A_33_P3344044	Unknown	0.952048	0.907236	0.984117	0.526751	0.142829	0.460346
A_33_P3344297	A_33_P3344297	A_33_P3344297	Unknown	0.657684	0.317851	0.649731	4.76882	0.00154889	0.0450025
A_33_P3344521	A_33_P3344521	A_33_P3344521	Unknown	0.661325	0.239034	0.575474	0.944027	0.866689	0.970989
A_33_P3344765	A_33_P3344765	A_33_P3344765	Unknown	0.924624	0.139247	0.455117	1.06465	0.231104	0.567057
A_33_P3345031	A_33_P3345031	A_33_P3345031	Unknown	1.03208	0.829239	0.957932	0.822091	0.193253	0.524431
A_33_P3345108	A_33_P3345108	A_33_P3345108	Unknown	0.794375	0.0042825	0.0790049	1.00583	0.933567	0.990763
A_33_P3345294	A_33_P3345294	A_33_P3345294	Unknown	0.70824	0.0800159	0.352549	0.66057	0.0393306	0.251229
A_33_P3345299	A_33_P3345299	A_33_P3345299	Unknown	1.13735	0.838775	0.961327	0.410237	0.172177	0.498493
A_33_P3345304	A_33_P3345304	A_33_P3345304	Unknown	0.983588	0.892154	0.979629	1.11051	0.396111	0.709775
A_33_P3345319	A_33_P3345319	A_33_P3345319	Unknown	1.04499	0.727245	0.914363	0.819789	0.129268	0.441319
A_33_P3345409	A_33_P3345409	A_33_P3345409	Unknown	1.83496	0.199147	0.531394	1.96882	0.154572	0.475393
A_33_P3345614	A_33_P3345614	A_33_P3345614	Unknown	1.0025	0.955627	0.994916	0.942419	0.198723	0.530869
A_33_P3345638	A_33_P3345638	A_33_P3345638	Unknown	0.786562	0.52296	0.799593	0.440696	0.0411535	0.256395
A_33_P3345678	A_33_P3345678	A_33_P3345678	Unknown	0.87534	0.745101	0.922915	1.74997	0.184146	0.51369
A_33_P3345808	A_33_P3345808	A_33_P3345808	Unknown	0.594643	0.294575	0.630719	0.604839	0.310084	0.643182
A_33_P3345821	A_33_P3345821	A_33_P3345821	Unknown	1.02513	0.281415	0.618368	1.0013	0.95397	0.994729
A_33_P3346046	A_33_P3346046	A_33_P3346046	Unknown	0.948036	0.232692	0.568768	0.927621	0.100285	0.392512
A_33_P3346062	A_33_P3346062	A_33_P3346062	Unknown	0.999892	0.998011	0.999752	1.0012	0.977869	0.997932
A_33_P3346331	A_33_P3346331	A_33_P3346331	Unknown	0.683534	0.483336	0.773229	0.390982	0.0962429	0.385496
A_33_P3346333	A_33_P3346333	A_33_P3346333	Unknown	1.5884	0.208379	0.541869	0.284485	0.00275873	0.061817
A_33_P3346508	A_33_P3346508	A_33_P3346508	Unknown	0.994652	0.92817	0.98952	0.975143	0.673062	0.88804
A_33_P3346526	A_33_P3346526	A_33_P3346526	Unknown	0.825041	0.51353	0.793477	0.829366	0.524884	0.800886
A_33_P3346533	A_33_P3346533	A_33_P3346533	Unknown	0.936763	0.364128	0.685564	1.04054	0.577544	0.83415
A_33_P3346538	A_33_P3346538	A_33_P3346538	Unknown	1.04052	0.670934	0.887158	1.28222	0.0159938	0.160546
A_33_P3346610	A_33_P3346610	A_33_P3346610	Unknown	0.81007	0.0673338	0.324624	1.02749	0.803088	0.947911
A_33_P3346638	A_33_P3346638	A_33_P3346638	Unknown	1.03401	0.896973	0.981394	1.45186	0.162594	0.485761
A_33_P3346643	A_33_P3346643	A_33_P3346643	Unknown	2.5719	0.037458	0.24512	1.0034	0.993565	0.999557
A_33_P3346691	A_33_P3346691	A_33_P3346691	Unknown	1.18376	0.586042	0.839298	0.787078	0.441877	0.74383
A_33_P3346881	A_33_P3346881	A_33_P3346881	Unknown	0.2567	0.0208171	0.184078	0.332547	0.0540435	0.292367
A_33_P3347020	A_33_P3347020	A_33_P3347020	Unknown	0.989496	0.673321	0.888152	1.00947	0.706454	0.904283
A_33_P3347049	A_33_P3347049	A_33_P3347049	Unknown	1.11533	0.513081	0.793205	1.07204	0.67548	0.88915
A_33_P3347055	A_33_P3347055	A_33_P3347055	Unknown	0.841307	0.00185975	0.0499181	1.00532	0.909561	0.984675
A_33_P3347457	A_33_P3347457	A_33_P3347457	Unknown	5.06154	0.0139606	0.149778	1.03279	0.956636	0.9951
A_33_P3347503	A_33_P3347503	A_33_P3347503	Unknown	1.95723	0.0625732	0.313302	0.947083	0.872863	0.973165
A_33_P3347522	A_33_P3347522	A_33_P3347522	Unknown	0.977097	0.520656	0.798242	0.930125	0.0574587	0.300912
A_33_P3347787	A_33_P3347787	A_33_P3347787	Unknown	0.669517	0.169681	0.494938	1.08081	0.783778	0.939915
A_33_P3348046	A_33_P3348046	A_33_P3348046	Unknown	1.47328	0.493573	0.780339	0.904575	0.858314	0.967803
A_33_P3348079	A_33_P3348079	A_33_P3348079	Unknown	1.30313	0.0517895	0.286171	0.988916	0.930346	0.990129
A_33_P3348151	A_33_P3348151	A_33_P3348151	Unknown	0.77084	0.0555339	0.296111	1.16782	0.235181	0.571415
A_33_P3348194	A_33_P3348194	A_33_P3348194	Unknown	1.01001	0.917928	0.986712	1.10231	0.321692	0.653059
A_33_P3348323	A_33_P3348323	A_33_P3348323	Unknown	0.919593	0.792801	0.944338	1.34275	0.361973	0.683678
A_33_P3348328	A_33_P3348328	A_33_P3348328	Unknown	2.55194	0.0176858	0.168604	1.88188	0.092474	0.37779
A_33_P3348509	A_33_P3348509	A_33_P3348509	Unknown	0.896612	0.402388	0.714972	0.942457	0.646551	0.873838
A_33_P3348670	A_33_P3348670	A_33_P3348670	Unknown	0.679842	0.601161	0.8483	0.778035	0.733187	0.917112
A_33_P3348744	A_33_P3348744	A_33_P3348744	Unknown	1.0804	0.00342376	0.0696794	0.882955	5.11002e-05	0.00591797
A_33_P3348927	A_33_P3348927	A_33_P3348927	Unknown	1.20718	0.601885	0.848694	0.682282	0.29624	0.632029
A_33_P3349002	A_33_P3349002	A_33_P3349002	Unknown	0.731224	0.282195	0.619098	1.06342	0.82953	0.957988
A_33_P3349025	A_33_P3349025	A_33_P3349025	Unknown	1.03632	0.936487	0.991461	0.606872	0.274395	0.611696
A_33_P3349158	A_33_P3349158	A_33_P3349158	Unknown	1.31414	0.326337	0.656908	0.801034	0.422853	0.729647
A_33_P3349255	A_33_P3349255	A_33_P3349255	Unknown	2.13403	0.00167495	0.0470334	1.14347	0.510269	0.791331
A_33_P3349455	A_33_P3349455	A_33_P3349455	Unknown	0.767625	6.12783e-05	0.00666734	0.830368	0.00154187	0.0449224
A_33_P3349474	A_33_P3349474	A_33_P3349474	Unknown	1.10344	0.365591	0.686449	1.08393	0.456762	0.754887
A_33_P3349501	A_33_P3349501	A_33_P3349501	Unknown	0.941045	0.683897	0.893119	1.01483	0.921235	0.987754
A_33_P3349597	A_33_P3349597	A_33_P3349597	Unknown	1.10639	0.348607	0.673024	1.14113	0.225666	0.561436
A_33_P3349619	A_33_P3349619	A_33_P3349619	Unknown	0.799764	0.008129	0.111959	1.13092	0.114184	0.417457
A_33_P3349676	A_33_P3349676	A_33_P3349676	Unknown	0.896449	0.787473	0.941739	1.18237	0.680007	0.891395
A_33_P3349727	A_33_P3349727	A_33_P3349727	Unknown	1.32445	0.0665552	0.322741	0.934049	0.638083	0.869255
A_33_P3349840	A_33_P3349840	A_33_P3349840	Unknown	0.816597	0.0203315	0.181876	1.07436	0.373302	0.692262
A_33_P3349853	A_33_P3349853	A_33_P3349853	Unknown	2.59639	0.0238832	0.196765	1.05031	0.89893	0.981915
A_33_P3350196	A_33_P3350196	A_33_P3350196	Unknown	1.01097	0.930357	0.990129	0.93195	0.574432	0.832142
A_33_P3350247	A_33_P3350247	A_33_P3350247	Unknown	0.789351	0.323212	0.654421	0.771688	0.280632	0.617765
A_33_P3350452	A_33_P3350452	A_33_P3350452	Unknown	0.916736	0.172895	0.499352	0.89485	0.0873142	0.367878
A_33_P3350453	A_33_P3350453	A_33_P3350453	Unknown	1.2082	0.656297	0.879198	1.14767	0.745492	0.923038
A_33_P3350549	A_33_P3350549	A_33_P3350549	Unknown	1.32107	0.00685507	0.10195	1.15879	0.118423	0.424062
A_33_P3350684	A_33_P3350684	A_33_P3350684	Unknown	1.23575	0.561155	0.823568	0.894757	0.759176	0.929372
A_33_P3350688	A_33_P3350688	A_33_P3350688	Unknown	0.90162	0.320412	0.65193	0.895656	0.291425	0.627863
A_33_P3350744	A_33_P3350744	A_33_P3350744	Unknown	1.22308	0.729944	0.915495	3.34162	0.0522232	0.287277
A_33_P3351062	A_33_P3351062	A_33_P3351062	Unknown	0.970254	0.89256	0.979749	0.567264	0.0208578	0.184202
A_33_P3351097	A_33_P3351097	A_33_P3351097	Unknown	0.898521	0.0678255	0.32572	1.0231	0.680567	0.89169
A_33_P3351166	A_33_P3351166	A_33_P3351166	Unknown	0.313156	0.00385958	0.0745634	1.66539	0.155031	0.476166
A_33_P3351276	A_33_P3351276	A_33_P3351276	Unknown	0.942507	0.408439	0.719551	1.10819	0.160676	0.483334
A_33_P3351388	A_33_P3351388	A_33_P3351388	Unknown	0.884717	0.0766041	0.345053	1.03433	0.608079	0.852247
A_33_P3351499	A_33_P3351499	A_33_P3351499	Unknown	0.620316	0.00582575	0.0933255	0.90508	0.513094	0.793208
A_33_P3351524	A_33_P3351524	A_33_P3351524	Unknown	0.979027	0.750193	0.925217	0.998765	0.985159	0.998492
A_33_P3351529	A_33_P3351529	A_33_P3351529	Unknown	0.948102	0.0594763	0.305875	0.97719	0.391478	0.706382
A_33_P3351615	A_33_P3351615	A_33_P3351615	Unknown	0.959502	0.457286	0.755281	0.795861	0.000739114	0.0296253
A_33_P3351775	A_33_P3351775	A_33_P3351775	Unknown	0.964127	0.511556	0.792141	1.05028	0.380801	0.69819
A_33_P3351790	A_33_P3351790	A_33_P3351790	Unknown	0.721846	0.326402	0.656916	0.711222	0.305595	0.639572
A_33_P3351791	A_33_P3351791	A_33_P3351791	Unknown	0.55082	0.144175	0.462173	0.353669	0.0168852	0.164928
A_33_P3351920	A_33_P3351920	A_33_P3351920	Unknown	1.00145	0.983767	0.998342	0.847667	0.031915	0.227241
A_33_P3352004	A_33_P3352004	A_33_P3352004	Unknown	0.988465	0.913488	0.985568	0.832834	0.101849	0.39541
A_33_P3352011	A_33_P3352011	A_33_P3352011	Unknown	0.656804	0.209283	0.54293	0.709946	0.301976	0.636628
A_33_P3352268	A_33_P3352268	A_33_P3352268	Unknown	1.50279	0.472839	0.766277	0.559962	0.311022	0.64404
A_33_P3352407	A_33_P3352407	A_33_P3352407	Unknown	0.677806	2.59519e-06	0.000979177	1.14069	0.0263184	0.206778
A_33_P3352572	A_33_P3352572	A_33_P3352572	Unknown	0.633004	0.16154	0.484359	0.579753	0.0995225	0.391294
A_33_P3352837	A_33_P3352837	A_33_P3352837	Unknown	0.769191	0.125038	0.434453	0.853736	0.343176	0.669432
A_33_P3353259	A_33_P3353259	A_33_P3353259	Unknown	0.939554	0.146895	0.46588	1.01984	0.636794	0.868373
A_33_P3353273	A_33_P3353273	A_33_P3353273	Unknown	1.0371	0.29383	0.630212	1.00099	0.976916	0.997704
A_33_P3353275	A_33_P3353275	A_33_P3353275	Unknown	0.164295	5.24651e-05	0.00602723	0.298126	0.00199154	0.0518731
A_33_P3353431	A_33_P3353431	A_33_P3353431	Unknown	1.71801	0.448685	0.74876	1.13047	0.862429	0.96938
A_33_P3353630	A_33_P3353630	A_33_P3353630	Unknown	0.856302	0.463415	0.759635	0.939215	0.765186	0.932213
A_33_P3353752	A_33_P3353752	A_33_P3353752	Unknown	1.3255	0.476129	0.768451	0.491411	0.0851174	0.363115
A_33_P3353821	A_33_P3353821	A_33_P3353821	Unknown	0.958374	0.841959	0.962462	0.749315	0.188587	0.518779
A_33_P3353873	A_33_P3353873	A_33_P3353873	Unknown	1.56377	0.235742	0.571945	0.697763	0.335905	0.664287
A_33_P3353906	A_33_P3353906	A_33_P3353906	Unknown	1.01207	0.840652	0.96191	0.943226	0.334758	0.663366
A_33_P3354067	A_33_P3354067	A_33_P3354067	Unknown	0.995233	0.955221	0.994882	1.0142	0.868435	0.971594
A_33_P3354191	A_33_P3354191	A_33_P3354191	Unknown	0.708357	0.0277403	0.212348	0.774881	0.0916748	0.376357
A_33_P3354273	A_33_P3354273	A_33_P3354273	Unknown	0.966029	0.912811	0.985385	1.24839	0.48567	0.774902
A_33_P3354326	A_33_P3354326	A_33_P3354326	Unknown	0.72209	0.395603	0.709455	1.45613	0.328806	0.658563
A_33_P3354479	A_33_P3354479	A_33_P3354479	Unknown	1.01147	0.700264	0.901093	0.942247	0.0584604	0.303409
A_33_P3354553	A_33_P3354553	A_33_P3354553	Unknown	0.720367	0.184526	0.514141	0.716793	0.178338	0.50616
A_33_P3354579	A_33_P3354579	A_33_P3354579	Unknown	1.77534	0.173091	0.499522	2.17073	0.0724784	0.335837
A_33_P3354728	A_33_P3354728	A_33_P3354728	Unknown	1.01802	0.876408	0.974636	0.966111	0.764216	0.931738
A_33_P3354731	A_33_P3354731	A_33_P3354731	Unknown	0.983735	0.943763	0.992685	1.32251	0.240188	0.576817
A_33_P3354783	A_33_P3354783	A_33_P3354783	Unknown	0.679674	0.0588738	0.30436	1.03194	0.870103	0.9721
A_33_P3354970	A_33_P3354970	A_33_P3354970	Unknown	1.00827	0.980434	0.998224	0.772756	0.447352	0.747824
A_33_P3355694	A_33_P3355694	A_33_P3355694	Unknown	1.39217	0.365752	0.68655	1.0227	0.950391	0.993906
A_33_P3355950	A_33_P3355950	A_33_P3355950	Unknown	0.982161	0.957463	0.995289	0.919455	0.803686	0.948169
A_33_P3356106	A_33_P3356106	A_33_P3356106	Unknown	0.953983	0.836011	0.960331	1.05186	0.824197	0.95621
A_33_P3356182	A_33_P3356182	A_33_P3356182	Unknown	0.671962	0.373518	0.692484	0.603942	0.262766	0.599901
A_33_P3356366	A_33_P3356366	A_33_P3356366	Unknown	0.642568	0.217147	0.551598	0.57717	0.130179	0.442285
A_33_P3356517	A_33_P3356517	A_33_P3356517	Unknown	1.06079	0.408671	0.719759	1.21241	0.0141048	0.150674
A_33_P3356537	A_33_P3356537	A_33_P3356537	Unknown	0.651754	0.166922	0.491211	0.635158	0.144335	0.462344
A_33_P3356637	A_33_P3356637	A_33_P3356637	Unknown	0.728628	0.518923	0.79696	1.85313	0.217508	0.551988
A_33_P3356696	A_33_P3356696	A_33_P3356696	Unknown	2.5544	0.145155	0.463521	0.815795	0.743351	0.922005
A_33_P3356941	A_33_P3356941	A_33_P3356941	Unknown	0.857227	0.748529	0.92456	0.51336	0.177861	0.505527
A_33_P3357000	A_33_P3357000	A_33_P3357000	Unknown	0.991601	0.775395	0.936229	1.00951	0.748927	0.924683
A_33_P3357227	A_33_P3357227	A_33_P3357227	Unknown	2.062	0.00428021	0.0789914	1.16243	0.495667	0.781562
A_33_P3357232	A_33_P3357232	A_33_P3357232	Unknown	0.625154	0.0435368	0.263301	0.906843	0.653118	0.877731
A_33_P3357626	A_33_P3357626	A_33_P3357626	Unknown	0.876235	0.178291	0.506112	0.872136	0.164273	0.487924
A_33_P3357669	A_33_P3357669	A_33_P3357669	Unknown	0.928924	0.0214002	0.186514	0.89496	0.00151304	0.0444787
A_33_P3357879	A_33_P3357879	A_33_P3357879	Unknown	0.973404	0.72156	0.911605	0.862991	0.0656095	0.320684
A_33_P3358037	A_33_P3358037	A_33_P3358037	Unknown	0.999805	0.995072	0.999596	1.15955	0.000247112	0.0156288
A_33_P3358109	A_33_P3358109	A_33_P3358109	Unknown	0.5392	0.139896	0.456113	1.61431	0.245591	0.582527
A_33_P3358347	A_33_P3358347	A_33_P3358347	Unknown	0.87201	0.0692849	0.328763	1.04283	0.558215	0.821798
A_33_P3358582	A_33_P3358582	A_33_P3358582	Unknown	0.569932	0.0261787	0.206158	0.572769	0.0273257	0.21069
A_33_P3358653	A_33_P3358653	A_33_P3358653	Unknown	0.541057	0.0901745	0.373408	1.04653	0.895142	0.980725
A_33_P3358804	A_33_P3358804	A_33_P3358804	Unknown	0.987948	0.90048	0.982394	1.0928	0.36659	0.687191
A_33_P3358851	A_33_P3358851	A_33_P3358851	Unknown	1.11473	0.730371	0.915698	2.07758	0.0318945	0.227163
A_33_P3358855	A_33_P3358855	A_33_P3358855	Unknown	2.13504	0.0554509	0.295973	1.91031	0.0967452	0.38642
A_33_P3358856	A_33_P3358856	A_33_P3358856	Unknown	0.953469	0.069111	0.32835	0.942195	0.0271867	0.210023
A_33_P3358905	A_33_P3358905	A_33_P3358905	Unknown	1.01093	0.936872	0.991554	0.767423	0.0685341	0.327157
A_33_P3359120	A_33_P3359120	A_33_P3359120	Unknown	2.85941	0.00174868	0.0482165	1.01476	0.958523	0.995526
A_33_P3359285	A_33_P3359285	A_33_P3359285	Unknown	0.455281	0.0145885	0.153443	1.08322	0.783191	0.939693
A_33_P3359408	A_33_P3359408	A_33_P3359408	Unknown	0.861958	0.8485	0.9645	0.542874	0.436566	0.740281
A_33_P3359428	A_33_P3359428	A_33_P3359428	Unknown	0.949568	0.634794	0.867168	0.952403	0.654279	0.878201
A_33_P3359453	A_33_P3359453	A_33_P3359453	Unknown	0.914191	0.474218	0.767351	1.23546	0.10402	0.399612
A_33_P3359832	A_33_P3359832	A_33_P3359832	Unknown	0.789001	0.689426	0.896003	0.493345	0.243139	0.57993
A_33_P3359846	A_33_P3359846	A_33_P3359846	Unknown	1.17267	0.0690434	0.328214	0.966654	0.682743	0.892669
A_33_P3359869	A_33_P3359869	A_33_P3359869	Unknown	0.844714	0.189067	0.519264	1.12987	0.335359	0.663823
A_33_P3360007	A_33_P3360007	A_33_P3360007	Unknown	1.42674	0.263277	0.600414	1.81262	0.0706619	0.33182
A_33_P3360197	A_33_P3360197	A_33_P3360197	Unknown	0.579386	0.356403	0.679314	1.45545	0.52282	0.799578
A_33_P3360530	A_33_P3360530	A_33_P3360530	Unknown	0.659995	0.0323856	0.228922	0.700346	0.0615388	0.310864
A_33_P3360758	A_33_P3360758	A_33_P3360758	Unknown	1.00773	0.964369	0.996016	1.35757	0.091483	0.375983
A_33_P3361217	A_33_P3361217	A_33_P3361217	Unknown	1.64763	0.0215946	0.187258	0.619116	0.0264264	0.20723
A_33_P3361309	A_33_P3361309	A_33_P3361309	Unknown	0.896612	0.10282	0.397181	0.960839	0.534545	0.80695
A_33_P3361817	A_33_P3361817	A_33_P3361817	Unknown	0.898385	0.0386534	0.249026	1.01879	0.699582	0.900794
A_33_P3362046	A_33_P3362046	A_33_P3362046	Unknown	0.672946	0.00144414	0.043685	0.900669	0.320966	0.652446
A_33_P3362232	A_33_P3362232	A_33_P3362232	Unknown	0.985309	0.91102	0.985039	0.876283	0.326504	0.657027
A_33_P3362239	A_33_P3362239	A_33_P3362239	Unknown	1.15808	0.254853	0.592493	1.15606	0.260312	0.597511
A_33_P3362242	A_33_P3362242	A_33_P3362242	Unknown	0.69695	0.345253	0.670936	0.678902	0.312411	0.645293
A_33_P3362320	A_33_P3362320	A_33_P3362320	Unknown	1.38398	0.0950747	0.383336	0.98007	0.913621	0.985597
A_33_P3362392	A_33_P3362392	A_33_P3362392	Unknown	1.27368	0.431092	0.736197	1.60683	0.133437	0.446788
A_33_P3362453	A_33_P3362453	A_33_P3362453	Unknown	1.11183	0.381343	0.69861	1.09693	0.443461	0.745026
A_33_P3362548	A_33_P3362548	A_33_P3362548	Unknown	0.987117	0.908269	0.984484	1.02596	0.819989	0.954581
A_33_P3362567	A_33_P3362567	A_33_P3362567	Unknown	1.14302	0.0187796	0.174181	0.927519	0.159108	0.481244
A_33_P3362601	A_33_P3362601	A_33_P3362601	Unknown	1.00787	0.972127	0.997221	1.11958	0.616036	0.857008
A_33_P3362812	A_33_P3362812	A_33_P3362812	Unknown	0.973968	0.401599	0.714352	0.906259	0.0056659	0.0919942
A_33_P3362937	A_33_P3362937	A_33_P3362937	Unknown	1.52671	0.103349	0.398312	0.943757	0.815723	0.952785
A_33_P3363100	A_33_P3363100	A_33_P3363100	Unknown	1.08025	0.312906	0.645515	0.97728	0.760185	0.929756
A_33_P3363105	A_33_P3363105	A_33_P3363105	Unknown	1.01403	0.966997	0.996317	0.699103	0.296677	0.632244
A_33_P3363161	A_33_P3363161	A_33_P3363161	Unknown	0.532894	0.305688	0.639664	0.446212	0.193994	0.525301
A_33_P3363173	A_33_P3363173	A_33_P3363173	Unknown	0.892018	0.26092	0.598085	0.862327	0.150659	0.4705
A_33_P3363254	A_33_P3363254	A_33_P3363254	Unknown	0.228887	0.00947104	0.122004	0.864739	0.773732	0.935486
A_33_P3363290	A_33_P3363290	A_33_P3363290	Unknown	1.0012	0.978528	0.997932	1.01015	0.820461	0.954816
A_33_P3363305	A_33_P3363305	A_33_P3363305	Unknown	1.04322	0.665847	0.884398	0.963201	0.70176	0.901996
A_33_P3363507	A_33_P3363507	A_33_P3363507	Unknown	1.19724	0.562559	0.824406	0.976532	0.938769	0.992014
A_33_P3363650	A_33_P3363650	A_33_P3363650	Unknown	0.627433	0.233786	0.569917	0.90957	0.804287	0.948363
A_33_P3363690	A_33_P3363690	A_33_P3363690	Unknown	1.52999	0.161085	0.48383	1.89955	0.0418388	0.258277
A_33_P3363893	A_33_P3363893	A_33_P3363893	Unknown	0.646237	0.234151	0.570246	1.25198	0.533104	0.806098
A_33_P3363959	A_33_P3363959	A_33_P3363959	Unknown	0.765704	0.147345	0.466418	0.779072	0.173557	0.500147
A_33_P3364278	A_33_P3364278	A_33_P3364278	Unknown	0.995745	0.869216	0.971806	1.01241	0.634927	0.86722
A_33_P3364338	A_33_P3364338	A_33_P3364338	Unknown	0.30734	0.0257495	0.204471	0.463233	0.127461	0.438458
A_33_P3364358	A_33_P3364358	A_33_P3364358	Unknown	0.825024	0.373529	0.692489	0.8178	0.352669	0.676351
A_33_P3364493	A_33_P3364493	A_33_P3364493	Unknown	0.674404	0.00129122	0.0410287	0.949191	0.609571	0.85322
A_33_P3364498	A_33_P3364498	A_33_P3364498	Unknown	0.913697	0.380486	0.697932	1.15885	0.160546	0.483114
A_33_P3364631	A_33_P3364631	A_33_P3364631	Unknown	0.820867	0.609141	0.852911	1.67136	0.194177	0.52547
A_33_P3364836	A_33_P3364836	A_33_P3364836	Unknown	0.904465	0.434803	0.738755	0.760532	0.0448357	0.266966
A_33_P3364849	A_33_P3364849	A_33_P3364849	Unknown	1.08661	0.426566	0.732603	1.06748	0.530245	0.804468
A_33_P3364929	A_33_P3364929	A_33_P3364929	Unknown	0.610595	0.143065	0.46074	0.504862	0.0490325	0.278483
A_33_P3365057	A_33_P3365057	A_33_P3365057	Unknown	0.789921	0.458558	0.7562	1.98938	0.0422201	0.259452
A_33_P3365202	A_33_P3365202	A_33_P3365202	Unknown	0.677893	0.326212	0.656839	0.66668	0.306564	0.640291
A_33_P3365263	A_33_P3365263	A_33_P3365263	Unknown	1.33668	0.0547924	0.294181	0.971713	0.839681	0.961575
A_33_P3365267	A_33_P3365267	A_33_P3365267	Unknown	1.57961	0.0278639	0.212717	1.12164	0.55041	0.816658
A_33_P3365312	A_33_P3365312	A_33_P3365312	Unknown	0.579312	0.294031	0.630304	0.984222	0.97515	0.997536
A_33_P3365501	A_33_P3365501	A_33_P3365501	Unknown	0.400394	0.0465613	0.271965	1.12538	0.783498	0.939857
A_33_P3365644	A_33_P3365644	A_33_P3365644	Unknown	0.267952	0.00215778	0.0542617	1.03931	0.915404	0.986037
A_33_P3365666	A_33_P3365666	A_33_P3365666	Unknown	0.983493	0.874756	0.973846	0.905178	0.352387	0.676134
A_33_P3365705	A_33_P3365705	A_33_P3365705	Unknown	0.757455	0.522575	0.799333	1.02268	0.958555	0.995526
A_33_P3365845	A_33_P3365845	A_33_P3365845	Unknown	1.10659	0.212511	0.546397	1.2377	0.0150759	0.156095
A_33_P3365963	A_33_P3365963	A_33_P3365963	Unknown	0.968694	0.615385	0.856548	0.877505	0.0521621	0.2871
A_33_P3366179	A_33_P3366179	A_33_P3366179	Unknown	1.37762	0.572071	0.830742	1.12338	0.836662	0.960563
A_33_P3366224	A_33_P3366224	A_33_P3366224	Unknown	0.865075	0.0204868	0.182643	0.988996	0.846017	0.963716
A_33_P3366266	A_33_P3366266	A_33_P3366266	Unknown	1.46133	0.321843	0.653138	3.32733	0.00537978	0.0892041
A_33_P3366321	A_33_P3366321	A_33_P3366321	Unknown	1.17175	0.548044	0.815283	1.2045	0.481715	0.772323
A_33_P3366412	A_33_P3366412	A_33_P3366412	Unknown	0.482887	0.220092	0.555118	1.06992	0.907028	0.984067
A_33_P3366471	A_33_P3366471	A_33_P3366471	Unknown	1.11981	0.633114	0.866303	0.684267	0.122994	0.431184
A_33_P3366493	A_33_P3366493	A_33_P3366493	Unknown	0.962452	0.729079	0.915038	0.917756	0.441034	0.743245
A_33_P3366614	A_33_P3366614	A_33_P3366614	Unknown	1.12209	0.822956	0.955755	0.939073	0.90276	0.9829
A_33_P3366739	A_33_P3366739	A_33_P3366739	Unknown	1.05179	0.895633	0.980933	0.971247	0.939566	0.992101
A_33_P3367681	A_33_P3367681	A_33_P3367681	Unknown	3.42421	0.0133979	0.146436	1.01601	0.971664	0.997187
A_33_P3367970	A_33_P3367970	A_33_P3367970	Unknown	1.12053	0.043544	0.263312	1.11233	0.0569988	0.299761
A_33_P3368034	A_33_P3368034	A_33_P3368034	Unknown	1.15845	0.819758	0.954475	0.551788	0.363344	0.684975
A_33_P3368144	A_33_P3368144	A_33_P3368144	Unknown	0.99729	0.99658	0.999702	2.36078	0.187878	0.518019
A_33_P3368303	A_33_P3368303	A_33_P3368303	Unknown	1.36484	0.624253	0.861463	0.726631	0.615109	0.856382
A_33_P3368445	A_33_P3368445	A_33_P3368445	Unknown	0.982828	0.941488	0.992461	0.686439	0.125662	0.435516
A_33_P3368636	A_33_P3368636	A_33_P3368636	Unknown	0.935426	0.382461	0.699475	1.01026	0.892456	0.979717
A_33_P3368822	A_33_P3368822	A_33_P3368822	Unknown	2.32713	0.043086	0.261939	1.00924	0.981123	0.998252
A_33_P3368895	A_33_P3368895	A_33_P3368895	Unknown	0.956479	0.465399	0.760939	0.950445	0.405663	0.717664
A_33_P3368900	A_33_P3368900	A_33_P3368900	Unknown	0.983665	0.821058	0.955012	0.936024	0.370064	0.689894
A_33_P3369266	A_33_P3369266	A_33_P3369266	Unknown	1.26394	0.0579131	0.302071	0.930907	0.539907	0.810315
A_33_P3369398	A_33_P3369398	A_33_P3369398	Unknown	0.983786	0.476818	0.768893	1.01013	0.659302	0.880733
A_33_P3369731	A_33_P3369731	A_33_P3369731	Unknown	1.13427	0.555193	0.819727	1.12678	0.575949	0.833133
A_33_P3369864	A_33_P3369864	A_33_P3369864	Unknown	1.08352	0.503111	0.786756	0.966314	0.773487	0.935362
A_33_P3370015	A_33_P3370015	A_33_P3370015	Unknown	1.01869	0.776899	0.936879	0.969246	0.633512	0.866487
A_33_P3370217	A_33_P3370217	A_33_P3370217	Unknown	0.857243	0.436096	0.739871	0.766393	0.187092	0.517044
A_33_P3370265	A_33_P3370265	A_33_P3370265	Unknown	0.937843	0.836056	0.960335	1.37822	0.309103	0.642307
A_33_P3370325	A_33_P3370325	A_33_P3370325	Unknown	0.616421	0.200757	0.533309	0.599793	0.17781	0.505458
A_33_P3370515	A_33_P3370515	A_33_P3370515	Unknown	0.947252	0.0732606	0.337495	0.988045	0.675255	0.889005
A_33_P3370612	A_33_P3370612	A_33_P3370612	Unknown	1.00983	0.686923	0.894662	0.99699	0.900958	0.982454
A_33_P3370692	A_33_P3370692	A_33_P3370692	Unknown	1.15381	0.698459	0.900373	0.643356	0.242159	0.578842
A_33_P3371142	A_33_P3371142	A_33_P3371142	Unknown	1.16609	0.2526	0.590185	1.11315	0.41955	0.727415
A_33_P3371144	A_33_P3371144	A_33_P3371144	Unknown	1.14513	0.0471489	0.273446	0.89735	0.104533	0.400616
A_33_P3371243	A_33_P3371243	A_33_P3371243	Unknown	0.753539	0.44391	0.745344	1.12275	0.752106	0.926136
A_33_P3371247	A_33_P3371247	A_33_P3371247	Unknown	1.91848	0.155187	0.476438	0.404598	0.0551535	0.295149
A_33_P3371260	A_33_P3371260	A_33_P3371260	Unknown	0.867736	0.325463	0.656319	0.898515	0.455111	0.753693
A_33_P3371450	A_33_P3371450	A_33_P3371450	Unknown	0.48381	0.102155	0.395949	0.859446	0.721636	0.911617
A_33_P3371683	A_33_P3371683	A_33_P3371683	Unknown	0.807619	0.0915044	0.375992	0.664713	0.0035742	0.0713421
A_33_P3371769	A_33_P3371769	A_33_P3371769	Unknown	0.952623	0.1457	0.46425	0.952542	0.145042	0.463335
A_33_P3372084	A_33_P3372084	A_33_P3372084	Unknown	0.920112	0.135129	0.44924	1.15231	0.0167714	0.164438
A_33_P3372090	A_33_P3372090	A_33_P3372090	Unknown	0.838461	0.0729177	0.336736	1.10507	0.291491	0.627944
A_33_P3372104	A_33_P3372104	A_33_P3372104	Unknown	0.873499	0.251697	0.589207	0.980398	0.863826	0.969887
A_33_P3372207	A_33_P3372207	A_33_P3372207	Unknown	1.1024	0.562019	0.824104	1.22512	0.23576	0.571945
A_33_P3372659	A_33_P3372659	A_33_P3372659	Unknown	1.38687	0.158998	0.481147	1.259	0.313191	0.64578
A_33_P3372667	A_33_P3372667	A_33_P3372667	Unknown	1.01924	0.784592	0.940284	1.07248	0.322947	0.654201
A_33_P3372742	A_33_P3372742	A_33_P3372742	Unknown	0.94072	0.234957	0.571181	0.933408	0.183189	0.512433
A_33_P3373009	A_33_P3373009	A_33_P3373009	Unknown	1.38728	0.61456	0.855979	2.7772	0.129289	0.441326
A_33_P3373014	A_33_P3373014	A_33_P3373014	Unknown	0.657955	0.520806	0.798353	0.536296	0.343237	0.669475
A_33_P3373119	A_33_P3373119	A_33_P3373119	Unknown	0.770639	0.294347	0.630555	0.786948	0.333509	0.662385
A_33_P3373163	A_33_P3373163	A_33_P3373163	Unknown	5.27063	0.00516882	0.0873039	0.821971	0.705506	0.903772
A_33_P3373194	A_33_P3373194	A_33_P3373194	Unknown	2.13721	0.0217829	0.188073	1.9581	0.0388148	0.249489
A_33_P3373200	A_33_P3373200	A_33_P3373200	Unknown	0.743025	0.403982	0.716326	4.90719	0.000340951	0.0188243
A_33_P3373418	A_33_P3373418	A_33_P3373418	Unknown	0.851034	0.600598	0.848048	1.8401	0.0612684	0.310217
A_33_P3373580	A_33_P3373580	A_33_P3373580	Unknown	0.896973	0.498622	0.783673	1.15584	0.370238	0.690027
A_33_P3373584	A_33_P3373584	A_33_P3373584	Unknown	2.80114	0.0172511	0.166761	0.990291	0.980126	0.998166
A_33_P3373690	A_33_P3373690	A_33_P3373690	Unknown	0.372367	0.193575	0.52479	1.14607	0.853552	0.96625
A_33_P3373795	A_33_P3373795	A_33_P3373795	Unknown	0.63075	0.0738912	0.338801	0.820379	0.422221	0.729313
A_33_P3373970	A_33_P3373970	A_33_P3373970	Unknown	1.10155	0.872118	0.972854	1.17549	0.788029	0.942015
A_33_P3373985	A_33_P3373985	A_33_P3373985	Unknown	0.81957	0.0344884	0.235972	1.3067	0.00691316	0.102444
A_33_P3374170	A_33_P3374170	A_33_P3374170	Unknown	0.909635	0.0817636	0.356385	1.02058	0.69401	0.89833
A_33_P3374215	A_33_P3374215	A_33_P3374215	Unknown	0.893848	0.0720254	0.334763	0.809924	0.00242107	0.0574837
A_33_P3374253	A_33_P3374253	A_33_P3374253	Unknown	1.04607	0.714359	0.908008	0.983126	0.889799	0.978861
A_33_P3374318	A_33_P3374318	A_33_P3374318	Unknown	1.62904	0.0607238	0.308756	1.39711	0.185042	0.514753
A_33_P3374365	A_33_P3374365	A_33_P3374365	Unknown	0.944509	0.408207	0.719464	0.957476	0.52701	0.802332
A_33_P3374903	A_33_P3374903	A_33_P3374903	Unknown	0.953938	0.40648	0.718245	1.0824	0.171987	0.49816
A_33_P3374907	A_33_P3374907	A_33_P3374907	Unknown	0.609597	0.35139	0.675288	0.594026	0.327532	0.65773
A_33_P3374982	A_33_P3374982	A_33_P3374982	Unknown	1.25431	0.289422	0.626358	0.878448	0.539402	0.810045
A_33_P3375026	A_33_P3375026	A_33_P3375026	Unknown	1.5908	0.0459028	0.269963	1.08279	0.714576	0.908097
A_33_P3375133	A_33_P3375133	A_33_P3375133	Unknown	0.856051	0.0444578	0.266081	0.807692	0.00869618	0.116452
A_33_P3375269	A_33_P3375269	A_33_P3375269	Unknown	2.37375	0.011049	0.131971	2.90348	0.00276751	0.0619412
A_33_P3375348	A_33_P3375348	A_33_P3375348	Unknown	0.995624	0.983081	0.998342	0.933098	0.73821	0.919731
A_33_P3375496	A_33_P3375496	A_33_P3375496	Unknown	0.906357	0.197185	0.52912	0.938216	0.395252	0.709234
A_33_P3375513	A_33_P3375513	A_33_P3375513	Unknown	1.73264	0.186955	0.516885	1.39218	0.418303	0.726672
A_33_P3375626	A_33_P3375626	A_33_P3375626	Unknown	1.17162	0.730623	0.91576	1.56661	0.335824	0.664182
A_33_P3375657	A_33_P3375657	A_33_P3375657	Unknown	1.10047	0.607132	0.851671	0.812896	0.273552	0.610907
A_33_P3375668	A_33_P3375668	A_33_P3375668	Unknown	0.928758	0.00895758	0.118338	0.976076	0.341572	0.668366
A_33_P3375673	A_33_P3375673	A_33_P3375673	Unknown	0.962518	0.121296	0.428712	0.93983	0.0174989	0.167788
A_33_P3375794	A_33_P3375794	A_33_P3375794	Unknown	1.03739	0.573532	0.831687	1.00591	0.927577	0.989329
A_33_P3375889	A_33_P3375889	A_33_P3375889	Unknown	0.704492	0.567244	0.827526	1.89268	0.303444	0.637894
A_33_P3375894	A_33_P3375894	A_33_P3375894	Unknown	1.46296	0.0137608	0.148605	1.23326	0.14538	0.463878
A_33_P3375899	A_33_P3375899	A_33_P3375899	Unknown	0.806449	0.680771	0.891843	0.53537	0.241756	0.578397
A_33_P3375910	A_33_P3375910	A_33_P3375910	Unknown	0.928479	0.454914	0.753625	0.837995	0.087542	0.368471
A_33_P3375950	A_33_P3375950	A_33_P3375950	Unknown	0.942935	0.122141	0.429924	0.981399	0.608353	0.852459
A_33_P3376021	A_33_P3376021	A_33_P3376021	Unknown	0.575001	0.306491	0.640228	0.576793	0.309126	0.642325
A_33_P3376071	A_33_P3376071	A_33_P3376071	Unknown	0.994275	0.850907	0.965505	0.926401	0.022264	0.189836
A_33_P3376075	A_33_P3376075	A_33_P3376075	Unknown	0.950546	0.521574	0.798768	0.900218	0.193771	0.525004
A_33_P3376273	A_33_P3376273	A_33_P3376273	Unknown	1.02507	0.660739	0.881531	0.934042	0.236077	0.572334
A_33_P3376745	A_33_P3376745	A_33_P3376745	Unknown	1.03033	0.885013	0.977584	0.571791	0.0147468	0.154318
A_33_P3376781	A_33_P3376781	A_33_P3376781	Unknown	1.02946	0.417234	0.726004	0.948391	0.148593	0.468028
A_33_P3376836	A_33_P3376836	A_33_P3376836	Unknown	1.08858	0.214823	0.548995	0.998633	0.98363	0.998342
A_33_P3376925	A_33_P3376925	A_33_P3376925	Unknown	0.846888	0.171758	0.497886	1.03808	0.751391	0.92576
A_33_P3377090	A_33_P3377090	A_33_P3377090	Unknown	2.98532	0.0155459	0.158469	0.73124	0.447417	0.747861
A_33_P3377274	A_33_P3377274	A_33_P3377274	Unknown	1.0809	0.376262	0.694612	0.7623	0.00614923	0.0962584
A_33_P3377399	A_33_P3377399	A_33_P3377399	Unknown	1.03445	0.655242	0.878673	0.955153	0.546365	0.81418
A_33_P3377705	A_33_P3377705	A_33_P3377705	Unknown	0.846703	0.076739	0.345308	0.984632	0.862027	0.969282
A_33_P3377714	A_33_P3377714	A_33_P3377714	Unknown	0.333509	0.0491543	0.278721	0.7431	0.571539	0.830444
A_33_P3378216	A_33_P3378216	A_33_P3378216	Unknown	0.701669	0.410358	0.720933	0.330618	0.018272	0.171611
A_33_P3378269	A_33_P3378269	A_33_P3378269	Unknown	0.471776	0.161569	0.484365	0.473348	0.163315	0.486642
A_33_P3378318	A_33_P3378318	A_33_P3378318	Unknown	3.00012	0.0138305	0.149033	1.63435	0.23223	0.568253
A_33_P3378412	A_33_P3378412	A_33_P3378412	Unknown	1.28242	0.47311	0.766489	0.667624	0.250446	0.587634
A_33_P3378684	A_33_P3378684	A_33_P3378684	Unknown	0.675255	0.344779	0.670509	0.665759	0.328185	0.65816
A_33_P3378737	A_33_P3378737	A_33_P3378737	Unknown	1.39751	0.503924	0.787292	1.51275	0.410347	0.720926
A_33_P3378945	A_33_P3378945	A_33_P3378945	Unknown	0.66407	0.120811	0.428186	0.665797	0.123004	0.431184
A_33_P3379056	A_33_P3379056	A_33_P3379056	Unknown	0.863259	0.159719	0.482053	0.952083	0.628527	0.863873
A_33_P3379136	A_33_P3379136	A_33_P3379136	Unknown	1.03018	0.978052	0.997932	0.463892	0.480979	0.77177
A_33_P3379215	A_33_P3379215	A_33_P3379215	Unknown	0.671815	0.0652542	0.319849	0.809814	0.308365	0.64173
A_33_P3379231	A_33_P3379231	A_33_P3379231	Unknown	1.09669	0.876495	0.974647	2.23034	0.189527	0.519909
A_33_P3379681	A_33_P3379681	A_33_P3379681	Unknown	0.862701	0.675544	0.889159	1.37545	0.371398	0.690737
A_33_P3379763	A_33_P3379763	A_33_P3379763	Unknown	0.957989	0.259822	0.596993	1.05989	0.13328	0.446595
A_33_P3379776	A_33_P3379776	A_33_P3379776	Unknown	1.98492	0.120694	0.428038	3.17439	0.0141896	0.151149
A_33_P3380006	A_33_P3380006	A_33_P3380006	Unknown	0.445334	0.170409	0.495922	0.525792	0.270455	0.607891
A_33_P3380076	A_33_P3380076	A_33_P3380076	Unknown	0.925614	0.905639	0.983743	1.95153	0.313469	0.646025
A_33_P3380252	A_33_P3380252	A_33_P3380252	Unknown	2.39947	0.00259825	0.059747	0.978143	0.928784	0.989713
A_33_P3380372	A_33_P3380372	A_33_P3380372	Unknown	1.05701	0.87505	0.973979	0.524168	0.0819299	0.356634
A_33_P3380913	A_33_P3380913	A_33_P3380913	Unknown	0.980783	0.90308	0.982979	0.996574	0.982814	0.998342
A_33_P3380917	A_33_P3380917	A_33_P3380917	Unknown	1.10922	0.365769	0.686573	0.92517	0.494766	0.781143
A_33_P3381044	A_33_P3381044	A_33_P3381044	Unknown	0.973035	0.870783	0.972301	0.895478	0.514077	0.793809
A_33_P3381132	A_33_P3381132	A_33_P3381132	Unknown	0.542334	0.0360084	0.24075	0.48351	0.0153134	0.1572
A_33_P3381292	A_33_P3381292	A_33_P3381292	Unknown	0.916129	0.199787	0.532097	0.992101	0.904992	0.98363
A_33_P3381305	A_33_P3381305	A_33_P3381305	Unknown	1.26656	0.0706908	0.331858	1.16263	0.233936	0.570028
A_33_P3381429	A_33_P3381429	A_33_P3381429	Unknown	0.924636	0.0207303	0.183606	0.957526	0.173009	0.499492
A_33_P3381443	A_33_P3381443	A_33_P3381443	Unknown	0.951689	0.340989	0.667881	0.972146	0.583082	0.837486
A_33_P3381613	A_33_P3381613	A_33_P3381613	Unknown	1.27608	0.0735488	0.338088	0.783498	0.0733475	0.337696
A_33_P3381762	A_33_P3381762	A_33_P3381762	Unknown	0.92612	0.178478	0.506324	0.931565	0.211982	0.545791
A_33_P3381796	A_33_P3381796	A_33_P3381796	Unknown	1.12393	0.588471	0.84091	0.50451	0.00547464	0.0901028
A_33_P3382041	A_33_P3382041	A_33_P3382041	Unknown	1.18607	0.52876	0.803385	0.945627	0.835526	0.96022
A_33_P3382105	A_33_P3382105	A_33_P3382105	Unknown	1.1228	0.298862	0.63404	1.06863	0.546715	0.814384
A_33_P3382111	A_33_P3382111	A_33_P3382111	Unknown	1.0982	0.66857	0.885957	1.22841	0.352702	0.676382
A_33_P3382118	A_33_P3382118	A_33_P3382118	Unknown	0.972113	0.61199	0.854538	1.06667	0.255457	0.593074
A_33_P3382125	A_33_P3382125	A_33_P3382125	Unknown	0.865847	0.00274655	0.0616538	0.986365	0.7382	0.919731
A_33_P3382137	A_33_P3382137	A_33_P3382137	Unknown	1.31162	0.0287903	0.216175	0.980763	0.864947	0.970264
A_33_P3382634	A_33_P3382634	A_33_P3382634	Unknown	0.694252	0.483976	0.77357	0.616461	0.356448	0.679339
A_33_P3382685	A_33_P3382685	A_33_P3382685	Unknown	7.61817	0.0013944	0.0427754	1.00396	0.994035	0.999571
A_33_P3382887	A_33_P3382887	A_33_P3382887	Unknown	1.1274	0.294115	0.63034	0.973221	0.808976	0.950527
A_33_P3382949	A_33_P3382949	A_33_P3382949	Unknown	2.1294	0.0185196	0.172849	0.823746	0.508751	0.790472
A_33_P3383009	A_33_P3383009	A_33_P3383009	Unknown	1.11677	0.663524	0.883228	0.574813	0.0417331	0.257964
A_33_P3383075	A_33_P3383075	A_33_P3383075	Unknown	1.28364	0.438179	0.741413	1.56728	0.172213	0.49854
A_33_P3383084	A_33_P3383084	A_33_P3383084	Unknown	0.930861	0.626275	0.862475	0.974057	0.857712	0.967636
A_33_P3383371	A_33_P3383371	A_33_P3383371	Unknown	0.963942	0.660062	0.881165	1.14523	0.118185	0.423749
A_33_P3383486	A_33_P3383486	A_33_P3383486	Unknown	0.916704	0.661279	0.881834	1.33679	0.156367	0.477919
A_33_P3383531	A_33_P3383531	A_33_P3383531	Unknown	0.626175	0.209352	0.542968	0.468572	0.050628	0.282992
A_33_P3383762	A_33_P3383762	A_33_P3383762	Unknown	0.855414	0.0418404	0.258277	1.02255	0.755229	0.927506
A_33_P3383900	A_33_P3383900	A_33_P3383900	Unknown	0.753967	0.0192502	0.176562	0.570216	0.0001029	0.00927363
A_33_P3383975	A_33_P3383975	A_33_P3383975	Unknown	1.08243	0.359573	0.681659	1.12723	0.173429	0.499982
A_33_P3384229	A_33_P3384229	A_33_P3384229	Unknown	1.33208	0.29589	0.6317	0.944273	0.831481	0.958751
A_33_P3384252	A_33_P3384252	A_33_P3384252	Unknown	0.620012	0.160385	0.482945	0.901119	0.752196	0.926177
A_33_P3384255	A_33_P3384255	A_33_P3384255	Unknown	0.937414	0.902714	0.9829	4.68128	0.00949203	0.122114
A_33_P3384337	A_33_P3384337	A_33_P3384337	Unknown	0.740396	0.372897	0.692003	1.69138	0.129036	0.440904
A_33_P3384427	A_33_P3384427	A_33_P3384427	Unknown	0.663013	0.351343	0.675241	0.834368	0.677725	0.890189
A_33_P3384552	A_33_P3384552	A_33_P3384552	Unknown	1.29418	0.153526	0.474111	1.40214	0.0674935	0.325023
A_33_P3384694	A_33_P3384694	A_33_P3384694	Unknown	0.980406	0.845427	0.963533	0.96299	0.710702	0.906251
A_33_P3384913	A_33_P3384913	A_33_P3384913	Unknown	0.487341	0.0371969	0.24432	1.06612	0.84148	0.962294
A_33_P3384942	A_33_P3384942	A_33_P3384942	Unknown	1.00524	0.842106	0.962514	0.993169	0.794182	0.944874
A_33_P3384997	A_33_P3384997	A_33_P3384997	Unknown	0.992535	0.774543	0.935734	0.97994	0.442527	0.744344
A_33_P3385351	A_33_P3385351	A_33_P3385351	Unknown	0.909719	0.439974	0.742569	1.00654	0.957114	0.995182
A_33_P3385431	A_33_P3385431	A_33_P3385431	Unknown	1.04911	0.921362	0.98776	0.728536	0.517221	0.795853
A_33_P3385441	A_33_P3385441	A_33_P3385441	Unknown	1.02008	0.630818	0.865033	0.998203	0.965184	0.99616
A_33_P3385662	A_33_P3385662	A_33_P3385662	Unknown	0.897428	0.162201	0.485215	0.886113	0.121265	0.428661
A_33_P3385671	A_33_P3385671	A_33_P3385671	Unknown	2.59706	0.0214463	0.186701	2.5334	0.0244818	0.199462
A_33_P3385912	A_33_P3385912	A_33_P3385912	Unknown	0.713496	0.465428	0.760966	0.831055	0.68718	0.894801
A_33_P3386089	A_33_P3386089	A_33_P3386089	Unknown	0.412811	0.0651741	0.319618	0.47438	0.114286	0.417532
A_33_P3386147	A_33_P3386147	A_33_P3386147	Unknown	0.406384	0.00460499	0.0820889	0.522464	0.0300191	0.220755
A_33_P3386463	A_33_P3386463	A_33_P3386463	Unknown	2.61289	0.00245633	0.0578784	0.74033	0.273954	0.61132
A_33_P3386487	A_33_P3386487	A_33_P3386487	Unknown	0.70318	0.221541	0.556906	0.454686	0.0119958	0.138069
A_33_P3386723	A_33_P3386723	A_33_P3386723	Unknown	1.10787	0.0327458	0.230113	0.939782	0.174521	0.501428
A_33_P3386870	A_33_P3386870	A_33_P3386870	Unknown	1.19784	0.0388584	0.249585	0.88136	0.134259	0.447901
A_33_P3387016	A_33_P3387016	A_33_P3387016	Unknown	0.886312	0.27504	0.612438	0.75918	0.0205818	0.183071
A_33_P3387062	A_33_P3387062	A_33_P3387062	Unknown	0.661099	0.173608	0.500213	2.1623	0.0176984	0.16867
A_33_P3387075	A_33_P3387075	A_33_P3387075	Unknown	0.950732	0.827848	0.957364	0.863835	0.531094	0.804962
A_33_P3387095	A_33_P3387095	A_33_P3387095	Unknown	0.578448	0.333767	0.662572	1.54284	0.441217	0.743392
A_33_P3387429	A_33_P3387429	A_33_P3387429	Unknown	1.26972	0.140828	0.457515	0.893973	0.476893	0.76895
A_33_P3387636	A_33_P3387636	A_33_P3387636	Unknown	1.28284	0.122308	0.4301	1.00273	0.985917	0.998492
A_33_P3387656	A_33_P3387656	A_33_P3387656	Unknown	0.846868	0.525858	0.801583	1.09711	0.722317	0.911975
A_33_P3387786	A_33_P3387786	A_33_P3387786	Unknown	0.762254	0.666106	0.884534	0.508737	0.290415	0.626978
A_33_P3387911	A_33_P3387911	A_33_P3387911	Unknown	1.0971	0.761901	0.930669	1.77952	0.0740929	0.339296
A_33_P3388527	A_33_P3388527	A_33_P3388527	Unknown	0.912619	0.299518	0.634592	0.98748	0.884272	0.977276
A_33_P3388883	A_33_P3388883	A_33_P3388883	Unknown	0.880176	0.0891884	0.371751	0.765794	0.00172858	0.0479007
A_33_P3389028	A_33_P3389028	A_33_P3389028	Unknown	1.46267	0.451413	0.75082	1.01929	0.969532	0.996802
A_33_P3389540	A_33_P3389540	A_33_P3389540	Unknown	0.940203	0.0352171	0.238473	0.94519	0.0515027	0.285335
A_33_P3389578	A_33_P3389578	A_33_P3389578	Unknown	0.950809	0.762645	0.930874	1.02431	0.885516	0.977694
A_33_P3389668	A_33_P3389668	A_33_P3389668	Unknown	1.07185	0.443252	0.744881	1.4521	0.000711201	0.029
A_33_P3389758	A_33_P3389758	A_33_P3389758	Unknown	0.794661	0.710245	0.906094	0.463939	0.22498	0.560626
A_33_P3390086	A_33_P3390086	A_33_P3390086	Unknown	1.09006	0.156825	0.478348	1.03815	0.52745	0.802564
A_33_P3390097	A_33_P3390097	A_33_P3390097	Unknown	1.27483	0.706791	0.904492	1.22734	0.750803	0.92549
A_33_P3390387	A_33_P3390387	A_33_P3390387	Unknown	0.785738	0.180795	0.509253	0.786823	0.183157	0.512419
A_33_P3390678	A_33_P3390678	A_33_P3390678	Unknown	0.54699	0.159848	0.482258	0.451266	0.0700025	0.330292
A_33_P3390753	A_33_P3390753	A_33_P3390753	Unknown	1.61539	0.0188143	0.174285	0.968816	0.864357	0.970042
A_33_P3390823	A_33_P3390823	A_33_P3390823	Unknown	1.00158	0.981612	0.998336	0.998736	0.985288	0.998492
A_33_P3390873	A_33_P3390873	A_33_P3390873	Unknown	0.981716	0.559424	0.822519	0.951077	0.125364	0.434991
A_33_P3390939	A_33_P3390939	A_33_P3390939	Unknown	0.546728	0.181938	0.510914	1.95167	0.141929	0.458943
A_33_P3391120	A_33_P3391120	A_33_P3391120	Unknown	0.760353	0.637339	0.868768	2.06203	0.223001	0.558539
A_33_P3391167	A_33_P3391167	A_33_P3391167	Unknown	0.977208	0.633437	0.866487	0.93711	0.190304	0.520832
A_33_P3391295	A_33_P3391295	A_33_P3391295	Unknown	0.435046	0.248055	0.585174	2.20999	0.270129	0.60762
A_33_P3391390	A_33_P3391390	A_33_P3391390	Unknown	0.564275	0.0366114	0.242729	0.539047	0.0255841	0.203838
A_33_P3391511	A_33_P3391511	A_33_P3391511	Unknown	0.675724	0.159382	0.481571	0.315987	0.000560527	0.0251464
A_33_P3391536	A_33_P3391536	A_33_P3391536	Unknown	0.993478	0.939172	0.99205	0.983056	0.842127	0.962528
A_33_P3391542	A_33_P3391542	A_33_P3391542	Unknown	1.15124	0.609198	0.852951	0.959692	0.880806	0.976054
A_33_P3391626	A_33_P3391626	A_33_P3391626	Unknown	0.975548	0.416909	0.725728	0.938347	0.0485457	0.277071
A_33_P3391803	A_33_P3391803	A_33_P3391803	Unknown	0.882138	0.24548	0.58241	0.907544	0.364608	0.685826
A_33_P3391970	A_33_P3391970	A_33_P3391970	Unknown	1.28906	0.246715	0.583693	1.34449	0.180268	0.508627
A_33_P3392213	A_33_P3392213	A_33_P3392213	Unknown	1.03493	0.653585	0.877997	1.01785	0.816609	0.953206
A_33_P3392350	A_33_P3392350	A_33_P3392350	Unknown	0.97382	0.632136	0.865733	1.13908	0.0297943	0.220048
A_33_P3393370	A_33_P3393370	A_33_P3393370	Unknown	0.928114	0.376771	0.694978	0.933537	0.414251	0.723755
A_33_P3393398	A_33_P3393398	A_33_P3393398	Unknown	0.934945	0.146688	0.465515	0.950999	0.270942	0.608307
A_33_P3393617	A_33_P3393617	A_33_P3393617	Unknown	0.686114	0.323081	0.654299	0.813056	0.582894	0.837396
A_33_P3393689	A_33_P3393689	A_33_P3393689	Unknown	0.781518	0.0700212	0.330325	0.80213	0.101503	0.394718
A_33_P3393702	A_33_P3393702	A_33_P3393702	Unknown	1.49186	0.30856	0.64182	0.828213	0.626687	0.862697
A_33_P3393708	A_33_P3393708	A_33_P3393708	Unknown	1.0894	0.865237	0.970401	1.17655	0.74757	0.924071
A_33_P3393986	A_33_P3393986	A_33_P3393986	Unknown	0.914775	0.318119	0.649963	0.99499	0.954343	0.994747
A_33_P3394378	A_33_P3394378	A_33_P3394378	Unknown	0.769131	0.0156613	0.158957	0.870677	0.171373	0.497255
A_33_P3394965	A_33_P3394965	A_33_P3394965	Unknown	0.906518	0.67695	0.889777	0.951161	0.83131	0.958683
A_33_P3395206	A_33_P3395206	A_33_P3395206	Unknown	1.96808	0.0407713	0.255353	1.02213	0.943297	0.992566
A_33_P3395209	A_33_P3395209	A_33_P3395209	Unknown	0.990379	0.868036	0.971505	1.01287	0.826146	0.956882
A_33_P3395237	A_33_P3395237	A_33_P3395237	Unknown	0.886585	0.0921868	0.377214	0.89543	0.119634	0.426259
A_33_P3395289	A_33_P3395289	A_33_P3395289	Unknown	1.04125	0.845661	0.96363	1.62065	0.0317909	0.226812
A_33_P3395310	A_33_P3395310	A_33_P3395310	Unknown	0.74193	0.00582135	0.093289	1.03663	0.704476	0.903353
A_33_P3395314	A_33_P3395314	A_33_P3395314	Unknown	1.61539	0.00028837	0.0170864	1.07057	0.515579	0.794726
A_33_P3395472	A_33_P3395472	A_33_P3395472	Unknown	0.51719	0.313438	0.645994	0.370008	0.136538	0.45142
A_33_P3395478	A_33_P3395478	A_33_P3395478	Unknown	1.01077	0.63742	0.868814	0.991098	0.693562	0.898124
A_33_P3395630	A_33_P3395630	A_33_P3395630	Unknown	0.376249	0.135007	0.44902	0.373786	0.132592	0.445769
A_33_P3395636	A_33_P3395636	A_33_P3395636	Unknown	0.919886	0.396461	0.710129	0.851634	0.113798	0.416851
A_33_P3395733	A_33_P3395733	A_33_P3395733	Unknown	0.441796	0.00283404	0.0629856	0.823315	0.410453	0.72098
A_33_P3395788	A_33_P3395788	A_33_P3395788	Unknown	1.17929	0.147627	0.466772	1.00075	0.994575	0.999596
A_33_P3395843	A_33_P3395843	A_33_P3395843	Unknown	1.06507	0.425558	0.731795	0.971728	0.714664	0.908115
A_33_P3395883	A_33_P3395883	A_33_P3395883	Unknown	0.872633	0.00505989	0.0864327	1.02603	0.545845	0.813835
A_33_P3396339	A_33_P3396339	A_33_P3396339	Unknown	2.22749	0.0483503	0.276527	1.02392	0.950283	0.993906
A_33_P3396379	A_33_P3396379	A_33_P3396379	Unknown	0.90062	0.855736	0.967063	0.205062	0.0133896	0.146417
A_33_P3396434	A_33_P3396434	A_33_P3396434	Unknown	0.939033	0.107749	0.406351	1.03887	0.316249	0.648505
A_33_P3396469	A_33_P3396469	A_33_P3396469	Unknown	1.89975	0.00580091	0.0931261	1.00839	0.967202	0.996317
A_33_P3396477	A_33_P3396477	A_33_P3396477	Unknown	1.74182	0.10583	0.40289	0.883964	0.70758	0.904824
A_33_P3396562	A_33_P3396562	A_33_P3396562	Unknown	0.984358	0.884727	0.977538	0.638796	0.000772529	0.0304143
A_33_P3396771	A_33_P3396771	A_33_P3396771	Unknown	0.893134	0.633335	0.8664	1.30422	0.27033	0.607812
A_33_P3396858	A_33_P3396858	A_33_P3396858	Unknown	1.07338	0.840622	0.961909	1.24462	0.536662	0.808385
A_33_P3397081	A_33_P3397081	A_33_P3397081	Unknown	0.56973	0.132333	0.445421	1.32321	0.440668	0.743053
A_33_P3397209	A_33_P3397209	A_33_P3397209	Unknown	1.01317	0.64329	0.872009	0.987267	0.650166	0.876064
A_33_P3397298	A_33_P3397298	A_33_P3397298	Unknown	0.869556	0.112882	0.415217	1.14465	0.124437	0.433689
A_33_P3397318	A_33_P3397318	A_33_P3397318	Unknown	0.612253	0.205384	0.538388	0.616821	0.211972	0.545781
A_33_P3397433	A_33_P3397433	A_33_P3397433	Unknown	0.950971	0.65261	0.877522	0.72281	0.00955907	0.122665
A_33_P3397473	A_33_P3397473	A_33_P3397473	Unknown	0.823939	0.291285	0.627803	0.843533	0.351766	0.675678
A_33_P3397506	A_33_P3397506	A_33_P3397506	Unknown	0.913369	0.841485	0.962294	0.849134	0.718556	0.910022
A_33_P3397573	A_33_P3397573	A_33_P3397573	Unknown	1.08904	0.78293	0.939572	0.879633	0.679201	0.890874
A_33_P3397593	A_33_P3397593	A_33_P3397593	Unknown	1.20995	0.81381	0.952063	1.48135	0.62829	0.863704
A_33_P3397608	A_33_P3397608	A_33_P3397608	Unknown	0.940817	0.544397	0.812975	0.913381	0.371519	0.690781
A_33_P3397743	A_33_P3397743	A_33_P3397743	Unknown	1.32765	0.371069	0.690637	0.884372	0.694973	0.898815
A_33_P3398187	A_33_P3398187	A_33_P3398187	Unknown	1.07823	0.488731	0.776961	1.13231	0.259819	0.596993
A_33_P3399181	A_33_P3399181	A_33_P3399181	Unknown	0.926231	0.109872	0.410003	0.924593	0.102558	0.39689
A_33_P3399713	A_33_P3399713	A_33_P3399713	Unknown	0.97221	0.92351	0.988162	0.659449	0.169621	0.494868
A_33_P3399778	A_33_P3399778	A_33_P3399778	Unknown	1.47009	0.00251806	0.0587804	1.27048	0.040089	0.253446
A_33_P3399911	A_33_P3399911	A_33_P3399911	Unknown	0.462125	0.10634	0.403828	0.844927	0.712975	0.907393
A_33_P3400023	A_33_P3400023	A_33_P3400023	Unknown	1.56825	0.0240396	0.197477	0.919471	0.646569	0.873848
A_33_P3400286	A_33_P3400286	A_33_P3400286	Unknown	0.495717	0.205401	0.538401	0.736729	0.572999	0.831285
A_33_P3400292	A_33_P3400292	A_33_P3400292	Unknown	0.788258	0.0383393	0.247905	0.897327	0.317835	0.649715
A_33_P3401068	A_33_P3401068	A_33_P3401068	Unknown	0.561503	0.0339483	0.234196	0.545047	0.0268328	0.208697
A_33_P3401084	A_33_P3401084	A_33_P3401084	Unknown	0.945782	0.545297	0.813488	0.942787	0.522966	0.799593
A_33_P3401138	A_33_P3401138	A_33_P3401138	Unknown	1.02521	0.798813	0.946626	0.939889	0.527931	0.802902
A_33_P3401146	A_33_P3401146	A_33_P3401146	Unknown	1.00965	0.751276	0.925705	0.989105	0.717824	0.909662
A_33_P3401179	A_33_P3401179	A_33_P3401179	Unknown	1.24309	0.514692	0.794176	0.713115	0.316162	0.648456
A_33_P3401394	A_33_P3401394	A_33_P3401394	Unknown	0.768941	0.56079	0.823321	1.2524	0.617769	0.858015
A_33_P3401661	A_33_P3401661	A_33_P3401661	Unknown	0.953393	0.840024	0.961688	0.949829	0.827681	0.957305
A_33_P3402071	A_33_P3402071	A_33_P3402071	Unknown	1.00297	0.981091	0.998234	0.901291	0.412214	0.722313
A_33_P3402086	A_33_P3402086	A_33_P3402086	Unknown	1.02309	0.888357	0.978466	0.896065	0.502919	0.786584
A_33_P3402217	A_33_P3402217	A_33_P3402217	Unknown	0.999293	0.982391	0.998342	0.924744	0.0253345	0.20281
A_33_P3402225	A_33_P3402225	A_33_P3402225	Unknown	0.215124	0.0366523	0.242846	0.326005	0.115088	0.418762
A_33_P3402294	A_33_P3402294	A_33_P3402294	Unknown	0.61918	0.0408102	0.25547	1.09529	0.677102	0.889862
A_33_P3402350	A_33_P3402350	A_33_P3402350	Unknown	1.49911	0.196875	0.528729	0.841427	0.573285	0.831483
A_33_P3402495	A_33_P3402495	A_33_P3402495	Unknown	1.18594	0.156756	0.478313	1.11841	0.34353	0.669595
A_33_P3402600	A_33_P3402600	A_33_P3402600	Unknown	0.938841	0.251644	0.589161	1.26599	0.000454108	0.0221451
A_33_P3402773	A_33_P3402773	A_33_P3402773	Unknown	0.961709	0.497503	0.782949	0.926761	0.195557	0.527186
A_33_P3402783	A_33_P3402783	A_33_P3402783	Unknown	1.04854	0.217653	0.552092	0.8757	0.00258103	0.0594831
A_33_P3403169	A_33_P3403169	A_33_P3403169	Unknown	1.06465	0.867682	0.971411	2.40797	0.0310681	0.224512
A_33_P3403242	A_33_P3403242	A_33_P3403242	Unknown	1.01691	0.640486	0.870436	1.00064	0.985766	0.998492
A_33_P3403356	A_33_P3403356	A_33_P3403356	Unknown	0.888478	0.0658816	0.321349	0.974625	0.672597	0.887855
A_33_P3403957	A_33_P3403957	A_33_P3403957	Unknown	1.03226	0.816454	0.95314	1.33922	0.0460589	0.27038
A_33_P3404047	A_33_P3404047	A_33_P3404047	Unknown	1.06579	0.158731	0.480825	1.01154	0.793026	0.944459
A_33_P3404116	A_33_P3404116	A_33_P3404116	Unknown	0.773984	0.60296	0.84929	3.25859	0.0269495	0.209187
A_33_P3404221	A_33_P3404221	A_33_P3404221	Unknown	2.71221	0.167694	0.49237	1.0904	0.901621	0.982608
A_33_P3404241	A_33_P3404241	A_33_P3404241	Unknown	0.992862	0.899005	0.981915	0.994105	0.916569	0.986234
A_33_P3404346	A_33_P3404346	A_33_P3404346	Unknown	0.795586	0.400247	0.713268	1.23345	0.439378	0.742197
A_33_P3404360	A_33_P3404360	A_33_P3404360	Unknown	1.61873	0.0313461	0.225484	0.998896	0.995728	0.999596
A_33_P3404566	A_33_P3404566	A_33_P3404566	Unknown	1.03397	0.745114	0.922916	1.10864	0.322742	0.654013
A_33_P3404685	A_33_P3404685	A_33_P3404685	Unknown	1.08405	0.889631	0.978817	1.22778	0.724667	0.913132
A_33_P3404759	A_33_P3404759	A_33_P3404759	Unknown	1.22232	0.0248593	0.201085	0.870853	0.106672	0.404436
A_33_P3405043	A_33_P3405043	A_33_P3405043	Unknown	0.545248	0.00808933	0.111605	0.910379	0.643876	0.872369
A_33_P3405189	A_33_P3405189	A_33_P3405189	Unknown	0.797402	0.114423	0.417743	0.696076	0.017005	0.165548
A_33_P3405249	A_33_P3405249	A_33_P3405249	Unknown	0.300306	0.0877809	0.368966	1.73197	0.417609	0.72629
A_33_P3405474	A_33_P3405474	A_33_P3405474	Unknown	2.42728	0.0179387	0.169955	1.55077	0.208671	0.542194
A_33_P3405504	A_33_P3405504	A_33_P3405504	Unknown	0.827366	0.655939	0.878996	1.85163	0.160068	0.482542
A_33_P3405571	A_33_P3405571	A_33_P3405571	Unknown	1.05434	0.856412	0.967282	1.23398	0.475727	0.768347
A_33_P3405864	A_33_P3405864	A_33_P3405864	Unknown	0.311205	0.0919495	0.376869	0.366295	0.142272	0.459527
A_33_P3405870	A_33_P3405870	A_33_P3405870	Unknown	1.5112	0.0876945	0.368837	0.776965	0.281902	0.618838
A_33_P3406090	A_33_P3406090	A_33_P3406090	Unknown	1.10846	0.117492	0.422646	1.02005	0.753379	0.926672
A_33_P3406110	A_33_P3406110	A_33_P3406110	Unknown	1.03814	0.946101	0.993065	0.359055	0.0793448	0.351012
A_33_P3406255	A_33_P3406255	A_33_P3406255	Unknown	0.952465	0.472433	0.765942	0.952365	0.471496	0.765209
A_33_P3406265	A_33_P3406265	A_33_P3406265	Unknown	0.51493	0.190184	0.520708	1.03952	0.937208	0.991611
A_33_P3406405	A_33_P3406405	A_33_P3406405	Unknown	1.62879	0.155827	0.477202	1.52605	0.215015	0.54928
A_33_P3406413	A_33_P3406413	A_33_P3406413	Unknown	1.65371	0.239099	0.57555	1.23453	0.61514	0.856382
A_33_P3406530	A_33_P3406530	A_33_P3406530	Unknown	0.213611	0.0192435	0.17651	0.926059	0.898013	0.981738
A_33_P3406547	A_33_P3406547	A_33_P3406547	Unknown	0.976551	0.942662	0.99247	2.50805	0.0124867	0.14109
A_33_P3406702	A_33_P3406702	A_33_P3406702	Unknown	0.87113	0.010324	0.127557	1.04262	0.38973	0.705007
[truncated: 48,740 more rows]

## Sheet: DE siNRF2 (GREEN DOWN RED UP)
Probe Name	Gene Name	Systematic Name	Description	Mean FC siNRF2:siCON	P-value siNRF2:siCON	FDR P-value siNRF2:siCON	Mean FC siKEAP1:siCON	P-value siKEAP1:siCON	FDR P-value siKEAP1:siCON
A_32_P60065	F2RL2	NM_004101	ref|Homo sapiens coagulation factor II (thrombin) receptor-like 2 (F2RL2), transcript variant 1, mRNA [NM_004101]	0.0594965	6.12772e-07	0.000435861	10.2378	6.28842e-06	0.00166938
A_23_P31996	SLC46A2	NM_033051	ref|Homo sapiens solute carrier family 46, member 2 (SLC46A2), mRNA [NM_033051]	0.0666948	0.000615102	0.0265163	0.190359	0.0185725	0.173182
A_21_P0014819	A_21_P0014819	A_21_P0014819	Unknown	0.105428	0.00058348	0.0257462	0.741754	0.573748	0.831795
A_24_P68908	LOC344887	NR_033752	ref|Homo sapiens NmrA-like family domain containing 1 pseudogene (LOC344887), non-coding RNA [NR_033752]	0.10886	7.51633e-06	0.00185282	10.0457	4.75268e-06	0.00143255
A_21_P0014429	PHF21B	ENST00000462631	ens|PHD finger protein 21B [Source:HGNC Symbol;Acc:25161] [ENST00000462631]	0.120546	0.00081522	0.0313671	0.750846	0.580943	0.836181
A_21_P0008901	XLOC_011633	TCONS_00024320	linc|BROAD Institute lincRNA (XLOC_011633), lincRNA [TCONS_00024320]	0.121416	4.01875e-05	0.00507871	1.17126	0.674788	0.888885
A_21_P0006109	TCONS_00015884	TCONS_00015884	Unknown	0.146877	5.99404e-06	0.00162348	0.379951	0.00378071	0.073639
A_33_P3265709	OR2Y1	NM_001001657	ref|Homo sapiens olfactory receptor, family 2, subfamily Y, member 1 (OR2Y1), mRNA [NM_001001657]	0.150998	0.00061087	0.0263936	0.755556	0.532593	0.805829
A_23_P421526	ODF4	NM_153007	ref|Homo sapiens outer dense fiber of sperm tails 4 (ODF4), mRNA [NM_153007]	0.152049	1.21732e-05	0.00240333	0.174924	2.85511e-05	0.0041748
A_33_P3380992	AKR1B15	NM_001080538	ref|Homo sapiens aldo-keto reductase family 1, member B15 (AKR1B15), mRNA [NM_001080538]	0.162634	1.1282e-06	0.000638406	9.99226	5.4712e-08	0.000126183
A_33_P3374205	MKI67	NM_002417	ref|Homo sapiens marker of proliferation Ki-67 (MKI67), transcript variant 1, mRNA [NM_002417]	0.162828	0.000513152	0.0238877	0.494128	0.108339	0.407208
A_33_P3353275	A_33_P3353275	A_33_P3353275	Unknown	0.164295	5.24651e-05	0.00602723	0.298126	0.00199154	0.0518731
A_24_P129341	AKR1B10	NM_020299	ref|Homo sapiens aldo-keto reductase family 1, member B10 (aldose reductase) (AKR1B10), mRNA [NM_020299]	0.165438	9.65984e-07	0.000581253	9.89804	4.31404e-08	0.000113219
A_33_P3261328	FLG	NM_002016	ref|Homo sapiens filaggrin (FLG), mRNA [NM_002016]	0.165601	3.43105e-05	0.00466863	0.772562	0.418789	0.726964
A_21_P0003120	XLOC_003131	TCONS_00006514	linc|BROAD Institute lincRNA (XLOC_003131), lincRNA [TCONS_00006514]	0.166071	2.35544e-07	0.000278888	0.944389	0.782338	0.939438
A_33_P3313948	KLF11	XM_005246179	ref|PREDICTED: Homo sapiens Kruppel-like factor 11 (KLF11), transcript variant X1, mRNA [XM_005246179]	0.168608	0.000720356	0.0292323	0.28837	0.00982056	0.12423
A_23_P93641	AKR1B10	NM_020299	ref|Homo sapiens aldo-keto reductase family 1, member B10 (aldose reductase) (AKR1B10), mRNA [NM_020299]	0.169313	8.57214e-07	0.000545952	9.90974	3.17079e-08	9.27792e-05
A_33_P3273457	SPATA21	ENST00000375577	ens|spermatogenesis associated 21 [Source:HGNC Symbol;Acc:28026] [ENST00000375577]	0.170692	0.0016441	0.0464619	0.805456	0.646679	0.873913
A_23_P206661	NQO1	NM_000903	ref|Homo sapiens NAD(P)H dehydrogenase, quinone 1 (NQO1), transcript variant 1, mRNA [NM_000903]	0.18195	6.08832e-05	0.00664334	4.33399	0.000267334	0.0163951
A_33_P3279984	A_33_P3279984	A_33_P3279984	Unknown	0.182983	0.000691195	0.0285127	0.515801	0.118458	0.424138
A_33_P3228466	FXYD3	NM_001136008	ref|Homo sapiens FXYD domain containing ion transport regulator 3 (FXYD3), transcript variant 4, mRNA [NM_001136008]	0.187013	0.000294335	0.0172186	1.10362	0.78724	0.94156
A_21_P0005805	XLOC_007017	TCONS_00014943	linc|BROAD Institute lincRNA (XLOC_007017), lincRNA [TCONS_00014943]	0.187983	0.000368934	0.0196632	0.473698	0.0594499	0.305834
A_33_P3384695	NCALD	AB209015	gb|Homo sapiens mRNA for Neurocalcin delta variant protein. [AB209015]	0.189361	0.000899644	0.0332543	0.58619	0.206047	0.539129
A_21_P0002780	TM4SF1-AS1	NR_109809	ref|Homo sapiens TM4SF1 antisense RNA 1 (TM4SF1-AS1), transcript variant 1, long non-coding RNA [NR_109809]	0.190012	3.62815e-06	0.00121622	1.14026	0.584482	0.838301
A_21_P0001158	LOC101928241	NR_110693	ref|Homo sapiens uncharacterized LOC101928241 (LOC101928241), long non-coding RNA [NR_110693]	0.191972	0.00116527	0.0386958	1.68324	0.227173	0.563047
A_21_P0007832	MUC19	NM_173600	ref|Homo sapiens mucin 19, oligomeric (MUC19), mRNA [NM_173600]	0.200471	7.06709e-05	0.00729805	0.324236	0.00175914	0.0483402
A_21_P0009239	XLOC_012175	TCONS_00025354	linc|BROAD Institute lincRNA (XLOC_012175), lincRNA [TCONS_00025354]	0.20158	9.81902e-05	0.00903538	0.683654	0.232855	0.568939
A_23_P207213	ALDH3A1	NM_000691	ref|Homo sapiens aldehyde dehydrogenase 3 family, member A1 (ALDH3A1), transcript variant 2, mRNA [NM_000691]	0.210679	0.000131151	0.0107388	3.17387	0.00182818	0.0494105
A_21_P0003026	XLOC_002796	TCONS_00006200	linc|BROAD Institute lincRNA (XLOC_002796), lincRNA [TCONS_00006200]	0.220008	0.000379903	0.0200027	0.478022	0.0425109	0.260227
A_21_P0006423	TCONS_00016987	TCONS_00016987	gb|imageqc_2_2001 [BM083567]	0.221303	0.000849113	0.0321836	0.519357	0.0917355	0.376482
A_21_P0006765	ENST00000441001	ENST00000441001	Unknown	0.222281	0.00148401	0.0441188	0.628458	0.250164	0.587422
A_21_P0002156	XLOC_001309	TCONS_00003535	linc|BROAD Institute lincRNA (XLOC_001309), lincRNA [TCONS_00003535]	0.224466	9.01534e-05	0.00858217	0.976289	0.933548	0.990763
A_33_P3313352	LOC102723607	XM_006716225	ref|PREDICTED: Homo sapiens putative IQ and AAA domain-containing protein 1-like (LOC102723607), mRNA [XM_006716225]	0.225047	0.00148001	0.0441188	0.816528	0.606275	0.851115
A_23_P92517	TTC29	NM_031956	ref|Homo sapiens tetratricopeptide repeat domain 29 (TTC29), mRNA [NM_031956]	0.226102	0.000494801	0.0234015	0.321222	0.0041659	0.0778083
A_23_P119634	UPK1A	NM_007000	ref|Homo sapiens uroplakin 1A (UPK1A), transcript variant 1, mRNA [NM_007000]	0.228081	0.00107582	0.0368851	0.288967	0.00404786	0.0765883
A_19_P00319963	LOC101929683	ENST00000455005	ref|PREDICTED: Homo sapiens uncharacterized LOC101929683 (LOC101929683), ncRNA [XR_242023]	0.228247	0.00106145	0.0365925	0.403276	0.0253417	0.202811
A_24_P353905	MXRA8	NM_032348	ref|Homo sapiens matrix-remodelling associated 8 (MXRA8), transcript variant 2, mRNA [NM_032348]	0.228635	0.000552	0.0249033	0.863834	0.671654	0.887498
A_33_P3216008	SKA3	NM_145061	ref|Homo sapiens spindle and kinetochore associated complex subunit 3 (SKA3), transcript variant 1, mRNA [NM_145061]	0.229724	0.00162272	0.0461433	1.51344	0.29772	0.633182
A_23_P19529	MLN	NM_001040109	ref|Homo sapiens motilin (MLN), transcript variant 2, mRNA [NM_001040109]	0.233819	0.000166233	0.0123011	0.317163	0.00134136	0.0418838
A_23_P134419	ZP3	NM_007155	ref|Homo sapiens zona pellucida glycoprotein 3 (sperm receptor) (ZP3), transcript variant 2, mRNA [NM_007155]	0.234315	0.00130897	0.041297	0.654871	0.269069	0.606545
A_33_P3245799	GPR114	ENST00000569839	ens|G protein-coupled receptor 114 [Source:HGNC Symbol;Acc:19010] [ENST00000569839]	0.239117	0.000387153	0.0201958	0.451575	0.0234689	0.194934
A_33_P3266920	LOC100131303	NM_001282442	ref|Homo sapiens uncharacterized LOC100131303 (LOC100131303), mRNA [NM_001282442]	0.239172	0.000291639	0.0171466	0.641317	0.166875	0.491131
A_33_P3349265	GLYATL3	NM_001010904	ref|Homo sapiens glycine-N-acyltransferase-like 3 (GLYATL3), mRNA [NM_001010904]	0.243057	0.000314953	0.0179892	0.428377	0.0139359	0.149681
A_33_P3333600	EL950728	EL950728	gb|human_005080 human eyeball cDNA Library Homo sapiens cDNA 5', mRNA sequence [EL950728]	0.243463	0.00134563	0.0419472	2.60487	0.0178743	0.169624
A_33_P3212930	A_33_P3212930	A_33_P3212930	Unknown	0.243906	0.000516896	0.0239733	1.21227	0.55807	0.821753
A_23_P130435	LIM2	NM_030657	ref|Homo sapiens lens intrinsic membrane protein 2, 19kDa (LIM2), transcript variant 1, mRNA [NM_030657]	0.243993	1.24424e-09	1.88006e-05	0.226761	6.11968e-10	1.88006e-05
A_33_P3806965	FLJ13744	AK023806	gb|Homo sapiens cDNA FLJ13744 fis, clone PLACE3000230. [AK023806]	0.245241	4.31359e-08	0.000113219	1.40197	0.0287755	0.216146
A_21_P0010853	XLOC_014512	TCONS_l2_00003376	linc|BROAD Institute lincRNA (XLOC_014512), lincRNA [TCONS_l2_00003376]	0.246084	0.000655621	0.0276124	2.4436	0.0156347	0.158832
A_21_P0012364	XLOC_014512	TCONS_l2_00018431	linc|BROAD Institute lincRNA (XLOC_014512), lincRNA [TCONS_l2_00018431]	0.251999	0.000838661	0.031895	0.554329	0.0956919	0.384437
A_33_P3374378	GTDC1	ENST00000392869	ens|glycosyltransferase-like domain containing 1 [Source:HGNC Symbol;Acc:20887] [ENST00000392869]	0.253262	0.0004673	0.0225318	1.41656	0.277735	0.615049
A_21_P0011166	TCONS_l2_00007042	TCONS_l2_00007042	gb|KB-EST0005775 BPS7 Homo sapiens cDNA, mRNA sequence [DT220691]	0.255142	0.000597428	0.0261243	0.674647	0.232331	0.568379
A_23_P328145	FAM71D	NM_173526	ref|Homo sapiens family with sequence similarity 71, member D (FAM71D), mRNA [NM_173526]	0.257681	0.000741534	0.0296654	0.831582	0.57519	0.832644
A_33_P3385002	ELK1	NM_001114123	ref|Homo sapiens ELK1, member of ETS oncogene family (ELK1), transcript variant 1, mRNA [NM_001114123]	0.258622	0.000755208	0.0300302	0.837504	0.589631	0.841579
A_33_P3412335	LOC100128356	AY423624	gb|Homo sapiens protein transactivated by hepatitis B virus E antigen mRNA, complete cds. [AY423624]	0.258678	3.77291e-05	0.00493436	0.284449	8.05058e-05	0.00795452
A_21_P0006070	ENST00000435092	ENST00000435092	gb|K-EST0058554 S13KMS5s1 Homo sapiens cDNA clone S13KMS5s1-7-G08 5', mRNA sequence [BQ082119]	0.260082	0.00127429	0.0406728	0.523674	0.0773093	0.346419
A_21_P0014037	A_21_P0014037	A_21_P0014037	Unknown	0.264813	0.000195174	0.0135347	1.08267	0.77447	0.935698
A_23_P118834	TOP2A	NM_001067	ref|Homo sapiens topoisomerase (DNA) II alpha 170kDa (TOP2A), mRNA [NM_001067]	0.265636	1.92912e-05	0.00324555	1.04408	0.845113	0.963432
A_33_P3288159	ASPM	NM_018136	ref|Homo sapiens asp (abnormal spindle) homolog, microcephaly associated (Drosophila) (ASPM), transcript variant 1, mRNA [NM_018136]	0.26809	8.10144e-05	0.00799725	1.38756	0.204103	0.537093
A_24_P110354	SMIM23	NM_001289970	ref|Homo sapiens small integral membrane protein 23 (SMIM23), mRNA [NM_001289970]	0.268418	0.000688926	0.0284653	1.36332	0.332557	0.661557
A_21_P0003530	ENST00000513718	ENST00000513718	Unknown	0.27114	0.00184153	0.0495863	0.389296	0.015635	0.158832
A_33_P3358412	LOC100128198	AK125043	gb|Homo sapiens cDNA FLJ43053 fis, clone BRTHA3006856. [AK125043]	0.274795	0.00174262	0.0481625	1.07459	0.835504	0.96022
A_21_P0006564	TSIX	NR_003255	ref|Homo sapiens TSIX transcript, XIST antisense RNA (TSIX), antisense RNA [NR_003255]	0.275899	0.000113466	0.00982473	0.592884	0.0534831	0.290876
A_19_P00318514	ENST00000590968	ENST00000590968	Unknown	0.276341	2.27744e-06	0.000923079	0.379324	5.4765e-05	0.00617037
A_21_P0011333	GOLGA6A	NM_001038640	ref|Homo sapiens golgin A6 family, member A (GOLGA6A), mRNA [NM_001038640]	0.278137	0.000442541	0.0218638	0.277503	0.00043552	0.0216822
A_33_P3226800	A_33_P3226800	A_33_P3226800	Unknown	0.279513	0.000608417	0.0263625	1.17376	0.595951	0.845215
A_33_P3215834	SORCS2	NM_020777	ref|Homo sapiens sortilin-related VPS10 domain containing receptor 2 (SORCS2), mRNA [NM_020777]	0.282389	0.00129853	0.0411446	1.05253	0.875472	0.974141
A_33_P3232692	IL24	NM_001185156	ref|Homo sapiens interleukin 24 (IL24), transcript variant 3, mRNA [NM_001185156]	0.282416	0.000740646	0.0296654	0.702157	0.256985	0.594452
A_21_P0001170	ENST00000449439	ENST00000449439	Unknown	0.282541	8.72426e-05	0.00838901	0.682598	0.130302	0.442373
A_23_P218827	POLQ	NM_199420	ref|Homo sapiens polymerase (DNA directed), theta (POLQ), mRNA [NM_199420]	0.286785	0.00012218	0.0102467	1.25273	0.370127	0.689928
A_33_P3212305	LZTS1	NM_021020	ref|Homo sapiens leucine zipper, putative tumor suppressor 1 (LZTS1), mRNA [NM_021020]	0.287089	2.77886e-06	0.00102917	0.580418	0.00652276	0.099393
A_33_P3224314	ENST00000377652	ENST00000377652	ens|Uncharacterized protein; cDNA FLJ42076 fis, clone SYNOV2018921 [Source:UniProtKB/TrEMBL;Acc:Q6ZVU4] [ENST00000377652]	0.29378	0.00134121	0.0418838	0.580315	0.101803	0.395308
A_23_P422732	WDR63	NM_145172	ref|Homo sapiens WD repeat domain 63 (WDR63), transcript variant 1, mRNA [NM_145172]	0.295674	0.000192187	0.0134372	0.62978	0.0832198	0.359265
A_33_P3212432	ENST00000565836	ENST00000565836	ens|T cell receptor beta variable 12-4 [Source:HGNC Symbol;Acc:12186] [ENST00000565836]	0.296067	0.000502041	0.0235643	1.13967	0.642889	0.871816
A_33_P3420367	MIEF2	ENST00000395703	ens|mitochondrial elongation factor 2 [Source:HGNC Symbol;Acc:17920] [ENST00000395703]	0.299471	1.07887e-05	0.00224962	0.857676	0.42534	0.731609
A_23_P420209	GCNT3	NM_004751	ref|Homo sapiens glucosaminyl (N-acetyl) transferase 3, mucin type (GCNT3), mRNA [NM_004751]	0.299906	0.0018312	0.0494747	1.76766	0.094669	0.382593
A_23_P258190	AKR1B1	NM_001628	ref|Homo sapiens aldo-keto reductase family 1, member B1 (aldose reductase) (AKR1B1), mRNA [NM_001628]	0.300367	9.65313e-06	0.00211116	7.17883	1.99212e-08	7.95087e-05
A_21_P0010365	LOC101927526	NR_109966	ref|Homo sapiens uncharacterized LOC101927526 (LOC101927526), long non-coding RNA [NR_109966]	0.302577	8.80465e-06	0.00202144	0.764498	0.161656	0.484453
A_23_P35871	E2F8	NM_024680	ref|Homo sapiens E2F transcription factor 8 (E2F8), transcript variant 1, mRNA [NM_024680]	0.303401	0.00054777	0.0247916	1.15824	0.598943	0.84703
A_33_P3418414	GPX6	NM_182701	ref|Homo sapiens glutathione peroxidase 6 (olfactory) (GPX6), mRNA [NM_182701]	0.306137	0.00105543	0.0365015	1.24043	0.473569	0.76679
A_32_P62997	PBK	NM_018492	ref|Homo sapiens PDZ binding kinase (PBK), transcript variant 1, mRNA [NM_018492]	0.308291	0.000316871	0.0180426	1.15133	0.586978	0.839924
A_21_P0011725	ENST00000597169	ENST00000597169	tc|Q7R1K8_GIALA (Q7R1K8) GLP_28_72799_73185, partial (8%) [THC2750782]	0.308934	0.000999506	0.035267	1.18769	0.560462	0.823124
A_21_P0010854	AKR1CL1	NR_027916	ref|Homo sapiens aldo-keto reductase family 1, member C-like 1 (AKR1CL1), non-coding RNA [NR_027916]	0.309412	3.92021e-07	0.000346932	1.88252	0.000358883	0.0194061
A_33_P3374971	TRIM53AP	NR_028346	ref|Homo sapiens tripartite motif containing 53A, pseudogene (TRIM53AP), non-coding RNA [NR_028346]	0.311138	0.000117529	0.0100448	0.61847	0.0513644	0.285048
A_21_P0004173	LOC101927280	ENST00000515704	Unknown	0.311439	0.000847298	0.0321308	0.439265	0.0104011	0.128043
A_23_P405815	PYGM	NM_005609	ref|Homo sapiens phosphorylase, glycogen, muscle (PYGM), transcript variant 1, mRNA [NM_005609]	0.311445	0.000726049	0.0293772	1.14857	0.623334	0.860835
A_21_P0004691	ENST00000434437	ENST00000434437	gb|RST31450 Athersys RAGE Library Homo sapiens cDNA, mRNA sequence [BG211876]	0.311862	0.000434046	0.021634	0.538511	0.0309899	0.224255
A_21_P0006857	XLOC_008454	TCONS_00018162	linc|BROAD Institute lincRNA (XLOC_008454), lincRNA [TCONS_00018162]	0.319165	0.000956624	0.0344813	0.388044	0.00402024	0.076352
A_33_P3367731	SLC24A2	NM_020344	ref|Homo sapiens solute carrier family 24 (sodium/potassium/calcium exchanger), member 2 (SLC24A2), transcript variant 1, mRNA [NM_020344]	0.321813	0.00120275	0.0394605	0.629093	0.124885	0.434201
A_21_P0014678	LOC100507065	NR_120434	ref|Homo sapiens uncharacterized LOC100507065 (LOC100507065), transcript variant 4, long non-coding RNA [NR_120434]	0.324427	0.000545731	0.0247698	1.33863	0.275886	0.613277
A_21_P0013479	XLOC_014512	TCONS_l2_00027752	linc|BROAD Institute lincRNA (XLOC_014512), lincRNA [TCONS_l2_00027752]	0.32476	0.00107679	0.0368851	1.26819	0.408033	0.719294
A_23_P57733	DRD3	NM_033663	ref|Homo sapiens dopamine receptor D3 (DRD3), transcript variant e, mRNA [NM_033663]	0.326864	0.000248189	0.0156611	0.871649	0.567501	0.827646
A_23_P142345	PRTN3	NM_002777	ref|Homo sapiens proteinase 3 (PRTN3), mRNA [NM_002777]	0.328473	0.000159937	0.0119798	0.629189	0.055632	0.296431
A_23_P74349	NUF2	NM_145697	ref|Homo sapiens NUF2, NDC80 kinetochore complex component (NUF2), transcript variant 1, mRNA [NM_145697]	0.333061	0.000561683	0.025176	1.09714	0.718893	0.910159
A_32_P332551	FAM216B	NM_182508	ref|Homo sapiens family with sequence similarity 216, member B (FAM216B), mRNA [NM_182508]	0.334344	0.00130519	0.0412355	0.273725	0.000305744	0.0177023
A_33_P3342720	ATP2A1	NM_173201	ref|Homo sapiens ATPase, Ca++ transporting, cardiac muscle, fast twitch 1 (ATP2A1), transcript variant b, mRNA [NM_173201]	0.336332	0.000231164	0.0150918	1.52822	0.0815735	0.355986
A_33_P3299244	LOC100129089	AK126977	gb|Homo sapiens cDNA FLJ45030 fis, clone BRAWH3018369. [AK126977]	0.336582	0.000639725	0.0271927	0.496086	0.01455	0.153168
A_33_P3256396	DOC2B	NM_003585	ref|Homo sapiens double C2-like domains, beta (DOC2B), mRNA [NM_003585]	0.337493	0.000352332	0.0192157	1.05578	0.821991	0.955338
A_23_P256956	KIF20A	NM_005733	ref|Homo sapiens kinesin family member 20A (KIF20A), mRNA [NM_005733]	0.342954	0.000771149	0.030402	0.828727	0.473006	0.766376
A_19_P00802201	A_19_P00802201	A_19_P00802201	Unknown	0.343077	9.33657e-05	0.00877582	0.805328	0.303783	0.638167
A_32_P176018	ACTL8	NM_030812	ref|Homo sapiens actin-like 8 (ACTL8), mRNA [NM_030812]	0.344885	0.00025003	0.0157008	0.700429	0.132475	0.44562
A_23_P118815	BIRC5	NM_001012271	ref|Homo sapiens baculoviral IAP repeat containing 5 (BIRC5), transcript variant 3, mRNA [NM_001012271]	0.3455	0.000244317	0.0155409	1.00852	0.970159	0.996936
A_19_P00321575	BPESC1	NR_026783	ref|Homo sapiens blepharophimosis, epicanthus inversus and ptosis, candidate 1 (non-protein coding) (BPESC1), long non-coding RNA [NR_026783]	0.346676	0.000963396	0.0345824	0.93964	0.813587	0.951991
A_23_P3038	GPX2	NM_002083	ref|Homo sapiens glutathione peroxidase 2 (gastrointestinal) (GPX2), transcript variant 1, mRNA [NM_002083]	0.348211	8.17547e-09	4.44445e-05	1.47962	0.000723969	0.0293164
A_32_P99019	FMR1NB	NM_152578	ref|Homo sapiens fragile X mental retardation 1 neighbor (FMR1NB), mRNA [NM_152578]	0.349769	0.00101855	0.0356824	1.31444	0.307731	0.641278
A_24_P152968	AKR1C1	NM_001353	ref|Homo sapiens aldo-keto reductase family 1, member C1 (AKR1C1), mRNA [NM_001353]	0.354651	1.0978e-06	0.000628212	2.00028	0.000100607	0.00915428
A_33_P3296281	AK130265	AK130265	gb|Homo sapiens cDNA FLJ26755 fis, clone PRS02037. [AK130265]	0.356059	0.000455413	0.0221616	0.720402	0.17754	0.505094
A_23_P137173	TMSB15A	NM_021992	ref|Homo sapiens thymosin beta 15a (TMSB15A), mRNA [NM_021992]	0.356389	0.000950242	0.0343187	1.01464	0.954824	0.994767
A_32_P99347	FAM225B	NR_024376	ref|Homo sapiens family with sequence similarity 225, member B (non-protein coding) (FAM225B), long non-coding RNA [NR_024376]	0.357243	0.000570373	0.0254065	0.787744	0.330113	0.659573
A_21_P0007498	LOC101927592	NR_104646	ref|Homo sapiens uncharacterized LOC101927592 (LOC101927592), long non-coding RNA [NR_104646]	0.358034	0.00059554	0.0260575	3.49501	9.28406e-05	0.008745
A_21_P0012749	LINC00499	ENST00000515282	ens|long intergenic non-protein coding RNA 499 [Source:HGNC Symbol;Acc:43436] [ENST00000515282]	0.360133	0.0017744	0.0485568	1.26716	0.393972	0.708244
A_33_P3262977	GPR64	NM_001079858	ref|Homo sapiens G protein-coupled receptor 64 (GPR64), transcript variant 1, mRNA [NM_001079858]	0.3618	0.00139779	0.0428431	2.07248	0.0134787	0.146843
A_21_P0013023	RAB44	NM_001257357	ref|Homo sapiens RAB44, member RAS oncogene family (RAB44), mRNA [NM_001257357]	0.36226	0.0010766	0.0368851	0.824287	0.455084	0.753673
A_33_P3298092	LOC100131756	AK096139	gb|Homo sapiens cDNA FLJ38820 fis, clone LIVER2008473. [AK096139]	0.366278	0.000205445	0.0140256	0.370502	0.000229121	0.0150134
A_21_P0011858	LINC01412	NR_110570	ref|Homo sapiens long intergenic non-protein coding RNA 1412 (LINC01412), long non-coding RNA [NR_110570]	0.367013	0.000108953	0.00960865	1.04991	0.804672	0.948568
A_19_P00320471	VLDLR-AS1	NR_015375	ref|Homo sapiens VLDLR antisense RNA 1 (VLDLR-AS1), long non-coding RNA [NR_015375]	0.367851	6.88916e-06	0.00175952	1.06362	0.68562	0.894101
A_33_P3365117	AKR1C1	ENST00000380859	ens|aldo-keto reductase family 1, member C1 [Source:HGNC Symbol;Acc:384] [ENST00000380859]	0.369057	2.43551e-06	0.000953025	2.33543	1.5748e-05	0.00285808
A_21_P0001167	TCONS_00000615	TCONS_00000615	Unknown	0.370943	0.00116024	0.0386166	0.37087	0.00115837	0.0385829
A_33_P3357097	LOC100132741	NR_034004	ref|Homo sapiens uncharacterized LOC100132741 (LOC100132741), long non-coding RNA [NR_034004]	0.371137	1.80207e-05	0.00312723	1.79044	0.00253314	0.0589529
A_24_P314571	SPC24	ENST00000592540	ens|SPC24, NDC80 kinetochore complex component [Source:HGNC Symbol;Acc:26913] [ENST00000592540]	0.37359	0.00125746	0.0403307	1.63202	0.0678844	0.325783
A_23_P58321	CCNA2	NM_001237	ref|Homo sapiens cyclin A2 (CCNA2), mRNA [NM_001237]	0.373835	0.000767175	0.0303238	0.862372	0.537281	0.808831
A_23_P129903	TRIM16L	NM_001037330	ref|Homo sapiens tripartite motif containing 16-like (TRIM16L), mRNA [NM_001037330]	0.375888	0.000141035	0.0111812	3.15202	2.70855e-05	0.00402625
A_33_P3345782	CCDC88B	ENST00000494080	ens|coiled-coil domain containing 88B [Source:HGNC Symbol;Acc:26757] [ENST00000494080]	0.377182	0.0014756	0.0440665	1.04602	0.860473	0.968626
A_33_P3588134	PANX2	NM_052839	ref|Homo sapiens pannexin 2 (PANX2), transcript variant 1, mRNA [NM_052839]	0.384164	1.63088e-06	0.000775037	2.28286	9.26818e-06	0.00206254
A_21_P0003941	LUCAT1	ENST00000513626	ens|lung cancer associated transcript 1 (non-protein coding) [Source:HGNC Symbol;Acc:48498] [ENST00000513626]	0.3843	0.000908678	0.0334611	5.75863	1.71411e-06	0.0008053
A_23_P55400	KRT36	NM_003771	ref|Homo sapiens keratin 36 (KRT36), mRNA [NM_003771]	0.389932	0.00105143	0.0364402	0.931327	0.764374	0.931825
A_33_P3403708	THC2521366	THC2521366	Unknown	0.390793	3.52475e-07	0.000328805	2.06769	7.933e-06	0.00193826
A_33_P3596355	LINC00622	BG033631	gb|602301760F1 NIH_MGC_87 Homo sapiens cDNA clone IMAGE:4403366 5', mRNA sequence [BG033631]	0.39338	0.00074147	0.0296654	1.11628	0.626636	0.862664
A_24_P399888	CENPM	NM_001002876	ref|Homo sapiens centromere protein M (CENPM), transcript variant 2, mRNA [NM_001002876]	0.398039	0.00129709	0.0411322	0.985511	0.951078	0.994048
A_23_P40453	CBR3	NM_001236	ref|Homo sapiens carbonyl reductase 3 (CBR3), mRNA [NM_001236]	0.399182	0.0013601	0.0421823	4.83068	6.64531e-06	0.00172029
A_23_P157809	PTGR1	NM_012212	ref|Homo sapiens prostaglandin reductase 1 (PTGR1), transcript variant 2, mRNA [NM_012212]	0.400833	2.53616e-06	0.00097241	2.52735	2.14196e-06	0.000883585
A_23_P65068	EID3	NM_001008394	ref|Homo sapiens EP300 interacting inhibitor of differentiation 3 (EID3), mRNA [NM_001008394]	0.401829	9.18948e-06	0.00205705	2.54266	7.03832e-06	0.00177965
A_23_P257971	AKR1C1	NM_001353	ref|Homo sapiens aldo-keto reductase family 1, member C1 (AKR1C1), mRNA [NM_001353]	0.402717	3.69251e-07	0.000336564	1.79858	5.94122e-05	0.00651552
A_23_P70007	HMMR	NM_012484	ref|Homo sapiens hyaluronan-mediated motility receptor (RHAMM) (HMMR), transcript variant 2, mRNA [NM_012484]	0.402758	0.000520518	0.0240501	0.940907	0.772891	0.935101
A_21_P0004423	XLOC_004924	TCONS_00010404	linc|BROAD Institute lincRNA (XLOC_004924), lincRNA [TCONS_00010404]	0.410336	0.00085804	0.03241	3.80169	1.61598e-05	0.00290071
A_23_P117896	TGM7	NM_052955	ref|Homo sapiens transglutaminase 7 (TGM7), mRNA [NM_052955]	0.411582	1.95985e-05	0.00326392	0.800367	0.146678	0.465513
A_23_P65757	CCNB2	NM_004701	ref|Homo sapiens cyclin B2 (CCNB2), mRNA [NM_004701]	0.415638	0.000403667	0.0206816	0.884913	0.539014	0.809843
A_21_P0010253	XLOC_013952	TCONS_00029031	linc|BROAD Institute lincRNA (XLOC_013952), lincRNA [TCONS_00029031]	0.419138	0.000326278	0.0183064	0.263874	3.57677e-06	0.00121171
A_33_P3282733	LOC100131395	XR_110093	ref|PREDICTED: Homo sapiens uncharacterized LOC100131395 (LOC100131395), misc_RNA [XR_110093]	0.420207	0.000504741	0.0236177	0.456428	0.00118327	0.0390447
A_23_P52017	ASPM	NM_018136	ref|Homo sapiens asp (abnormal spindle) homolog, microcephaly associated (Drosophila) (ASPM), transcript variant 1, mRNA [NM_018136]	0.420313	0.000236792	0.0152945	1.4306	0.0667383	0.323231
A_23_P50678	MATK	NM_139355	ref|Homo sapiens megakaryocyte-associated tyrosine kinase (MATK), transcript variant 1, mRNA [NM_139355]	0.421528	3.39709e-05	0.00464904	1.66287	0.00381269	0.0741007
A_23_P132956	UCHL1	NM_004181	ref|Homo sapiens ubiquitin carboxyl-terminal esterase L1 (ubiquitin thiolesterase) (UCHL1), mRNA [NM_004181]	0.422607	1.07242e-05	0.00224038	1.58158	0.00370851	0.0729137
A_23_P23303	EXO1	NM_003686	ref|Homo sapiens exonuclease 1 (EXO1), transcript variant 3, mRNA [NM_003686]	0.423923	0.000478821	0.0229317	1.56336	0.0356944	0.239965
A_23_P253524	CENPE	NM_001813	ref|Homo sapiens centromere protein E, 312kDa (CENPE), transcript variant 1, mRNA [NM_001813]	0.424358	0.000375937	0.0198879	0.923006	0.676682	0.889635
A_24_P305784	SPANXB1	NM_032461	ref|Homo sapiens SPANX family, member B1 (SPANXB1), mRNA [NM_032461]	0.4261	0.00119189	0.0392528	0.92248	0.711896	0.906871
A_33_P3351120	TXNRD1	NM_001261445	ref|Homo sapiens thioredoxin reductase 1 (TXNRD1), transcript variant 6, mRNA [NM_001261445]	0.43043	8.92762e-06	0.00203433	2.3607	7.19902e-06	0.00179991
A_32_P65533	ZC3H12D	NM_207360	ref|Homo sapiens zinc finger CCCH-type containing 12D (ZC3H12D), mRNA [NM_207360]	0.433563	0.000977027	0.0348046	0.95366	0.820089	0.95461
A_33_P3354723	DEDD	ENST00000368005	ens|death effector domain containing [Source:HGNC Symbol;Acc:2755] [ENST00000368005]	0.435119	0.00118312	0.0390447	0.980072	0.924523	0.988464
A_23_P137035	PIR	NM_003662	ref|Homo sapiens pirin (iron-binding nuclear protein) (PIR), transcript variant 1, mRNA [NM_003662]	0.435598	6.68819e-05	0.00703563	1.96044	0.000504087	0.0236177
A_33_P3424516	OR51M1	NM_001004756	ref|Homo sapiens olfactory receptor, family 51, subfamily M, member 1 (OR51M1), mRNA [NM_001004756]	0.439473	0.00132089	0.0415416	0.392095	0.000437248	0.0217239
A_33_P3214446	RFC3	NM_181558	ref|Homo sapiens replication factor C (activator 1) 3, 38kDa (RFC3), transcript variant 2, mRNA [NM_181558]	0.440467	3.78564e-05	0.00493778	1.24633	0.14389	0.461882
A_23_P12082	CHI3L2	NM_001025199	ref|Homo sapiens chitinase 3-like 2 (CHI3L2), transcript variant 3, mRNA [NM_001025199]	0.441064	0.000915292	0.0335622	1.6148	0.0294084	0.218512
A_21_P0005129	XLOC_005452	TCONS_00012593	linc|BROAD Institute lincRNA (XLOC_005452), lincRNA [TCONS_00012593]	0.444181	0.000232289	0.0151363	1.01647	0.92441	0.988464
A_23_P57379	CDC45	NM_003504	ref|Homo sapiens cell division cycle 45 (CDC45), transcript variant 2, mRNA [NM_003504]	0.451312	0.00157713	0.0454626	1.20773	0.37636	0.694647
A_21_P0006578	LINC01186	XR_426524	ref|PREDICTED: Homo sapiens long intergenic non-protein coding RNA 1186 (LINC01186), transcript variant X2, ncRNA [XR_426524]	0.452245	0.000302841	0.0175609	1.62479	0.0121132	0.138734
A_33_P3598466	HSP90AB6P	AY956767	gb|Homo sapiens heat shock protein 90Bf (HSP90Bf) mRNA, complete cds. [AY956767]	0.452251	0.00058292	0.0257413	1.32919	0.141077	0.457738
A_21_P0012834	THBS4	ENST00000513310	ens|thrombospondin 4 [Source:HGNC Symbol;Acc:11788] [ENST00000513310]	0.452578	0.000301414	0.0174982	1.07202	0.688436	0.895578
A_23_P401	CENPF	NM_016343	ref|Homo sapiens centromere protein F, 350/400kDa (CENPF), mRNA [NM_016343]	0.454208	0.000101414	0.00919415	0.990228	0.949091	0.993657
A_33_P3226650	GSTA7P	NR_033760	ref|Homo sapiens glutathione S-transferase alpha 7, pseudogene (GSTA7P), non-coding RNA [NR_033760]	0.454401	0.000165155	0.0122392	2.36592	6.87143e-05	0.00719299
A_33_P3371402	FAM223A	NR_027401	ref|Homo sapiens family with sequence similarity 223, member A (non-protein coding) (FAM223A), long non-coding RNA [NR_027401]	0.454482	4.86152e-05	0.00573708	1.78056	0.000929951	0.033889
A_33_P3270657	FAM111B	NM_198947	ref|Homo sapiens family with sequence similarity 111, member B (FAM111B), transcript variant 1, mRNA [NM_198947]	0.455608	0.000438778	0.0217626	1.17571	0.371603	0.69088
A_33_P3345350	DRGX	NM_001276451	ref|Homo sapiens dorsal root ganglia homeobox (DRGX), mRNA [NM_001276451]	0.45685	0.000353759	0.0192517	1.24114	0.225765	0.561477
A_33_P3420889	SORCS3	NM_014978	ref|Homo sapiens sortilin-related VPS10 domain containing receptor 3 (SORCS3), mRNA [NM_014978]	0.457305	0.000122497	0.0102502	0.477339	0.000211727	0.0143131
A_21_P0012234	ENST00000419664	ENST00000419664	Unknown	0.458075	0.00175404	0.0482806	0.668331	0.0691479	0.328439
A_21_P0005629	CASC11	ENST00000502463	ens|cancer susceptibility candidate 11 (non-protein coding) [Source:HGNC Symbol;Acc:48939] [ENST00000502463]	0.464627	0.000399332	0.0205864	0.975452	0.885446	0.977694
A_19_P00316564	LOC653712	NR_034179	ref|Homo sapiens intraflagellar transport 122 homolog (Chlamydomonas) pseudogene (LOC653712), non-coding RNA [NR_034179]	0.464847	2.10031e-05	0.00340822	1.11215	0.413442	0.723227
A_23_P34788	KIF2C	NM_006845	ref|Homo sapiens kinesin family member 2C (KIF2C), mRNA [NM_006845]	0.464926	0.00100855	0.0354532	1.00161	0.993288	0.999553
A_33_P3272291	AKR1C4	NM_001818	ref|Homo sapiens aldo-keto reductase family 1, member C4 (AKR1C4), mRNA [NM_001818]	0.46643	9.60603e-06	0.00210715	1.66552	0.000562613	0.0252029
A_33_P3214665	MAP2	NM_002374	ref|Homo sapiens microtubule-associated protein 2 (MAP2), transcript variant 1, mRNA [NM_002374]	0.467779	0.00056329	0.0252109	2.37886	0.000167148	0.0123269
A_33_P3420013	A_33_P3420013	A_33_P3420013	Unknown	0.468885	3.05689e-05	0.00436685	1.29906	0.0611638	0.310039
A_21_P0000320	SNORA30	NR_002966	ref|Homo sapiens small nucleolar RNA, H/ACA box 30 (SNORA30), small nucleolar RNA [NR_002966]	0.469888	1.46074e-06	0.000724265	0.967704	0.744805	0.922807
A_21_P0007115	XLOC_008957	TCONS_00019032	linc|BROAD Institute lincRNA (XLOC_008957), lincRNA [TCONS_00019032]	0.47257	0.000444135	0.0219111	1.8369	0.00247475	0.0581594
A_33_P3421243	AFP	NM_001134	ref|Homo sapiens alpha-fetoprotein (AFP), mRNA [NM_001134]	0.475922	3.59955e-06	0.00121488	1.71304	0.000120209	0.0101411
A_21_P0000300	SNORA48	NR_002918	ref|Homo sapiens small nucleolar RNA, H/ACA box 48 (SNORA48), small nucleolar RNA [NR_002918]	0.477954	2.88446e-08	9.27792e-05	0.88192	0.0980524	0.388678
A_21_P0000055	LYRM4	NM_001164840	ref|Homo sapiens LYR motif containing 4 (LYRM4), transcript variant 2, mRNA [NM_001164840]	0.478005	1.61816e-07	0.000221902	1.12204	0.176624	0.503913
A_21_P0011831	XLOC_014512	TCONS_l2_00013854	linc|BROAD Institute lincRNA (XLOC_014512), lincRNA [TCONS_l2_00013854]	0.478988	1.12639e-05	0.00229302	1.61606	0.000791172	0.0308241
A_21_P0006230	XLOC_007577	TCONS_00016167	linc|BROAD Institute lincRNA (XLOC_007577), lincRNA [TCONS_00016167]	0.479764	0.000153041	0.0116887	0.936816	0.662823	0.882785
A_21_P0008682	XLOC_011367	TCONS_00023529	linc|BROAD Institute lincRNA (XLOC_011367), lincRNA [TCONS_00023529]	0.482513	0.00128342	0.0408885	0.517853	0.00281551	0.0627113
A_33_P3224803	NCF1	NM_000265	ref|Homo sapiens neutrophil cytosolic factor 1 (NCF1), mRNA [NM_000265]	0.482642	1.06904e-05	0.00223831	0.782103	0.046108	0.270561
A_21_P0000331	SNORA44	NR_002976	ref|Homo sapiens small nucleolar RNA, H/ACA box 44 (SNORA44), small nucleolar RNA [NR_002976]	0.482932	5.69825e-06	0.0015915	0.93207	0.520762	0.7983
A_23_P7636	PTTG1	NM_004219	ref|Homo sapiens pituitary tumor-transforming 1 (PTTG1), transcript variant 2, mRNA [NM_004219]	0.485705	7.35833e-05	0.00754251	0.935226	0.624713	0.861772
A_33_P3396607	UGDH	NM_003359	ref|Homo sapiens UDP-glucose 6-dehydrogenase (UGDH), transcript variant 1, mRNA [NM_003359]	0.487883	4.30369e-07	0.000363942	1.7679	7.01092e-06	0.00177568
A_33_P3379644	ALDH1A1	NM_000689	ref|Homo sapiens aldehyde dehydrogenase 1 family, member A1 (ALDH1A1), mRNA [NM_000689]	0.489646	5.43806e-05	0.00615439	1.91536	0.000140944	0.0111798
A_33_P3328284	A_33_P3328284	A_33_P3328284	Unknown	0.489853	1.42714e-05	0.00267861	1.73222	0.000214604	0.0144222
A_21_P0010264	XLOC_013983	TCONS_00029062	linc|BROAD Institute lincRNA (XLOC_013983), lincRNA [TCONS_00029062]	0.490782	0.000895895	0.0331963	0.563575	0.00463285	0.0823926
A_33_P3316147	OR4F21	NM_001005504	ref|Homo sapiens olfactory receptor, family 4, subfamily F, member 21 (OR4F21), mRNA [NM_001005504]	0.493361	0.00155574	0.0451412	1.40692	0.0824776	0.357693
A_33_P3250851	HELZ2	NM_001037335	ref|Homo sapiens helicase with zinc finger 2, transcriptional coactivator (HELZ2), transcript variant 1, mRNA [NM_001037335]	0.494292	9.85352e-05	0.00903538	0.780584	0.0855747	0.364321
A_33_P3328450	HMX1	NM_018942	ref|Homo sapiens H6 family homeobox 1 (HMX1), mRNA [NM_018942]	0.501874	0.000859603	0.0324278	0.949518	0.760048	0.929688
A_33_P3230788	MUSK	ENST00000374440	ens|muscle, skeletal, receptor tyrosine kinase [Source:HGNC Symbol;Acc:7525] [ENST00000374440]	0.50223	2.43674e-05	0.00378493	1.18702	0.157193	0.478768
A_23_P71946	BSPRY	NM_017688	ref|Homo sapiens B-box and SPRY domain containing (BSPRY), mRNA [NM_017688]	0.504921	2.4287e-06	0.000952808	1.02675	0.781428	0.938965
A_33_P3832872	LOC389247	NR_033995	ref|Homo sapiens uncharacterized LOC389247 (LOC389247), long non-coding RNA [NR_033995]	0.505505	0.00035511	0.0192903	0.974268	0.863463	0.969709
A_33_P3298387	PLK1	NM_005030	ref|Homo sapiens polo-like kinase 1 (PLK1), mRNA [NM_005030]	0.506905	0.000415185	0.02101	1.09984	0.537969	0.809163
A_23_P50504	FTL	NM_000146	ref|Homo sapiens ferritin, light polypeptide (FTL), mRNA [NM_000146]	0.507695	2.45073e-05	0.00380268	1.24316	0.0740849	0.33928
A_33_P3380523	PRTFDC1	ENST00000376376	ens|phosphoribosyl transferase domain containing 1 [Source:HGNC Symbol;Acc:23333] [ENST00000376376]	0.509271	0.00100404	0.0353614	1.59073	0.0135138	0.147078
A_23_P70249	CDC25C	NM_001790	ref|Homo sapiens cell division cycle 25C (CDC25C), transcript variant 1, mRNA [NM_001790]	0.50947	0.000281648	0.0168919	1.12718	0.417648	0.72629
A_21_P0011789	XLOC_014512	TCONS_l2_00013434	linc|BROAD Institute lincRNA (XLOC_014512), lincRNA [TCONS_l2_00013434]	0.510987	0.000176645	0.0127433	0.953383	0.730728	0.915814
A_23_P68610	TPX2	NM_012112	ref|Homo sapiens TPX2, microtubule-associated (TPX2), mRNA [NM_012112]	0.513635	0.0010823	0.0369634	0.998906	0.994811	0.999596
A_32_P155247	FTL	NM_000146	ref|Homo sapiens ferritin, light polypeptide (FTL), mRNA [NM_000146]	0.513954	3.31367e-06	0.00115953	1.24188	0.0348063	0.237073
A_24_P49199	GLDN	NM_181789	ref|Homo sapiens gliomedin (GLDN), mRNA [NM_181789]	0.515441	0.000554561	0.0249597	0.621148	0.00683131	0.101726
A_24_P218979	CDCA3	NM_031299	ref|Homo sapiens cell division cycle associated 3 (CDCA3), mRNA [NM_031299]	0.515918	0.000277205	0.0167708	1.08241	0.581935	0.836736
A_23_P14193	RFC3	NM_002915	ref|Homo sapiens replication factor C (activator 1) 3, 38kDa (RFC3), transcript variant 1, mRNA [NM_002915]	0.517385	2.10309e-05	0.00340822	1.24663	0.0606348	0.308524
A_23_P42116	PPT2	NM_005155	ref|Homo sapiens palmitoyl-protein thioesterase 2 (PPT2), transcript variant 1, mRNA [NM_005155]	0.520887	1.21171e-07	0.000198325	0.849361	0.0343252	0.235355
A_23_P419714	BTBD11	NM_001018072	ref|Homo sapiens BTB (POZ) domain containing 11 (BTBD11), transcript variant a, mRNA [NM_001018072]	0.521108	0.000410423	0.020885	2.28072	4.07945e-05	0.0051108
A_21_P0012388	XLOC_014512	TCONS_l2_00018729	linc|BROAD Institute lincRNA (XLOC_014512), lincRNA [TCONS_l2_00018729]	0.523328	0.000164044	0.0121865	0.412745	5.822e-06	0.00160836
A_21_P0009905	XLOC_013775	TCONS_00028058	linc|BROAD Institute lincRNA (XLOC_013775), lincRNA [TCONS_00028058]	0.523352	0.00182444	0.0493773	0.620214	0.0138682	0.149207
A_33_P3369371	GPX3	NM_002084	ref|Homo sapiens glutathione peroxidase 3 (plasma) (GPX3), mRNA [NM_002084]	0.523553	3.6559e-07	0.000335235	1.21422	0.0217759	0.188073
A_23_P18579	PTTG2	NM_006607	ref|Homo sapiens pituitary tumor-transforming 2 (PTTG2), mRNA [NM_006607]	0.525268	0.00108674	0.0370566	0.936303	0.686593	0.894508
A_21_P0000116	MID1	NM_001193278	ref|Homo sapiens midline 1 (Opitz/BBB syndrome) (MID1), transcript variant 6, mRNA [NM_001193278]	0.527048	0.000149797	0.0115269	1.10866	0.431728	0.736706
A_19_P00321178	LOC101927136	NR_110840	ref|Homo sapiens uncharacterized LOC101927136 (LOC101927136), long non-coding RNA [NR_110840]	0.529589	3.55573e-06	0.00121083	1.9506	1.96037e-06	0.000856108
A_21_P0010238	SMIM11	ENST00000495363	ens|small integral membrane protein 11 [Source:HGNC Symbol;Acc:1293] [ENST00000495363]	0.530072	6.55298e-05	0.00696074	1.20748	0.126395	0.436555
A_23_P8196	ME1	NM_002395	ref|Homo sapiens malic enzyme 1, NADP(+)-dependent, cytosolic (ME1), mRNA [NM_002395]	0.531137	2.01621e-05	0.00332942	1.12956	0.259598	0.596714
A_23_P128254	SLCO1B1	NM_006446	ref|Homo sapiens solute carrier organic anion transporter family, member 1B1 (SLCO1B1), mRNA [NM_006446]	0.53306	5.37483e-06	0.00153497	1.60486	0.000117459	0.0100448
A_33_P3212994	ZWINT	NM_032997	ref|Homo sapiens ZW10 interacting kinetochore protein (ZWINT), transcript variant 2, mRNA [NM_032997]	0.536312	7.6748e-05	0.00773153	1.06375	0.602477	0.848995
A_21_P0000295	SNORA67	NR_002912	ref|Homo sapiens small nucleolar RNA, H/ACA box 67 (SNORA67), small nucleolar RNA [NR_002912]	0.537615	2.8177e-07	0.00029177	0.901142	0.164873	0.488706
A_19_P00800111	MALRD1	NM_001142308	ref|Homo sapiens MAM and LDL receptor class A domain containing 1 (MALRD1), mRNA [NM_001142308]	0.539423	1.06751e-05	0.00223831	1.17387	0.114946	0.418625
A_23_P126623	PGD	NM_002631	ref|Homo sapiens phosphogluconate dehydrogenase (PGD), mRNA [NM_002631]	0.540449	0.000374379	0.0198352	1.757	0.000809781	0.0312157
A_23_P149200	CDC20	NM_001255	ref|Homo sapiens cell division cycle 20 (CDC20), mRNA [NM_001255]	0.540644	0.00155441	0.045111	1.04222	0.799282	0.946736
A_23_P155765	HMGB2	NM_002129	ref|Homo sapiens high mobility group box 2 (HMGB2), transcript variant 1, mRNA [NM_002129]	0.541987	0.00165533	0.0466866	1.11897	0.494086	0.780583
A_33_P3294377	DA880232	DA880232	gb|DA880232 PROST2 Homo sapiens cDNA clone PROST2019563 5', mRNA sequence [DA880232]	0.54326	9.78334e-05	0.00902772	1.08167	0.510713	0.791577
A_23_P163481	BUB1B	NM_001211	ref|Homo sapiens BUB1 mitotic checkpoint serine/threonine kinase B (BUB1B), mRNA [NM_001211]	0.543949	0.00114588	0.038365	1.24607	0.168997	0.494052
A_23_P92082	TKT	NM_001064	ref|Homo sapiens transketolase (TKT), transcript variant 1, mRNA [NM_001064]	0.545325	6.63277e-06	0.00171997	1.32961	0.00648932	0.0991131
A_33_P3601802	RPS17	CD049182	gb|AGENCOURT_13978263 NIH_MGC_172 Homo sapiens cDNA 5', mRNA sequence [CD049182]	0.546801	0.00033913	0.0187509	0.450041	2.0109e-05	0.0033271
A_23_P145904	H2AFV	NM_012412	ref|Homo sapiens H2A histone family, member V (H2AFV), transcript variant 1, mRNA [NM_012412]	0.547995	1.40141e-07	0.000209135	0.955751	0.499852	0.784437
A_24_P192988	CCDC89	NM_152723	ref|Homo sapiens coiled-coil domain containing 89 (CCDC89), mRNA [NM_152723]	0.548708	0.000603564	0.0262511	0.590931	0.00178878	0.0487526
A_23_P83098	ALDH1A1	NM_000689	ref|Homo sapiens aldehyde dehydrogenase 1 family, member A1 (ALDH1A1), mRNA [NM_000689]	0.548839	2.81452e-07	0.00029177	1.77158	5.16291e-07	0.000398469
A_23_P309739	ESR1	NM_000125	ref|Homo sapiens estrogen receptor 1 (ESR1), transcript variant 1, mRNA [NM_000125]	0.551152	2.0239e-05	0.00333773	0.830725	0.0776326	0.347032
A_23_P138541	AKR1C3	NM_003739	ref|Homo sapiens aldo-keto reductase family 1, member C3 (AKR1C3), transcript variant 1, mRNA [NM_003739]	0.551662	3.35227e-07	0.000325014	1.54909	1.32949e-05	0.00254874
A_32_P160896	FTMT	NM_177478	ref|Homo sapiens ferritin mitochondrial (FTMT), mRNA [NM_177478]	0.552556	1.17984e-05	0.00235376	0.885011	0.208251	0.541723
A_21_P0003432	ENST00000509548	ENST00000509548	Unknown	0.552579	9.96618e-05	0.00911164	1.19048	0.145133	0.463507
A_23_P159920	IKBKG	NM_003639	ref|Homo sapiens inhibitor of kappa light polypeptide gene enhancer in B-cells, kinase gamma (IKBKG), transcript variant 3, mRNA [NM_003639]	0.552836	5.5282e-06	0.00156517	1.40584	0.00134433	0.0419325
A_21_P0005742	XLOC_006883	TCONS_00014808	linc|BROAD Institute lincRNA (XLOC_006883), lincRNA [TCONS_00014808]	0.553234	0.000275889	0.016732	1.09961	0.46207	0.758786
A_23_P416395	STC2	NM_003714	ref|Homo sapiens stanniocalcin 2 (STC2), mRNA [NM_003714]	0.553341	0.000255646	0.0159286	1.0853	0.521646	0.798785
A_23_P120883	HMOX1	NM_002133	ref|Homo sapiens heme oxygenase (decycling) 1 (HMOX1), mRNA [NM_002133]	0.555233	0.000492594	0.0233368	0.496164	9.37265e-05	0.00877955
A_23_P77415	OSGIN1	NM_182981	ref|Homo sapiens oxidative stress induced growth inhibitor 1 (OSGIN1), mRNA [NM_182981]	0.557808	6.40977e-05	0.00687096	1.94156	1.62509e-05	0.00291362
A_19_P00321132	LOC101927136	NR_110840	ref|Homo sapiens uncharacterized LOC101927136 (LOC101927136), long non-coding RNA [NR_110840]	0.558464	3.45512e-06	0.0011872	1.85149	1.77148e-06	0.000816784
A_24_P690811	ASPDH	NM_001024656	ref|Homo sapiens aspartate dehydrogenase domain containing (ASPDH), transcript variant 2, mRNA [NM_001024656]	0.559234	0.000427611	0.0214393	0.907471	0.465222	0.760851
A_23_P251412	SCGN	NM_006998	ref|Homo sapiens secretagogin, EF-hand calcium binding protein (SCGN), mRNA [NM_006998]	0.559311	0.00123132	0.0398949	1.22922	0.179485	0.507612
A_23_P23996	MAT1A	NM_000429	ref|Homo sapiens methionine adenosyltransferase I, alpha (MAT1A), mRNA [NM_000429]	0.562437	7.79592e-05	0.00780705	1.05684	0.614443	0.85591
A_19_P00812340	FTL	NM_000146	ref|Homo sapiens ferritin, light polypeptide (FTL), mRNA [NM_000146]	0.564733	2.19514e-06	0.00089822	1.19562	0.035682	0.239939
A_21_P0013664	LOC101927258	ENST00000423171	ref|PREDICTED: Homo sapiens uncharacterized LOC101927258 (LOC101927258), transcript variant X2, ncRNA [XR_426391]	0.564978	1.75708e-05	0.00307776	1.60849	0.00012049	0.0101441
A_21_P0012224	ENST00000449602	ENST00000449602	tc|Q8HCZ3_PTIPL (Q8HCZ3) Nicotinamide dehydrogenase subunit 2 (Fragment), partial (5%) [THC2646287]	0.565581	0.000435733	0.0216822	1.65423	0.00125746	0.0403307
A_23_P122197	CCNB1	NM_031966	ref|Homo sapiens cyclin B1 (CCNB1), mRNA [NM_031966]	0.569034	0.00158767	0.0456014	0.997335	0.985741	0.998492
A_21_P0001230	LOC101927143	NR_110669	ref|Homo sapiens uncharacterized LOC101927143 (LOC101927143), long non-coding RNA [NR_110669]	0.570463	0.000480243	0.0229661	0.72975	0.0251393	0.202104
A_21_P0007229	ENST00000561588	ENST00000561588	ref|PREDICTED: Homo sapiens uncharacterized LOC101928262 (LOC101928262), ncRNA [XR_252919]	0.57058	0.000549236	0.024808	1.28551	0.0697402	0.329853
A_33_P3389286	SFN	NM_006142	ref|Homo sapiens stratifin (SFN), mRNA [NM_006142]	0.570956	0.000972392	0.034737	2.95491	9.71695e-07	0.000582317
A_32_P31963	LOC101928154	NR_108028	ref|Homo sapiens uncharacterized LOC101928154 (LOC101928154), long non-coding RNA [NR_108028]	0.571438	0.000244264	0.0155409	1.325	0.0298895	0.220348
A_23_P5441	ABCB6	NM_005689	ref|Homo sapiens ATP-binding cassette, sub-family B (MDR/TAP), member 6 (ABCB6), mRNA [NM_005689]	0.571764	5.02031e-05	0.00585012	1.68967	9.65259e-05	0.00895907
A_21_P0014031	MAPT	NM_001123066	ref|Homo sapiens microtubule-associated protein tau (MAPT), transcript variant 6, mRNA [NM_001123066]	0.573898	0.000132282	0.0107836	1.67945	0.000255916	0.0159324
A_33_P3318624	CTBP2	NM_001290214	ref|Homo sapiens C-terminal binding protein 2 (CTBP2), transcript variant 4, mRNA [NM_001290214]	0.574114	0.000897978	0.033225	0.636798	0.00435294	0.0797015
A_23_P63789	ZWINT	NM_032997	ref|Homo sapiens ZW10 interacting kinetochore protein (ZWINT), transcript variant 2, mRNA [NM_032997]	0.574897	0.000400715	0.0205997	1.04553	0.721405	0.911514
A_23_P25684	RDH11	NM_016026	ref|Homo sapiens retinol dehydrogenase 11 (all-trans/9-cis/11-cis) (RDH11), transcript variant 1, mRNA [NM_016026]	0.577297	3.36437e-06	0.00116836	0.967879	0.678373	0.890503
A_21_P0004914	XLOC_005409	TCONS_00011908	linc|BROAD Institute lincRNA (XLOC_005409), lincRNA [TCONS_00011908]	0.578374	0.000131381	0.0107466	0.74318	0.0146348	0.153738
A_23_P131935	FERMT1	NM_017671	ref|Homo sapiens fermitin family member 1 (FERMT1), mRNA [NM_017671]	0.578712	2.967e-05	0.00428083	0.91719	0.368036	0.688384
A_23_P320113	SRXN1	NM_080725	ref|Homo sapiens sulfiredoxin 1 (SRXN1), mRNA [NM_080725]	0.580195	0.000498173	0.0234677	2.44871	2.68073e-06	0.00100013
A_23_P148410	FTHL17	NM_031894	ref|Homo sapiens ferritin, heavy polypeptide-like 17 (FTHL17), mRNA [NM_031894]	0.580267	1.86048e-05	0.00316987	1.11822	0.227427	0.563294
A_21_P0011940	ENST00000447987	ENST00000447987	gb|BX090679 Soares_NFL_T_GBC_S1 Homo sapiens cDNA clone IMAGp998E073911 ; IMAGE:1544046, mRNA sequence [BX090679]	0.58136	0.000528883	0.024298	0.959691	0.744319	0.922527
A_21_P0007913	ENST00000413591	ENST00000413591	ens|long intergenic non-protein coding RNA 365 [Source:HGNC Symbol;Acc:42687] [ENST00000413591]	0.581794	0.000375614	0.01988	0.663901	0.00360182	0.0716771
A_19_P00321360	LOC101927136	NR_110840	ref|Homo sapiens uncharacterized LOC101927136 (LOC101927136), long non-coding RNA [NR_110840]	0.582042	4.0238e-05	0.00507871	1.84238	1.06329e-05	0.00223831
A_23_P345692	IL17D	NM_138284	ref|Homo sapiens interleukin 17D (IL17D), mRNA [NM_138284]	0.58283	0.000425108	0.0213362	1.09278	0.472077	0.765621
A_23_P167920	DLL1	NM_005618	ref|Homo sapiens delta-like 1 (Drosophila) (DLL1), mRNA [NM_005618]	0.583604	0.000214476	0.0144222	0.966953	0.767118	0.932846
A_23_P7313	SPP1	NM_001040058	ref|Homo sapiens secreted phosphoprotein 1 (SPP1), transcript variant 1, mRNA [NM_001040058]	0.583606	0.000222636	0.0147664	1.58753	0.000874278	0.0327656
A_23_P43164	SULF1	NM_015170	ref|Homo sapiens sulfatase 1 (SULF1), transcript variant 3, mRNA [NM_015170]	0.585979	5.62348e-06	0.00157408	0.985071	0.850556	0.96537
A_33_P3395219	NEXN-AS1	NR_103535	ref|Homo sapiens NEXN antisense RNA 1 (NEXN-AS1), long non-coding RNA [NR_103535]	0.586288	8.9916e-05	0.00857366	1.29413	0.0221056	0.189364
A_19_P00802433	LOC101927171	XR_242040	ref|PREDICTED: Homo sapiens uncharacterized LOC101927171 (RP11-345L23.1), ncRNA [XR_242040]	0.586715	1.84494e-05	0.00316806	1.2175	0.0387334	0.249234
A_33_P3266744	SYTL1	NM_032872	ref|Homo sapiens synaptotagmin-like 1 (SYTL1), transcript variant 2, mRNA [NM_032872]	0.586858	3.45273e-05	0.00468001	1.10619	0.290176	0.62684
A_33_P3301709	GNG4	NM_001098722	ref|Homo sapiens guanine nucleotide binding protein (G protein), gamma 4 (GNG4), transcript variant 1, mRNA [NM_001098722]	0.587603	0.000162803	0.0121239	1.21885	0.0838086	0.36044
A_23_P133474	GPX3	NM_002084	ref|Homo sapiens glutathione peroxidase 3 (plasma) (GPX3), mRNA [NM_002084]	0.58903	1.69068e-07	0.000227744	1.23468	0.00255802	0.0591484
A_23_P89509	SPAG5	NM_006461	ref|Homo sapiens sperm associated antigen 5 (SPAG5), mRNA [NM_006461]	0.589234	0.000897518	0.0332241	0.963669	0.777179	0.936988
A_21_P0008913	ENST00000567395	ENST00000567395	gb|AGENCOURT_14413052 NIH_MGC_180 Homo sapiens cDNA clone IMAGE:30390120 5', mRNA sequence [CD557356]	0.591403	1.19355e-05	0.00236869	1.12876	0.161931	0.484826
A_21_P0013663	XLOC_014512	TCONS_l2_00029403	linc|BROAD Institute lincRNA (XLOC_014512), lincRNA [TCONS_l2_00029403]	0.591728	0.000398623	0.0205825	1.8242	0.0001093	0.00962804
A_23_P203957	TMTC1	NM_175861	ref|Homo sapiens transmembrane and tetratricopeptide repeat containing 1 (TMTC1), transcript variant 2, mRNA [NM_175861]	0.594535	0.000110018	0.00965782	1.2517	0.0409739	0.255919
A_21_P0000007	SRRM5	NM_001145641	ref|Homo sapiens serine/arginine repetitive matrix 5 (SRRM5), mRNA [NM_001145641]	0.598671	0.000908755	0.0334611	1.08454	0.525172	0.801099
A_23_P7957	GNMT	NM_018960	ref|Homo sapiens glycine N-methyltransferase (GNMT), mRNA [NM_018960]	0.600033	1.27193e-05	0.00246637	0.880845	0.135916	0.450573
A_23_P250164	HGD	NM_000187	ref|Homo sapiens homogentisate 1,2-dioxygenase (HGD), mRNA [NM_000187]	0.602048	0.00029619	0.0172939	1.13597	0.25894	0.596086
A_33_P3250730	ASIC4	NM_182847	ref|Homo sapiens acid-sensing (proton-gated) ion channel family member 4 (ASIC4), mRNA [NM_182847]	0.603006	6.17488e-05	0.00669937	1.14078	0.174089	0.500898
A_32_P123629	TTC39C	NM_001292030	ref|Homo sapiens tetratricopeptide repeat domain 39C (TTC39C), transcript variant 4, mRNA [NM_001292030]	0.603551	4.90087e-07	0.000392202	0.83651	0.00996131	0.125161
A_23_P24774	ABCC8	NM_000352	ref|Homo sapiens ATP-binding cassette, sub-family C (CFTR/MRP), member 8 (ABCC8), transcript variant 2, mRNA [NM_000352]	0.603762	0.00033197	0.0184784	1.03948	0.728318	0.914691
A_21_P0005905	XLOC_007215	TCONS_00015169	linc|BROAD Institute lincRNA (XLOC_007215), lincRNA [TCONS_00015169]	0.603985	0.00135535	0.0421293	1.38801	0.0222452	0.189793
A_21_P0009396	XLOC_012315	TCONS_00025982	linc|BROAD Institute lincRNA (XLOC_012315), lincRNA [TCONS_00025982]	0.605879	0.000488769	0.0231989	0.716927	0.0101831	0.126668
A_23_P106773	SULT1A2	NM_177528	ref|Homo sapiens sulfotransferase family, cytosolic, 1A, phenol-preferring, member 2 (SULT1A2), transcript variant 2, mRNA [NM_177528]	0.606509	4.56352e-05	0.00548693	1.6447	4.80843e-05	0.00570479
A_33_P3357759	MROH2A	NM_001287395	ref|Homo sapiens maestro heat-like repeat family member 2A (MROH2A), mRNA [NM_001287395]	0.608043	0.00176091	0.0483402	1.8228	0.00035938	0.0194178
A_33_P3380457	GPR88	NM_022049	ref|Homo sapiens G protein-coupled receptor 88 (GPR88), mRNA [NM_022049]	0.609088	2.45452e-05	0.00380468	0.734544	0.00203506	0.0525035
A_32_P128656	MID1	NM_000381	ref|Homo sapiens midline 1 (Opitz/BBB syndrome) (MID1), transcript variant 1, mRNA [NM_000381]	0.609374	0.00042105	0.0212106	0.978094	0.843461	0.96291
A_33_P3226099	OTOP2	NM_178160	ref|Homo sapiens otopetrin 2 (OTOP2), mRNA [NM_178160]	0.609789	1.95803e-06	0.000856108	0.94113	0.375472	0.693917
A_23_P133712	CYP39A1	NM_016593	ref|Homo sapiens cytochrome P450, family 39, subfamily A, polypeptide 1 (CYP39A1), transcript variant 1, mRNA [NM_016593]	0.610087	0.000467609	0.0225318	1.33199	0.0209822	0.184701
A_19_P00319254	LOC101927171	XR_242040	ref|PREDICTED: Homo sapiens uncharacterized LOC101927171 (RP11-345L23.1), ncRNA [XR_242040]	0.610174	8.17472e-06	0.00196267	1.3391	0.00140871	0.0430754
A_23_P422240	UROC1	NM_144639	ref|Homo sapiens urocanate hydratase 1 (UROC1), transcript variant 1, mRNA [NM_144639]	0.610869	0.00170414	0.047535	0.686716	0.0108979	0.131082
A_21_P0000348	SNORA80A	NR_002996	ref|Homo sapiens small nucleolar RNA, H/ACA box 80A (SNORA80A), small nucleolar RNA [NR_002996]	0.611329	1.70502e-05	0.00301782	0.822738	0.0269798	0.209231
A_23_P34537	EPHX1	NM_000120	ref|Homo sapiens epoxide hydrolase 1, microsomal (xenobiotic) (EPHX1), transcript variant 1, mRNA [NM_000120]	0.611587	4.46467e-05	0.00538835	1.54958	0.00014473	0.0113092
A_23_P37914	SLC5A11	NM_052944	ref|Homo sapiens solute carrier family 5 (sodium/inositol cotransporter), member 11 (SLC5A11), transcript variant 1, mRNA [NM_052944]	0.611637	0.000195508	0.0135421	2.1469	1.56763e-06	0.000752744
A_33_P3379406	GREB1	BC071853	gb|Homo sapiens GREB1 protein, mRNA (cDNA clone IMAGE:6729261), partial cds. [BC071853]	0.614082	6.99395e-05	0.00725203	0.923883	0.393348	0.707734
A_23_P379020	GNRHR2	NR_002328	ref|Homo sapiens gonadotropin-releasing hormone (type 2) receptor 2, pseudogene (GNRHR2), transcript variant 1, non-coding RNA [NR_002328]	0.617903	0.00184122	0.0495863	1.15632	0.273477	0.61088
A_33_P3389518	ABCC2	ENST00000370434	ens|ATP-binding cassette, sub-family C (CFTR/MRP), member 2 [Source:HGNC Symbol;Acc:53] [ENST00000370434]	0.618559	0.00129474	0.0411014	1.9223	7.74604e-05	0.00777244
A_23_P161563	RAB38	NM_022337	ref|Homo sapiens RAB38, member RAS oncogene family (RAB38), mRNA [NM_022337]	0.618585	0.000286045	0.0170414	1.18564	0.117225	0.422189
A_33_P3220025	GOLGA6L6	NM_001145004	ref|Homo sapiens golgin A6 family-like 6 (GOLGA6L6), mRNA [NM_001145004]	0.619201	4.94198e-05	0.00580256	0.920443	0.348349	0.672893
A_23_P44569	ABCC2	NM_000392	ref|Homo sapiens ATP-binding cassette, sub-family C (CFTR/MRP), member 2 (ABCC2), mRNA [NM_000392]	0.621882	2.5123e-05	0.00386278	1.40671	0.00064143	0.02725
A_33_P3290403	IMPA2	NM_014214	ref|Homo sapiens inositol(myo)-1(or 4)-monophosphatase 2 (IMPA2), mRNA [NM_014214]	0.622098	0.000266064	0.016337	1.04575	0.662537	0.882584
A_33_P3396444	PTGR1	ENST00000374313	ens|prostaglandin reductase 1 [Source:HGNC Symbol;Acc:18429] [ENST00000374313]	0.623783	3.64047e-05	0.00481123	2.49313	1.07021e-08	5.61738e-05
A_23_P42322	COL11A2	NM_080680	ref|Homo sapiens collagen, type XI, alpha 2 (COL11A2), transcript variant 1, mRNA [NM_080680]	0.624384	6.60997e-05	0.00699173	0.53807	3.12179e-06	0.00110767
A_33_P3268695	ZNF503	NM_032772	ref|Homo sapiens zinc finger protein 503 (ZNF503), transcript variant 1, mRNA [NM_032772]	0.625499	0.000554903	0.0249677	0.864729	0.197182	0.52912
A_33_P3312544	GABRB1	ENST00000381582	ens|gamma-aminobutyric acid (GABA) A receptor, beta 1 [Source:HGNC Symbol;Acc:4081] [ENST00000381582]	0.628794	0.00109756	0.0372917	1.02813	0.813328	0.951933
A_21_P0012540	ENST00000485770	ENST00000485770	ens|prickle homolog 2 (Drosophila) [Source:HGNC Symbol;Acc:20340] [ENST00000569824]	0.629568	0.000319172	0.0180876	1.19092	0.100586	0.393011
A_21_P0000350	SCARNA20	NR_002999	ref|Homo sapiens small Cajal body-specific RNA 20 (SCARNA20), guide RNA [NR_002999]	0.629728	0.000115223	0.00992584	0.868446	0.136872	0.451867
A_21_P0010324	XLOC_014105	TCONS_00029307	linc|BROAD Institute lincRNA (XLOC_014105), lincRNA [TCONS_00029307]	0.629874	0.00109401	0.0372295	0.699968	0.00721364	0.105008
A_33_P3360311	GYS2	NM_021957	ref|Homo sapiens glycogen synthase 2 (liver) (GYS2), mRNA [NM_021957]	0.630504	0.000639317	0.0271905	0.883781	0.268894	0.606365
A_21_P0002334	XLOC_001788	TCONS_00003974	linc|BROAD Institute lincRNA (XLOC_001788), lincRNA [TCONS_00003974]	0.630937	0.00133121	0.0417627	1.50344	0.00335672	0.0689828
A_23_P355455	TBC1D5	NM_014744	ref|Homo sapiens TBC1 domain family, member 5 (TBC1D5), transcript variant 2, mRNA [NM_014744]	0.6328	0.0001145	0.00988594	1.02654	0.77197	0.934812
A_19_P00322225	LOC101927171	XR_242040	ref|PREDICTED: Homo sapiens uncharacterized LOC101927171 (RP11-345L23.1), ncRNA [XR_242040]	0.633391	9.82407e-06	0.0021344	1.24318	0.00737058	0.106213
A_24_P203710	FUBP3	NM_003934	ref|Homo sapiens far upstream element (FUSE) binding protein 3 (FUBP3), mRNA [NM_003934]	0.634583	0.000156914	0.0118625	0.942582	0.526063	0.801668
A_23_P23346	MLLT11	NM_006818	ref|Homo sapiens myeloid/lymphoid or mixed-lineage leukemia (trithorax homolog, Drosophila); translocated to, 11 (MLLT11), mRNA [NM_006818]	0.635057	0.00126534	0.0404761	1.71218	0.000290889	0.0171157
A_33_P3300747	ADHFE1	NM_144650	ref|Homo sapiens alcohol dehydrogenase, iron containing, 1 (ADHFE1), mRNA [NM_144650]	0.635221	0.00115771	0.0385777	1.6958	0.000309011	0.0177796
A_24_P52697	H19	NR_002196	ref|Homo sapiens H19, imprinted maternally expressed transcript (non-protein coding) (H19), long non-coding RNA [NR_002196]	0.635297	0.000443185	0.0218885	0.680874	0.00177417	0.0485568
A_21_P0005352	XLOC_005968	TCONS_00013322	linc|BROAD Institute lincRNA (XLOC_005968), lincRNA [TCONS_00013322]	0.637323	0.000440144	0.0217736	1.0591	0.577172	0.833907
A_23_P393051	KDF1	NM_152365	ref|Homo sapiens keratinocyte differentiation factor 1 (KDF1), mRNA [NM_152365]	0.638494	1.80306e-07	0.0002366	0.719609	7.96239e-06	0.00193922
A_23_P216756	FCN2	NM_004108	ref|Homo sapiens ficolin (collagen/fibrinogen domain containing lectin) 2 (FCN2), transcript variant SV0, mRNA [NM_004108]	0.638582	0.00163044	0.0462372	0.861398	0.222346	0.557787
A_23_P258887	ALDH1L1	NM_012190	ref|Homo sapiens aldehyde dehydrogenase 1 family, member L1 (ALDH1L1), transcript variant 2, mRNA [NM_012190]	0.640158	0.000271777	0.0165543	1.77967	1.99399e-05	0.00330271
A_33_P3334448	SNORA62	NR_002324	ref|Homo sapiens small nucleolar RNA, H/ACA box 62 (SNORA62), small nucleolar RNA [NR_002324]	0.64271	4.09494e-08	0.0001115	0.94368	0.205438	0.538443
A_23_P51853	ZDHHC18	NM_032283	ref|Homo sapiens zinc finger, DHHC-type containing 18 (ZDHHC18), mRNA [NM_032283]	0.643088	0.0007296	0.0294582	1.69324	0.000144521	0.0113092
A_33_P3261293	DKK3	NM_015881	ref|Homo sapiens dickkopf WNT signaling pathway inhibitor 3 (DKK3), transcript variant 1, mRNA [NM_015881]	0.643529	2.36057e-06	0.000943025	1.39743	5.23986e-05	0.00602614
A_19_P00321346	ENST00000430247	ENST00000430247	ref|PREDICTED: Homo sapiens uncharacterized LOC102724420 (LOC102724420), ncRNA [XR_425263]	0.64365	0.000486202	0.0231333	1.45912	0.00175126	0.0482326
A_21_P0012347	FAM230C	ENST00000411581	ens|family with sequence similarity 230, member C [Source:HGNC Symbol;Acc:24482] [ENST00000411581]	0.643771	0.00178137	0.0486637	0.586206	0.00034835	0.019072
A_21_P0004139	ENST00000479830	ENST00000479830	ref|PREDICTED: Homo sapiens uncharacterized LOC101928885 (RP11-141O11.2), transcript variant X1, ncRNA [XR_241811]	0.644187	0.00107503	0.0368842	1.85406	4.41268e-05	0.00536125
A_24_P192727	KAZALD1	ENST00000465807	ens|Kazal-type serine peptidase inhibitor domain 1 [Source:HGNC Symbol;Acc:25460] [ENST00000465807]	0.646368	0.00114294	0.038296	1.06318	0.582697	0.837273
A_23_P202837	CCND1	NM_053056	ref|Homo sapiens cyclin D1 (CCND1), mRNA [NM_053056]	0.646549	4.21188e-05	0.0052039	1.44465	0.000231788	0.0151166
A_23_P97632	EPRS	NM_004446	ref|Homo sapiens glutamyl-prolyl-tRNA synthetase (EPRS), mRNA [NM_004446]	0.646651	1.85268e-09	1.88006e-05	0.924828	0.0382006	0.247512
A_23_P300600	NEFH	NM_021076	ref|Homo sapiens neurofilament, heavy polypeptide (NEFH), mRNA [NM_021076]	0.648251	0.000339749	0.0187682	1.18747	0.0880737	0.369593
A_23_P364837	VPS13D	NM_015378	ref|Homo sapiens vacuolar protein sorting 13 homolog D (S. cerevisiae) (VPS13D), transcript variant 1, mRNA [NM_015378]	0.648854	0.00076682	0.0303227	1.4007	0.00513625	0.0871479
A_24_P297480	RNF113B	NM_178861	ref|Homo sapiens ring finger protein 113B (RNF113B), mRNA [NM_178861]	0.649095	0.00161512	0.046022	0.85634	0.189292	0.519545
A_23_P160214	TTC39A	NM_001080494	ref|Homo sapiens tetratricopeptide repeat domain 39A (TTC39A), transcript variant 2, mRNA [NM_001080494]	0.649547	0.000325612	0.0183002	0.869064	0.153425	0.473949
A_24_P231829	BHMT2	NM_017614	ref|Homo sapiens betaine--homocysteine S-methyltransferase 2 (BHMT2), transcript variant 1, mRNA [NM_017614]	0.651705	5.58227e-07	0.000412484	1.32717	6.50656e-05	0.00693564
A_33_P3298861	SLC12A8	NM_024628	ref|Homo sapiens solute carrier family 12, member 8 (SLC12A8), transcript variant 1, mRNA [NM_024628]	0.652013	3.841e-05	0.00497216	0.873126	0.0889023	0.371168
A_21_P0000563	SNORA80B	NR_028374	ref|Homo sapiens small nucleolar RNA, H/ACA box 80B (SNORA80B), small nucleolar RNA [NR_028374]	0.655779	5.28285e-05	0.00605071	0.873	0.0935038	0.379953
A_21_P0003297	XLOC_003228	TCONS_00007245	linc|BROAD Institute lincRNA (XLOC_003228), lincRNA [TCONS_00007245]	0.657056	1.22035e-05	0.00240619	1.12181	0.101835	0.395393
A_33_P3251252	A_33_P3251252	A_33_P3251252	Unknown	0.658526	0.000175614	0.0127145	1.22756	0.0284731	0.215116
A_23_P66948	GAREM	NM_022751	ref|Homo sapiens GRB2 associated, regulator of MAPK1 (GAREM), transcript variant 2, mRNA [NM_022751]	0.658593	2.58559e-07	0.000289391	0.900999	0.0448694	0.267035
A_23_P14458	L3HYPDH	NM_144581	ref|Homo sapiens L-3-hydroxyproline dehydratase (trans-) (L3HYPDH), mRNA [NM_144581]	0.661451	2.68918e-05	0.00400528	1.48507	4.31241e-05	0.00528946
A_33_P3367301	GJD3	NM_152219	ref|Homo sapiens gap junction protein, delta 3, 31.9kDa (GJD3), mRNA [NM_152219]	0.662236	0.00113929	0.0382148	0.794623	0.0411757	0.256419
A_21_P0000126	TGFBR3L	NM_001195259	ref|Homo sapiens transforming growth factor, beta receptor III-like (TGFBR3L), mRNA [NM_001195259]	0.662394	0.000889431	0.0330504	1.08467	0.428598	0.734181
A_24_P56281	CAPRIN2	NM_001002259	ref|Homo sapiens caprin family member 2 (CAPRIN2), transcript variant 1, mRNA [NM_001002259]	0.662481	0.000241181	0.0154316	0.877198	0.149487	0.468926
A_33_P3407414	LINC01278	NR_015353	ref|Homo sapiens long intergenic non-protein coding RNA 1278 (LINC01278), long non-coding RNA [NR_015353]	0.66386	2.0692e-06	0.000865295	1.02128	0.708522	0.905216
A_24_P174503	AMT	NM_000481	ref|Homo sapiens aminomethyltransferase (AMT), transcript variant 1, mRNA [NM_000481]	0.664269	0.000348047	0.0190708	1.07845	0.410204	0.720791
A_23_P360240	MYEOV	NM_138768	ref|Homo sapiens myeloma overexpressed (MYEOV), transcript variant 2, mRNA [NM_138768]	0.664331	0.00121617	0.0396576	1.49394	0.00141326	0.0431539
A_21_P0010475	XLOC_014334	TCONS_00029886	linc|BROAD Institute lincRNA (XLOC_014334), lincRNA [TCONS_00029886]	0.66461	0.0011212	0.0378415	0.721369	0.00585457	0.0935803
A_21_P0010522	LOC101928303	NR_110698	ref|Homo sapiens uncharacterized LOC101928303 (LOC101928303), long non-coding RNA [NR_110698]	0.666193	3.22377e-06	0.00113591	0.895933	0.0723112	0.335467
A_23_P81399	SQSTM1	NM_003900	ref|Homo sapiens sequestosome 1 (SQSTM1), transcript variant 1, mRNA [NM_003900]	0.668374	0.00151679	0.0445297	1.26302	0.0407057	0.25523
A_21_P0014273	CYP2R1	ENST00000532805	ens|cytochrome P450, family 2, subfamily R, polypeptide 1 [Source:HGNC Symbol;Acc:20580] [ENST00000532805]	0.669006	0.000212309	0.0143249	1.08775	0.327386	0.657577
A_24_P602871	SAMD5	NM_001030060	ref|Homo sapiens sterile alpha motif domain containing 5 (SAMD5), mRNA [NM_001030060]	0.669326	0.000277614	0.0167715	1.36491	0.00237491	0.0568757
A_23_P90273	CHST8	NM_022467	ref|Homo sapiens carbohydrate (N-acetylgalactosamine 4-0) sulfotransferase 8 (CHST8), transcript variant 3, mRNA [NM_022467]	0.669604	0.000286989	0.0170476	0.826213	0.041323	0.25669
A_23_P34093	G6PD	NM_000402	ref|Homo sapiens glucose-6-phosphate dehydrogenase (G6PD), transcript variant 1, mRNA [NM_000402]	0.669622	0.00053459	0.0244512	1.18911	0.0782334	0.348247
A_24_P330633	TAT	NM_000353	ref|Homo sapiens tyrosine aminotransferase (TAT), mRNA [NM_000353]	0.669875	0.00180493	0.0489997	0.724737	0.00830017	0.113376
A_23_P334021	IGF2R	NM_000876	ref|Homo sapiens insulin-like growth factor 2 receptor (IGF2R), mRNA [NM_000876]	0.671155	1.49014e-06	0.000730228	1.0221	0.682227	0.892439
A_23_P255695	SLC17A3	NM_006632	ref|Homo sapiens solute carrier family 17 (organic anion transporter), member 3 (SLC17A3), transcript variant 2, mRNA [NM_006632]	0.671211	0.000551685	0.0248965	1.25238	0.0263967	0.207104
A_33_P3362046	A_33_P3362046	A_33_P3362046	Unknown	0.672946	0.00144414	0.043685	0.900669	0.320966	0.652446
A_32_P19806	DNAH11	NM_001277115	ref|Homo sapiens dynein, axonemal, heavy chain 11 (DNAH11), mRNA [NM_001277115]	0.673516	6.54677e-05	0.00695901	0.962978	0.610688	0.853757
A_33_P3364493	A_33_P3364493	A_33_P3364493	Unknown	0.674404	0.00129122	0.0410287	0.949191	0.609571	0.85322
A_33_P3377750	KLC3	NM_177417	ref|Homo sapiens kinesin light chain 3 (KLC3), mRNA [NM_177417]	0.675311	0.000139117	0.0110838	0.88087	0.123149	0.431406
A_23_P25974	TTC7B	NM_001010854	ref|Homo sapiens tetratricopeptide repeat domain 7B (TTC7B), mRNA [NM_001010854]	0.675365	1.30205e-08	6.39338e-05	0.876426	0.00214121	0.0541229
A_23_P128084	ITGA7	NM_002206	ref|Homo sapiens integrin, alpha 7 (ITGA7), transcript variant 2, mRNA [NM_002206]	0.676069	0.000312228	0.0178671	2.25174	7.63159e-08	0.000159011
A_21_P0013731	LOC101927258	ENST00000449235	Unknown	0.677048	0.000645584	0.0273729	1.54792	0.000230771	0.015081
A_33_P3352407	A_33_P3352407	A_33_P3352407	Unknown	0.677806	2.59519e-06	0.000979177	1.14069	0.0263184	0.206778
A_23_P42695	GGCT	NM_024051	ref|Homo sapiens gamma-glutamylcyclotransferase (GGCT), transcript variant 1, mRNA [NM_024051]	0.679523	7.30032e-07	0.00048953	1.00138	0.977336	0.997808
A_23_P102391	SLC40A1	NM_014585	ref|Homo sapiens solute carrier family 40 (iron-regulated transporter), member 1 (SLC40A1), mRNA [NM_014585]	0.679982	4.42377e-05	0.00536125	1.64696	2.41619e-06	0.000950351
A_24_P156490	KCNMA1	NM_002247	ref|Homo sapiens potassium large conductance calcium-activated channel, subfamily M, alpha member 1 (KCNMA1), transcript variant 2, mRNA [NM_002247]	0.680565	4.84551e-05	0.00573591	0.839877	0.0224319	0.190574
A_21_P0000495	SNORA57	NR_004390	ref|Homo sapiens small nucleolar RNA, H/ACA box 57 (SNORA57), small nucleolar RNA [NR_004390]	0.68062	4.93008e-07	0.000392202	0.960305	0.394461	0.70859
A_23_P417974	AQP11	NM_173039	ref|Homo sapiens aquaporin 11 (AQP11), mRNA [NM_173039]	0.681572	0.000787578	0.0307549	1.21033	0.0546807	0.294007
A_33_P3339311	ENST00000434311	ENST00000434311	gb|BX387507 Homo sapiens NEUROBLASTOMA COT 25-NORMALIZED Homo sapiens cDNA clone CS0DC024YF08 5-PRIME, mRNA sequence [BX387507]	0.68163	0.00105528	0.0365015	0.951084	0.604862	0.850305
A_23_P41424	SLC39A8	NM_022154	ref|Homo sapiens solute carrier family 39 (zinc transporter), member 8 (SLC39A8), transcript variant 1, mRNA [NM_022154]	0.681721	7.12744e-09	4.01821e-05	0.952894	0.168377	0.493204
A_21_P0000500	SNORD86	NR_004399	ref|Homo sapiens small nucleolar RNA, C/D box 86 (SNORD86), small nucleolar RNA [NR_004399]	0.682149	0.00149875	0.0442557	1.08007	0.448191	0.748353
A_21_P0012348	CES5A	NM_145024	ref|Homo sapiens carboxylesterase 5A (CES5A), transcript variant 2, mRNA [NM_145024]	0.683404	0.00182749	0.0494105	1.70762	8.65497e-05	0.00834381
A_23_P205519	ABHD4	NM_022060	ref|Homo sapiens abhydrolase domain containing 4 (ABHD4), mRNA [NM_022060]	0.684325	1.59041e-05	0.00287853	1.70165	2.78217e-07	0.00029177
A_19_P00323082	H19	NR_002196	ref|Homo sapiens H19, imprinted maternally expressed transcript (non-protein coding) (H19), long non-coding RNA [NR_002196]	0.685478	2.74935e-05	0.00406203	0.726395	0.000152852	0.0116801
A_23_P97860	LIPA	NM_000235	ref|Homo sapiens lipase A, lysosomal acid, cholesterol esterase (LIPA), transcript variant 2, mRNA [NM_000235]	0.687093	4.50099e-06	0.00138409	1.0416	0.462484	0.759041
A_24_P58337	FTH1	NM_002032	ref|Homo sapiens ferritin, heavy polypeptide 1 (FTH1), mRNA [NM_002032]	0.687145	0.000344153	0.0189255	1.13104	0.152305	0.472396
A_21_P0002349	XLOC_001856	TCONS_00004018	linc|BROAD Institute lincRNA (XLOC_001856), lincRNA [TCONS_00004018]	0.691349	3.96891e-05	0.0050725	0.960154	0.538476	0.809514
A_24_P11506	KYNU	NM_001032998	ref|Homo sapiens kynureninase (KYNU), transcript variant 2, mRNA [NM_001032998]	0.691481	0.00130864	0.041297	1.59164	0.000168553	0.0124119
A_24_P326739	GLS2	NM_013267	ref|Homo sapiens glutaminase 2 (liver, mitochondrial) (GLS2), transcript variant 1, mRNA [NM_013267]	0.691549	0.000230306	0.0150716	1.10434	0.216237	0.550591
A_32_P77977	UTP11L	NM_016037	ref|Homo sapiens UTP11-like, U3 small nucleolar ribonucleoprotein (yeast) (UTP11L), mRNA [NM_016037]	0.691777	0.000251315	0.0157271	1.06929	0.401113	0.713966
A_23_P60599	UGT1A6	NM_001072	ref|Homo sapiens UDP glucuronosyltransferase 1 family, polypeptide A6 (UGT1A6), transcript variant 1, mRNA [NM_001072]	0.692475	3.71985e-06	0.00122559	1.2515	0.000611426	0.0264102
A_33_P3420841	EIF3D	ENST00000402116	ens|eukaryotic translation initiation factor 3, subunit D [Source:HGNC Symbol;Acc:3278] [ENST00000402116]	0.693268	0.00131481	0.0414224	0.993259	0.943098	0.992537
A_23_P394567	KIAA1467	NM_020853	ref|Homo sapiens KIAA1467 (KIAA1467), mRNA [NM_020853]	0.693449	4.94801e-05	0.00580256	0.869799	0.049791	0.280396
A_24_P56330	TEX29	NM_152324	ref|Homo sapiens testis expressed 29 (TEX29), mRNA [NM_152324]	0.694078	0.00181121	0.0491352	1.1535	0.160439	0.483031
A_23_P209232	CLIP4	NM_024692	ref|Homo sapiens CAP-GLY domain containing linker protein family, member 4 (CLIP4), transcript variant 1, mRNA [NM_024692]	0.694091	4.40476e-06	0.00136276	1.06837	0.226942	0.562746
A_23_P67381	SULT2A1	NM_003167	ref|Homo sapiens sulfotransferase family, cytosolic, 2A, dehydroepiandrosterone (DHEA)-preferring, member 1 (SULT2A1), mRNA [NM_003167]	0.695082	0.000686749	0.0284087	1.18819	0.0620739	0.312138
A_33_P3216714	DNAJC6	NM_001256864	ref|Homo sapiens DnaJ (Hsp40) homolog, subfamily C, member 6 (DNAJC6), transcript variant 1, mRNA [NM_001256864]	0.695597	8.68711e-07	0.000548133	1.00109	0.981182	0.998252
A_21_P0012657	XLOC_014512	TCONS_l2_00021058	linc|BROAD Institute lincRNA (XLOC_014512), lincRNA [TCONS_l2_00021058]	0.695699	0.000483913	0.0230909	0.877728	0.132551	0.445722
A_23_P90722	PTPRN	NM_002846	ref|Homo sapiens protein tyrosine phosphatase, receptor type, N (PTPRN), transcript variant 1, mRNA [NM_002846]	0.695891	0.000670645	0.0279528	0.825284	0.039219	0.250789
A_24_P120934	GADD45G	NM_006705	ref|Homo sapiens growth arrest and DNA-damage-inducible, gamma (GADD45G), mRNA [NM_006705]	0.696503	0.00163355	0.0462785	0.938897	0.514969	0.794321
A_23_P26072	ENST00000391457	ENST00000391457	ens|HCG37415; PRO1914; Uncharacterized protein [Source:UniProtKB/TrEMBL;Acc:Q9UHS9] [ENST00000391457]	0.697189	0.00130773	0.0412898	1.20311	0.0618636	0.311589
A_21_P0004654	LOC100505985	ENST00000415106	ref|PREDICTED: Homo sapiens uncharacterized LOC100505985 (LOC100505985), ncRNA [XR_108661]	0.697433	3.81538e-06	0.00125037	1.9584	1.12143e-09	1.88006e-05
A_21_P0003038	XLOC_002851	TCONS_00006254	linc|BROAD Institute lincRNA (XLOC_002851), lincRNA [TCONS_00006254]	0.697555	0.00143859	0.0435778	0.964269	0.700057	0.900995
A_24_P85619	AF363068	AF363068	gb|Homo sapiens squamous cell carcinoma-related protein-1 mRNA, complete cds. [AF363068]	0.698084	6.73125e-07	0.000463625	0.867254	0.00569274	0.0921942
A_23_P141447	RDM1	NM_001034836	ref|Homo sapiens RAD52 motif containing 1 (RDM1), transcript variant 2, mRNA [NM_001034836]	0.700409	0.000611942	0.0264176	1.12009	0.190206	0.520746
A_19_P00322929	ENST00000513179	ENST00000513179	Unknown	0.700477	0.000136494	0.010964	1.05145	0.486345	0.77524
A_24_P339560	SIGLEC11	NM_052884	ref|Homo sapiens sialic acid binding Ig-like lectin 11 (SIGLEC11), transcript variant 1, mRNA [NM_052884]	0.700702	0.00148745	0.0441188	0.683989	0.000869709	0.0326875
A_24_P274795	CDCA7L	NM_018719	ref|Homo sapiens cell division cycle associated 7-like (CDCA7L), transcript variant 1, mRNA [NM_018719]	0.701097	2.61984e-05	0.00396081	0.988181	0.845031	0.963418
A_23_P45864	TNR	NM_003285	ref|Homo sapiens tenascin R (TNR), mRNA [NM_003285]	0.701434	1.75942e-05	0.00307833	0.913856	0.138372	0.454032
A_23_P387031	COL23A1	NM_173465	ref|Homo sapiens collagen, type XXIII, alpha 1 (COL23A1), mRNA [NM_173465]	0.702635	0.000612553	0.0264363	0.805737	0.0186253	0.173347
A_21_P0011587	ZNF385C	NM_001242704	ref|Homo sapiens zinc finger protein 385C (ZNF385C), mRNA [NM_001242704]	0.703206	0.000198292	0.013654	0.840187	0.0291599	0.217761
A_23_P29046	CBR1	NM_001757	ref|Homo sapiens carbonyl reductase 1 (CBR1), transcript variant 1, mRNA [NM_001757]	0.703585	4.11124e-05	0.00513123	1.73565	2.01956e-07	0.000256176
A_21_P0011615	ALOX12P2	NR_002710	ref|Homo sapiens arachidonate 12-lipoxygenase pseudogene 2 (ALOX12P2), transcript variant 1, non-coding RNA [NR_002710]	0.704108	4.73489e-06	0.00143255	1.1168	0.0457637	0.269582
A_23_P429535	GTF3C3	NM_012086	ref|Homo sapiens general transcription factor IIIC, polypeptide 3, 102kDa (GTF3C3), transcript variant 1, mRNA [NM_012086]	0.704209	3.65562e-06	0.00121761	1.04497	0.389322	0.704546
A_23_P401098	TTC39C	NM_153211	ref|Homo sapiens tetratricopeptide repeat domain 39C (TTC39C), transcript variant 2, mRNA [NM_153211]	0.70448	4.13824e-05	0.00514276	0.987816	0.844787	0.96334
A_24_P355267	SLC25A25	NM_001006641	ref|Homo sapiens solute carrier family 25 (mitochondrial carrier; phosphate carrier), member 25 (SLC25A25), transcript variant 2, mRNA [NM_001006641]	0.705008	0.000133609	0.010841	0.874368	0.0700961	0.330464
A_21_P0000344	RPL32	NM_001007074	ref|Homo sapiens ribosomal protein L32 (RPL32), transcript variant 3, mRNA [NM_001007074]	0.70504	0.000677218	0.0281651	1.0029	0.972366	0.997221
A_24_P303480	RAB32	NM_006834	ref|Homo sapiens RAB32, member RAS oncogene family (RAB32), mRNA [NM_006834]	0.705206	8.11626e-06	0.00195908	0.960511	0.458334	0.756073
A_21_P0009820	ENST00000422519	ENST00000422519	gb|Homo sapiens cDNA FLJ33613 fis, clone BRAMY2017348. [AK090932]	0.706636	0.000804394	0.0311241	0.985967	0.867431	0.971303
A_33_P3330663	NP109356	NP109356	tc|GB|U03636.1|AAB39080.1 Ig lambda light chain leader and V-region [NP109356]	0.707099	0.00142076	0.0432614	0.787809	0.0170728	0.165854
A_21_P0000270	SNORA63	NR_002586	ref|Homo sapiens small nucleolar RNA, H/ACA box 63 (SNORA63), small nucleolar RNA [NR_002586]	0.708296	1.41962e-05	0.00267438	0.900662	0.0759951	0.34343
A_24_P237486	MECP2	NM_004992	ref|Homo sapiens methyl CpG binding protein 2 (Rett syndrome) (MECP2), transcript variant 1, mRNA [NM_004992]	0.708765	2.66529e-05	0.00398192	0.886059	0.0545342	0.293592
A_21_P0013564	CNTNAP3B	NM_001201380	ref|Homo sapiens contactin associated protein-like 3B (CNTNAP3B), mRNA [NM_001201380]	0.708839	1.90078e-05	0.00321557	1.34796	8.53836e-05	0.00826245
A_21_P0009029	LOC102723323	XR_424702	ref|PREDICTED: Homo sapiens uncharacterized LOC102723323 (LOC102723323), ncRNA [XR_424702]	0.710193	9.93541e-05	0.00909404	1.50292	1.56732e-05	0.00285033
A_23_P2501	PAH	NM_000277	ref|Homo sapiens phenylalanine hydroxylase (PAH), mRNA [NM_000277]	0.710446	0.000828209	0.0316276	1.08736	0.324457	0.655467
A_32_P129752	TMEM30B	NM_001017970	ref|Homo sapiens transmembrane protein 30B (TMEM30B), mRNA [NM_001017970]	0.710684	5.03594e-07	0.000392202	0.597087	2.10561e-09	1.88535e-05
A_21_P0006981	XLOC_008768	TCONS_00018466	linc|BROAD Institute lincRNA (XLOC_008768), lincRNA [TCONS_00018466]	0.71097	0.000562957	0.0252108	0.861668	0.0769914	0.345787
A_33_P3421728	DGKG	NM_001346	ref|Homo sapiens diacylglycerol kinase, gamma 90kDa (DGKG), transcript variant 1, mRNA [NM_001346]	0.711197	0.000361154	0.0194623	1.22743	0.0148741	0.155053
A_23_P79251	EHD3	NM_014600	ref|Homo sapiens EH-domain containing 3 (EHD3), mRNA [NM_014600]	0.711202	0.00119658	0.0393365	0.938493	0.47019	0.764452
A_33_P3265549	SLC19A1	NM_001205206	ref|Homo sapiens solute carrier family 19 (folate transporter), member 1 (SLC19A1), transcript variant 2, mRNA [NM_001205206]	0.71205	1.41365e-06	0.000718096	0.954394	0.309711	0.642914
A_21_P0007692	LOC102724247	XR_424331	ref|PREDICTED: Homo sapiens uncharacterized LOC102724247 (LOC102724247), ncRNA [XR_424331]	0.712813	0.000602374	0.0262275	0.798664	0.0117204	0.136332
A_33_P3245631	TTC39A	NM_001080494	ref|Homo sapiens tetratricopeptide repeat domain 39A (TTC39A), transcript variant 2, mRNA [NM_001080494]	0.714076	3.98829e-05	0.00507593	0.867987	0.0296469	0.219555
A_21_P0013796	FTH1	NM_002032	ref|Homo sapiens ferritin, heavy polypeptide 1 (FTH1), mRNA [NM_002032]	0.715361	0.000215375	0.0144664	1.10728	0.162234	0.485245
A_33_P3257903	GSTA4	NM_001512	ref|Homo sapiens glutathione S-transferase alpha 4 (GSTA4), mRNA [NM_001512]	0.715662	0.000253134	0.015798	1.33597	0.000910113	0.033478
A_21_P0000566	UBE2L3	NM_003347	ref|Homo sapiens ubiquitin-conjugating enzyme E2L 3 (UBE2L3), transcript variant 1, mRNA [NM_003347]	0.71694	2.09484e-05	0.00340673	0.888661	0.0480878	0.276085
A_23_P145644	DDC	NM_000790	ref|Homo sapiens dopa decarboxylase (aromatic L-amino acid decarboxylase) (DDC), transcript variant 2, mRNA [NM_000790]	0.717017	0.00073487	0.0295391	0.997543	0.975534	0.997575
A_21_P0011636	ENST00000421796	ENST00000421796	gb|BX104006 Soares_NFL_T_GBC_S1 Homo sapiens cDNA clone IMAGp998O163954, mRNA sequence [BX104006]	0.717842	0.000895392	0.0331938	0.919807	0.315296	0.647691
A_23_P217845	RGS16	NM_002928	ref|Homo sapiens regulator of G-protein signaling 16 (RGS16), mRNA [NM_002928]	0.718063	0.000494951	0.0234015	0.602979	6.35919e-06	0.0016747
A_23_P334727	NRG4	NM_138573	ref|Homo sapiens neuregulin 4 (NRG4), mRNA [NM_138573]	0.718359	3.32217e-05	0.00458884	1.00433	0.940469	0.992332
A_23_P17242	ABHD1	NM_032604	ref|Homo sapiens abhydrolase domain containing 1 (ABHD1), mRNA [NM_032604]	0.718384	0.000156582	0.0118625	0.886363	0.0884625	0.370298
A_24_P309594	SLC48A1	NM_017842	ref|Homo sapiens solute carrier family 48 (heme transporter), member 1 (SLC48A1), mRNA [NM_017842]	0.718816	0.00182468	0.0493773	1.43888	0.000830344	0.0316861
A_23_P36484	RDH16	NM_003708	ref|Homo sapiens retinol dehydrogenase 16 (all-trans) (RDH16), mRNA [NM_003708]	0.720126	5.26407e-07	0.000402654	0.894566	0.0130886	0.14475
A_23_P64129	HTATIP2	NM_006410	ref|Homo sapiens HIV-1 Tat interactive protein 2, 30kDa (HTATIP2), transcript variant 2, mRNA [NM_006410]	0.720716	1.98009e-05	0.00329402	1.26887	0.000476839	0.0228824
A_24_P209171	SH3BGRL2	NM_031469	ref|Homo sapiens SH3 domain binding glutamate-rich protein like 2 (SH3BGRL2), mRNA [NM_031469]	0.721634	4.94224e-06	0.00146302	1.0649	0.20408	0.537093
A_33_P3328637	PRRG1	NM_001173486	ref|Homo sapiens proline rich Gla (G-carboxyglutamic acid) 1 (PRRG1), transcript variant 5, mRNA [NM_001173486]	0.722497	0.00113809	0.0381914	0.925198	0.353572	0.677174
A_23_P404481	S1PR1	NM_001400	ref|Homo sapiens sphingosine-1-phosphate receptor 1 (S1PR1), mRNA [NM_001400]	0.722511	0.00147649	0.0440665	0.978239	0.796674	0.945776
A_24_P189533	ENDOD1	NM_015036	ref|Homo sapiens endonuclease domain containing 1 (ENDOD1), mRNA [NM_015036]	0.722936	0.000113533	0.00982473	0.977879	0.727	0.914209
A_33_P3231319	XLOC_014512	TCONS_l2_00025531	linc|BROAD Institute lincRNA (XLOC_014512), lincRNA [TCONS_l2_00025531]	0.722943	0.00123245	0.0398949	1.39479	0.00100147	0.0353032
A_33_P3240263	POMP	NM_015932	ref|Homo sapiens proteasome maturation protein (POMP), mRNA [NM_015932]	0.723718	0.000118251	0.010076	0.982383	0.781481	0.938965
A_24_P115507	SARDH	NM_007101	ref|Homo sapiens sarcosine dehydrogenase (SARDH), transcript variant 1, mRNA [NM_007101]	0.723972	0.00152503	0.0446346	0.90498	0.251376	0.588809
A_21_P0013565	ENST00000479351	ENST00000479351	ens|contactin associated protein-like 3B [Source:HGNC Symbol;Acc:32035] [ENST00000479351]	0.724335	0.000112796	0.00980862	1.42795	4.05678e-05	0.00509077
A_23_P36658	MGST1	NM_145791	ref|Homo sapiens microsomal glutathione S-transferase 1 (MGST1), transcript variant 3, mRNA [NM_145791]	0.725321	5.48892e-05	0.00617978	1.16747	0.017343	0.167156
A_19_P00807615	XLOC_014512	TCONS_l2_00030085	linc|BROAD Institute lincRNA (XLOC_014512), lincRNA [TCONS_l2_00030085]	0.725706	0.000652972	0.0275787	0.922202	0.297145	0.632725
A_24_P406006	LPCAT1	NM_024830	ref|Homo sapiens lysophosphatidylcholine acyltransferase 1 (LPCAT1), mRNA [NM_024830]	0.725815	9.75002e-05	0.00901268	0.9948	0.933216	0.990734
A_33_P3235029	ENST00000555016	ENST00000555016	gb|MGC3.5.1.2.1.H09.F.1 NIH_MGC_331 Homo sapiens cDNA clone MGC3.5.1.2.1.H09, mRNA sequence [DR731407]	0.725888	0.000824581	0.0315423	0.799167	0.0106812	0.129758
A_23_P390032	SLC35G1	NM_153226	ref|Homo sapiens solute carrier family 35, member G1 (SLC35G1), transcript variant 2, mRNA [NM_153226]	0.725958	0.000578043	0.0255853	1.14925	0.0790936	0.350409
A_23_P61960	ATP6V0E2	NM_145230	ref|Homo sapiens ATPase, H+ transporting V0 subunit e2 (ATP6V0E2), transcript variant 1, mRNA [NM_145230]	0.72619	0.000439925	0.0217736	0.986289	0.849603	0.964961
A_33_P3369178	PRG4	NM_005807	ref|Homo sapiens proteoglycan 4 (PRG4), transcript variant A, mRNA [NM_005807]	0.726945	0.000171266	0.0125185	0.964275	0.580834	0.83611
A_23_P115885	MINPP1	NM_004897	ref|Homo sapiens multiple inositol-polyphosphate phosphatase 1 (MINPP1), transcript variant 1, mRNA [NM_004897]	0.72696	0.00144866	0.0437488	0.947271	0.519371	0.797273
A_23_P334990	SUDS3	NM_022491	ref|Homo sapiens suppressor of defective silencing 3 homolog (S. cerevisiae) (SUDS3), mRNA [NM_022491]	0.726998	1.59607e-05	0.00287853	0.904372	0.0688279	0.327853
A_33_P3302075	UGT1A8	NM_019076	ref|Homo sapiens UDP glucuronosyltransferase 1 family, polypeptide A8 (UGT1A8), mRNA [NM_019076]	0.727273	1.22171e-06	0.000664747	1.26669	3.74311e-05	0.00491177
A_33_P3268649	SLC2A11	NM_001282864	ref|Homo sapiens solute carrier family 2 (facilitated glucose transporter), member 11 (SLC2A11), transcript variant 4, mRNA [NM_001282864]	0.727461	1.11478e-05	0.0022777	1.03845	0.458489	0.756153
A_23_P98282	SPTBN2	NM_006946	ref|Homo sapiens spectrin, beta, non-erythrocytic 2 (SPTBN2), mRNA [NM_006946]	0.7276	6.43846e-05	0.00688232	0.878322	0.0416474	0.257636
A_24_P320526	C6orf106	NM_024294	ref|Homo sapiens chromosome 6 open reading frame 106 (C6orf106), transcript variant 1, mRNA [NM_024294]	0.728353	0.00105915	0.0365652	1.12777	0.14634	0.465011
A_19_P00317180	PVT1	NR_003367	ref|Homo sapiens Pvt1 oncogene (non-protein coding) (PVT1), long non-coding RNA [NR_003367]	0.729066	5.84192e-05	0.00645195	1.15356	0.0249033	0.201194
A_32_P75094	AIFM2	NM_032797	ref|Homo sapiens apoptosis-inducing factor, mitochondrion-associated, 2 (AIFM2), transcript variant 2, mRNA [NM_032797]	0.72947	4.27551e-05	0.00525691	1.16166	0.0165219	0.163157
A_24_P319715	PDIA6	NM_005742	ref|Homo sapiens protein disulfide isomerase family A, member 6 (PDIA6), transcript variant 4, mRNA [NM_005742]	0.730079	4.73987e-05	0.00564545	0.91505	0.133552	0.446976
A_32_P743407	GLYR1	NM_032569	ref|Homo sapiens glyoxylate reductase 1 homolog (Arabidopsis) (GLYR1), mRNA [NM_032569]	0.730256	3.35701e-06	0.00116836	0.990658	0.834577	0.959891
A_23_P30098	ADH4	NM_000670	ref|Homo sapiens alcohol dehydrogenase 4 (class II), pi polypeptide (ADH4), mRNA [NM_000670]	0.730392	4.19973e-05	0.00520154	1.08894	0.143911	0.461892
A_23_P432573	MRGPRF	NM_145015	ref|Homo sapiens MAS-related GPR, member F (MRGPRF), transcript variant 2, mRNA [NM_145015]	0.730393	0.000278944	0.0168117	0.939282	0.363545	0.685078
A_21_P0000099	CLDN7	NM_001307	ref|Homo sapiens claudin 7 (CLDN7), transcript variant 1, mRNA [NM_001307]	0.731913	3.65358e-06	0.00121761	0.870738	0.00677138	0.10124
A_19_P00317856	LOC101928156	XR_241404	ref|PREDICTED: Homo sapiens uncharacterized LOC101928156 (LOC101928156), ncRNA [XR_241404]	0.732021	0.000114594	0.00988842	0.90274	0.111441	0.41275
A_19_P00318418	TBXAS1	NM_001166254	ref|Homo sapiens thromboxane A synthase 1 (platelet) (TBXAS1), transcript variant 5, mRNA [NM_001166254]	0.732177	0.00011048	0.00968157	1.26423	0.00142789	0.0433659
A_33_P3334843	ENST00000331659	ENST00000331659	gb|Homo sapiens pp13439 mRNA, complete cds. [AF318333]	0.732238	1.68886e-05	0.0029962	0.823856	0.00157258	0.0454054
A_23_P170088	EXD3	NR_104599	ref|Homo sapiens exonuclease 3'-5' domain containing 3 (EXD3), transcript variant 4, long non-coding RNA [NR_104599]	0.732622	0.00179078	0.0487809	1.15121	0.107524	0.405929
A_33_P3264895	RHEBL1	NM_144593	ref|Homo sapiens Ras homolog enriched in brain like 1 (RHEBL1), mRNA [NM_144593]	0.732678	1.42844e-06	0.000719974	0.911048	0.0369071	0.24361
A_33_P3392525	ARL4D	NM_001661	ref|Homo sapiens ADP-ribosylation factor-like 4D (ARL4D), mRNA [NM_001661]	0.732703	1.33774e-05	0.00255491	0.732054	1.29573e-05	0.00249977
A_23_P66608	KAT2A	NM_021078	ref|Homo sapiens K(lysine) acetyltransferase 2A (KAT2A), mRNA [NM_021078]	0.733205	8.50261e-05	0.00824883	1.01034	0.862642	0.969462
A_23_P201432	ADSS	NM_001126	ref|Homo sapiens adenylosuccinate synthase (ADSS), mRNA [NM_001126]	0.733956	0.00041267	0.0209526	1.05106	0.479572	0.770666
A_23_P78944	AMH	NM_000479	ref|Homo sapiens anti-Mullerian hormone (AMH), mRNA [NM_000479]	0.734068	0.00100915	0.0354563	0.813984	0.0162638	0.161789
A_33_P3374293	PYROXD1	NM_024854	ref|Homo sapiens pyridine nucleotide-disulphide oxidoreductase domain 1 (PYROXD1), mRNA [NM_024854]	0.734505	2.92355e-05	0.00424226	1.0451	0.413666	0.723323
A_32_P5480	CERS6	NM_203463	ref|Homo sapiens ceramide synthase 6 (CERS6), transcript variant 2, mRNA [NM_203463]	0.735111	0.000134652	0.010888	0.798514	0.00208054	0.0532079
A_23_P345887	GFPT1	NM_001244710	ref|Homo sapiens glutamine--fructose-6-phosphate transaminase 1 (GFPT1), transcript variant 1, mRNA [NM_001244710]	0.735481	0.000159886	0.0119798	0.734719	0.000154732	0.0117764
A_23_P152548	SCPEP1	NM_021626	ref|Homo sapiens serine carboxypeptidase 1 (SCPEP1), mRNA [NM_021626]	0.735536	3.3696e-06	0.00116836	1.14995	0.00548764	0.0902065
A_23_P426021	SEL1L3	NM_015187	ref|Homo sapiens sel-1 suppressor of lin-12-like 3 (C. elegans) (SEL1L3), mRNA [NM_015187]	0.735591	0.00014884	0.0114921	1.15918	0.0288926	0.216669
A_19_P00809682	XLOC_014512	TCONS_l2_00030085	linc|BROAD Institute lincRNA (XLOC_014512), lincRNA [TCONS_l2_00030085]	0.735772	0.0015801	0.0455097	0.95294	0.555164	0.819701
A_23_P115444	TNFSF18	NM_005092	ref|Homo sapiens tumor necrosis factor (ligand) superfamily, member 18 (TNFSF18), mRNA [NM_005092]	0.735846	9.67168e-05	0.00896702	0.685955	1.06529e-05	0.00223831
A_33_P3231432	LDHB	NM_001174097	ref|Homo sapiens lactate dehydrogenase B (LDHB), transcript variant 2, mRNA [NM_001174097]	0.736928	0.000144665	0.0113092	1.046	0.469719	0.764072
A_33_P3418466	A_33_P3418466	A_33_P3418466	Unknown	0.737445	0.000410519	0.020885	0.942112	0.391548	0.706399
A_23_P74097	TCEB3	NM_003198	ref|Homo sapiens transcription elongation factor B (SIII), polypeptide 3 (110kDa, elongin A) (TCEB3), mRNA [NM_003198]	0.737548	0.00122442	0.0397902	1.10236	0.223468	0.559025
A_24_P127159	M69012	M69012	gb|Human guanine nucleotide-binding regulatory protein (G-y-2-alpha) mRNA, partial cds. [M69012]	0.738033	0.00120842	0.0395831	1.01511	0.847172	0.964007
A_23_P42746	NCF1	NM_000265	ref|Homo sapiens neutrophil cytosolic factor 1 (NCF1), mRNA [NM_000265]	0.738144	0.00146438	0.0439454	0.635015	3.3797e-05	0.00463466
A_21_P0013971	ZNF385D	ENST00000497570	ens|zinc finger protein 385D [Source:HGNC Symbol;Acc:26191] [ENST00000497570]	0.738382	7.06002e-06	0.00178112	0.875304	0.0102202	0.126933
A_21_P0000758	LINC00888	NR_038301	ref|Homo sapiens long intergenic non-protein coding RNA 888 (LINC00888), transcript variant 1, long non-coding RNA [NR_038301]	0.738571	9.28558e-07	0.000572236	0.825452	0.000151555	0.0116225
A_21_P0008758	XLOC_011532	TCONS_00023741	linc|BROAD Institute lincRNA (XLOC_011532), lincRNA [TCONS_00023741]	0.739677	0.000364391	0.0195442	0.904009	0.147237	0.466243
A_23_P339773	TPRG1L	NM_182752	ref|Homo sapiens tumor protein p63 regulated 1-like (TPRG1L), mRNA [NM_182752]	0.739964	3.33859e-06	0.00116557	0.961534	0.368295	0.688554
A_21_P0011456	PLA2G10	NM_003561	ref|Homo sapiens phospholipase A2, group X (PLA2G10), mRNA [NM_003561]	0.740167	0.00083344	0.0317795	0.862056	0.0581738	0.302661
A_23_P139471	RPS26	NM_001029	ref|Homo sapiens ribosomal protein S26 (RPS26), mRNA [NM_001029]	0.740638	0.000183968	0.0130916	0.926215	0.229051	0.565144
A_24_P406132	MAPK13	NM_002754	ref|Homo sapiens mitogen-activated protein kinase 13 (MAPK13), transcript variant 1, mRNA [NM_002754]	0.741228	1.54418e-05	0.00282852	0.884406	0.0218068	0.188204
A_32_P46840	LOC729680	AK090664	gb|Homo sapiens cDNA FLJ33345 fis, clone BRACE2003713. [AK090664]	0.741357	2.90574e-06	0.00106068	0.86424	0.00310915	0.0663209
A_33_P3391211	RAB12	NM_001025300	ref|Homo sapiens RAB12, member RAS oncogene family (RAB12), mRNA [NM_001025300]	0.74209	2.22122e-08	7.95087e-05	1.10201	0.00360802	0.0717255
A_23_P131683	MAPRE3	NM_012326	ref|Homo sapiens microtubule-associated protein, RP/EB family, member 3 (MAPRE3), mRNA [NM_012326]	0.742346	0.000118044	0.0100719	1.13995	0.0390651	0.250272
A_21_P0005628	CCAT1	NR_108049	ref|Homo sapiens colon cancer associated transcript 1 (non-protein coding) (CCAT1), long non-coding RNA [NR_108049]	0.742355	0.000186183	0.0132006	1.57025	2.01365e-06	0.000865295
A_21_P0012313	PRODH	ENST00000609229	ens|proline dehydrogenase (oxidase) 1 [Source:HGNC Symbol;Acc:9453] [ENST00000609229]	0.742618	0.000929388	0.0338766	0.981052	0.795639	0.945453
A_32_P152767	SKIDA1	NM_207371	ref|Homo sapiens SKI/DACH domain containing 1 (SKIDA1), mRNA [NM_207371]	0.743187	0.000398937	0.0205864	0.994104	0.929442	0.989812
A_24_P229531	NABP1	NM_001031716	ref|Homo sapiens nucleic acid binding protein 1 (NABP1), transcript variant 1, mRNA [NM_001031716]	0.74468	0.00147391	0.0440665	1.27982	0.00540945	0.0895303
A_24_P246351	FAM71E1	NM_138411	ref|Homo sapiens family with sequence similarity 71, member E1 (FAM71E1), mRNA [NM_138411]	0.745539	4.28112e-05	0.00525956	0.90215	0.0650614	0.319332
A_33_P3590673	SNHG18	NR_045196	ref|Homo sapiens small nucleolar RNA host gene 18 (non-protein coding) (SNHG18), long non-coding RNA [NR_045196]	0.745651	0.000196882	0.0135851	0.952682	0.433157	0.737778
A_23_P121082	GBE1	NM_000158	ref|Homo sapiens glucan (1,4-alpha-), branching enzyme 1 (GBE1), mRNA [NM_000158]	0.745664	0.000997546	0.0352142	1.50492	4.36217e-05	0.00532049
A_33_P3393836	NT5C3A	NM_001166118	ref|Homo sapiens 5'-nucleotidase, cytosolic IIIA (NT5C3A), transcript variant 4, mRNA [NM_001166118]	0.745759	0.000339812	0.0187682	1.06805	0.318183	0.650004
A_23_P144578	GNPDA2	NM_138335	ref|Homo sapiens glucosamine-6-phosphate deaminase 2 (GNPDA2), transcript variant 1, mRNA [NM_138335]	0.745808	2.69366e-07	0.00029177	1.12168	0.00376604	0.0734596
A_21_P0014214	CCAT1	NR_108049	ref|Homo sapiens colon cancer associated transcript 1 (non-protein coding) (CCAT1), long non-coding RNA [NR_108049]	0.746381	0.000217903	0.0145476	1.53436	3.6894e-06	0.00122351
A_33_P3492750	MGC27382	ENST00000436742	gb|Homo sapiens cDNA FLJ34438 fis, clone HLUNG2001144. [AK091757]	0.746498	0.000348365	0.019072	0.912937	0.173275	0.499837
A_23_P60248	TXN	NM_003329	ref|Homo sapiens thioredoxin (TXN), transcript variant 1, mRNA [NM_003329]	0.746815	0.000391841	0.0203358	1.48286	1.9185e-05	0.00323756
A_23_P35309	TAF5L	NM_014409	ref|Homo sapiens TAF5-like RNA polymerase II, p300/CBP-associated factor (PCAF)-associated factor, 65kDa (TAF5L), transcript variant 1, mRNA [NM_014409]	0.747199	0.00124833	0.0402205	0.891354	0.139118	0.455059
A_33_P3238052	FAM216A	NM_013300	ref|Homo sapiens family with sequence similarity 216, member A (FAM216A), mRNA [NM_013300]	0.74733	2.72808e-05	0.00404343	1.00637	0.89908	0.981922
A_33_P3286621	SCARNA16	NR_003013	ref|Homo sapiens small Cajal body-specific RNA 16 (SCARNA16), guide RNA [NR_003013]	0.747784	0.000213211	0.014373	1.0792	0.224004	0.559723
A_23_P117068	SNRPF	NM_003095	ref|Homo sapiens small nuclear ribonucleoprotein polypeptide F (SNRPF), mRNA [NM_003095]	0.74792	0.000617094	0.0265714	0.986828	0.846902	0.963921
A_21_P0005906	ENST00000521815	ENST00000521815	ens|cancer susceptibility candidate 19 (non-protein coding) [Source:HGNC Symbol;Acc:49476] [ENST00000521815]	0.747934	0.00162981	0.0462326	1.45964	0.000159881	0.0119798
A_23_P69226	EMC3	NM_018447	ref|Homo sapiens ER membrane protein complex subunit 3 (EMC3), mRNA [NM_018447]	0.748328	0.000684352	0.028361	1.17163	0.0345356	0.236034
A_23_P102508	SLC5A6	NM_021095	ref|Homo sapiens solute carrier family 5 (sodium/multivitamin and iodide cotransporter), member 6 (SLC5A6), transcript variant 1, mRNA [NM_021095]	0.74839	0.000341237	0.0188264	0.939364	0.336683	0.664901
A_23_P29638	NCKIPSD	NM_184231	ref|Homo sapiens NCK interacting protein with SH3 domain (NCKIPSD), transcript variant 2, mRNA [NM_184231]	0.748546	0.000290218	0.0171071	1.02606	0.683488	0.892904
A_21_P0006756	LINC00864	NR_046091	ref|Homo sapiens long intergenic non-protein coding RNA 864 (LINC00864), long non-coding RNA [NR_046091]	0.748683	1.77364e-05	0.00309608	1.13515	0.0165132	0.163117
A_32_P440768	ALOX12P2	NR_002710	ref|Homo sapiens arachidonate 12-lipoxygenase pseudogene 2 (ALOX12P2), transcript variant 1, non-coding RNA [NR_002710]	0.748998	0.00135387	0.0421178	1.24604	0.00926114	0.120564
A_23_P329198	NABP1	NM_001031716	ref|Homo sapiens nucleic acid binding protein 1 (NABP1), transcript variant 1, mRNA [NM_001031716]	0.750166	0.00126559	0.0404761	1.27	0.00497455	0.0857058
A_23_P73571	MUM1L1	NM_152423	ref|Homo sapiens melanoma associated antigen (mutated) 1-like 1 (MUM1L1), transcript variant 2, mRNA [NM_152423]	0.750388	0.000565129	0.0252784	0.861522	0.0393045	0.251125
A_33_P3345051	GFY	NM_001195256	ref|Homo sapiens golgi-associated, olfactory signaling regulator (GFY), mRNA [NM_001195256]	0.752307	0.000325834	0.0183017	0.855609	0.0229036	0.192606
A_23_P432034	CCDC117	NM_173510	ref|Homo sapiens coiled-coil domain containing 117 (CCDC117), transcript variant 1, mRNA [NM_173510]	0.75301	0.00128846	0.040979	1.00814	0.911767	0.98522
A_33_P3342653	ADAM33	NM_153202	ref|Homo sapiens ADAM metallopeptidase domain 33 (ADAM33), transcript variant 2, mRNA [NM_153202]	0.753534	0.00150783	0.0443919	1.12568	0.126637	0.437029
A_24_P222872	UGT1A6	NM_001072	ref|Homo sapiens UDP glucuronosyltransferase 1 family, polypeptide A6 (UGT1A6), transcript variant 1, mRNA [NM_001072]	0.754666	7.69098e-05	0.0077376	1.3012	0.000149863	0.0115269
A_24_P244470	RNF41	NM_194358	ref|Homo sapiens ring finger protein 41, E3 ubiquitin protein ligase (RNF41), transcript variant 2, mRNA [NM_194358]	0.754824	3.49556e-05	0.00470454	0.930337	0.15824	0.480124
A_23_P131899	SDCBP2	NM_080489	ref|Homo sapiens syndecan binding protein (syntenin) 2 (SDCBP2), transcript variant 1, mRNA [NM_080489]	0.755065	2.50623e-06	0.000965799	1.01821	0.646041	0.873538
A_24_P262201	SULT1A4	NM_001017390	ref|Homo sapiens sulfotransferase family, cytosolic, 1A, phenol-preferring, member 4 (SULT1A4), mRNA [NM_001017390]	0.756105	7.58427e-05	0.00766062	1.61145	1.45103e-07	0.00020918
A_33_P3380417	SLC25A30	NM_001286807	ref|Homo sapiens solute carrier family 25, member 30 (SLC25A30), transcript variant 3, mRNA [NM_001286807]	0.756187	0.000716265	0.0291518	0.950877	0.457664	0.755576
A_23_P209978	VSNL1	NM_003385	ref|Homo sapiens visinin-like 1 (VSNL1), mRNA [NM_003385]	0.756776	0.000592452	0.0259826	0.809065	0.00494872	0.0854737
A_23_P357546	PNKD	NM_015488	ref|Homo sapiens paroxysmal nonkinesigenic dyskinesia (PNKD), transcript variant 1, mRNA [NM_015488]	0.756875	0.00154834	0.0450025	0.913317	0.229047	0.565143
A_23_P28878	C20orf27	NM_001039140	ref|Homo sapiens chromosome 20 open reading frame 27 (C20orf27), transcript variant 1, mRNA [NM_001039140]	0.75821	0.000532223	0.0244016	1.00518	0.935944	0.991301
A_23_P90172	PPP1R15A	NM_014330	ref|Homo sapiens protein phosphatase 1, regulatory subunit 15A (PPP1R15A), mRNA [NM_014330]	0.758295	0.00156229	0.045245	0.968522	0.662863	0.882794
A_33_P3417626	ENHO	NM_198573	ref|Homo sapiens energy homeostasis associated (ENHO), mRNA [NM_198573]	0.758787	0.00106032	0.0365899	1.16071	0.0455417	0.268858
A_23_P54770	APOBR	NM_018690	ref|Homo sapiens apolipoprotein B receptor (APOBR), mRNA [NM_018690]	0.75903	6.64733e-05	0.00700219	0.803808	0.000610383	0.0263801
A_23_P78170	MYBBP1A	NM_014520	ref|Homo sapiens MYB binding protein (P160) 1a (MYBBP1A), transcript variant 2, mRNA [NM_014520]	0.75936	0.000242007	0.0154611	0.964061	0.535355	0.807423
A_24_P39101	KCTD10	NM_031954	ref|Homo sapiens potassium channel tetramerization domain containing 10 (KCTD10), mRNA [NM_031954]	0.759491	9.30604e-06	0.00206794	0.978846	0.619727	0.858887
A_23_P93141	GSTA5	NM_153699	ref|Homo sapiens glutathione S-transferase alpha 5 (GSTA5), mRNA [NM_153699]	0.760204	0.00178738	0.0487493	1.76917	9.97525e-07	0.000590818
A_23_P50081	IMPA2	NM_014214	ref|Homo sapiens inositol(myo)-1(or 4)-monophosphatase 2 (IMPA2), mRNA [NM_014214]	0.761617	0.00046628	0.0225248	1.07779	0.240447	0.577135
A_23_P141345	MPP3	NM_001932	ref|Homo sapiens membrane protein, palmitoylated 3 (MAGUK p55 subfamily member 3) (MPP3), transcript variant 1, mRNA [NM_001932]	0.762266	9.83483e-05	0.00903538	1.44002	3.88175e-06	0.0012545
A_23_P216679	CDC14B	NM_033331	ref|Homo sapiens cell division cycle 14B (CDC14B), transcript variant 2, mRNA [NM_033331]	0.762425	0.00104741	0.0363341	1.36419	0.000321267	0.0181273
A_23_P49145	ZG16	NM_152338	ref|Homo sapiens zymogen granule protein 16 (ZG16), mRNA [NM_152338]	0.762871	0.000110777	0.00968571	0.786554	0.000348444	0.019072
A_23_P86822	CEP57	NM_014679	ref|Homo sapiens centrosomal protein 57kDa (CEP57), transcript variant 1, mRNA [NM_014679]	0.762919	1.28978e-05	0.00249146	0.94998	0.24824	0.585399
A_23_P136909	HMGN5	NM_030763	ref|Homo sapiens high mobility group nucleosome binding domain 5 (HMGN5), mRNA [NM_030763]	0.76307	0.00016449	0.0122019	1.0072	0.896842	0.981344
A_33_P3282978	THC2769821	THC2769821	tc|Q8WXS2_HUMAN (Q8WXS2) BAALC 1-2, complete [THC2769821]	0.763183	0.00174955	0.0482198	0.986565	0.852019	0.965879
A_24_P217330	POMGNT2	NM_032806	ref|Homo sapiens protein O-linked mannose N-acetylglucosaminyltransferase 2 (beta 1,4-) (POMGNT2), mRNA [NM_032806]	0.763333	5.12305e-05	0.00592115	0.983196	0.731201	0.916003
A_23_P403745	MTSS1L	NM_138383	ref|Homo sapiens metastasis suppressor 1-like (MTSS1L), mRNA [NM_138383]	0.76336	0.00070858	0.0289551	1.07566	0.270564	0.608032
A_24_P53353	RAB12	NM_001025300	ref|Homo sapiens RAB12, member RAS oncogene family (RAB12), mRNA [NM_001025300]	0.764047	6.9009e-06	0.00175952	1.00832	0.839496	0.961495
A_33_P3219785	SOWAHC	NM_023016	ref|Homo sapiens sosondowah ankyrin repeat domain family member C (SOWAHC), mRNA [NM_023016]	0.764579	6.22505e-07	0.000438752	1.05619	0.116598	0.421067
A_32_P149536	SUMO2	NM_006937	ref|Homo sapiens small ubiquitin-like modifier 2 (SUMO2), transcript variant 1, mRNA [NM_006937]	0.765513	0.000169922	0.012453	0.974006	0.632562	0.865969
A_33_P3303449	LEPR	NM_001198688	ref|Homo sapiens leptin receptor (LEPR), transcript variant 5, mRNA [NM_001198688]	0.765563	0.00158892	0.0456082	0.880856	0.0881611	0.369717
A_32_P132477	THC2539563	THC2539563	tc|MIECCOMP Equus caballus mitochondrial DNA complete sequence, partial (3%) [THC2539563]	0.766464	0.000589768	0.0259384	0.90384	0.120786	0.428151
A_24_P219920	FEM1A	NM_018708	ref|Homo sapiens fem-1 homolog a (C. elegans) (FEM1A), mRNA [NM_018708]	0.767156	0.00147137	0.0440558	0.89557	0.127458	0.438455
A_33_P3349455	A_33_P3349455	A_33_P3349455	Unknown	0.767625	6.12783e-05	0.00666734	0.830368	0.00154187	0.0449224
A_21_P0002294	ZNF112	ENST00000590687	ens|zinc finger protein 112 [Source:HGNC Symbol;Acc:12892] [ENST00000590687]	0.768091	0.00140659	0.0430279	0.871861	0.0608029	0.30893
A_21_P0010501	XLOC_014512	TCONS_00079053_HOTAIR	linc|BROAD Institute lincRNA (XLOC_014512), lincRNA [TCONS_00079053_HOTAIR]	0.768253	0.000425631	0.0213541	0.971561	0.630443	0.864753
A_33_P3279526	A_33_P3279526	A_33_P3279526	Unknown	0.768458	2.89403e-06	0.00105895	0.918029	0.0333868	0.23229
A_33_P3413815	LAMB2P1	NR_004405	ref|Homo sapiens laminin, beta 2 pseudogene 1 (LAMB2P1), non-coding RNA [NR_004405]	0.768938	0.00120153	0.0394421	0.822592	0.00977235	0.123858
A_24_P634768	FLJ22763	NR_033977	ref|Homo sapiens uncharacterized LOC401081 (FLJ22763), long non-coding RNA [NR_033977]	0.769951	0.00109356	0.0372225	0.954129	0.481187	0.771923
A_23_P168610	TSPAN13	NM_014399	ref|Homo sapiens tetraspanin 13 (TSPAN13), mRNA [NM_014399]	0.770117	1.78801e-05	0.00311046	0.790916	5.67119e-05	0.00632436
A_23_P143734	CYP2D6	NM_000106	ref|Homo sapiens cytochrome P450, family 2, subfamily D, polypeptide 6 (CYP2D6), transcript variant 1, mRNA [NM_000106]	0.771649	0.00149214	0.044186	0.881364	0.078811	0.349903
A_24_P175176	PHTF2	NM_020432	ref|Homo sapiens putative homeodomain transcription factor 2 (PHTF2), transcript variant 2, mRNA [NM_020432]	0.771973	1.17836e-05	0.00235376	0.948806	0.214293	0.548243
A_23_P426305	AOC3	NM_003734	ref|Homo sapiens amine oxidase, copper containing 3 (AOC3), transcript variant 1, mRNA [NM_003734]	0.772086	3.88345e-05	0.00500532	1.22586	0.000408444	0.0208483
A_23_P81158	ADH1C	NM_000669	ref|Homo sapiens alcohol dehydrogenase 1C (class I), gamma polypeptide (ADH1C), mRNA [NM_000669]	0.773031	3.78401e-05	0.00493778	1.12175	0.0215957	0.187258
A_33_P3259183	FAM78B	NM_001017961	ref|Homo sapiens family with sequence similarity 78, member B (FAM78B), mRNA [NM_001017961]	0.773323	0.000520121	0.0240501	1.10065	0.122321	0.43011
A_23_P116037	TM7SF2	NM_003273	ref|Homo sapiens transmembrane 7 superfamily member 2 (TM7SF2), transcript variant 1, mRNA [NM_003273]	0.773449	0.000470127	0.022596	0.891516	0.06576	0.320991
A_32_P154342	SLCO4C1	NM_180991	ref|Homo sapiens solute carrier organic anion transporter family, member 4C1 (SLCO4C1), mRNA [NM_180991]	0.773882	0.00137086	0.0423434	0.700133	6.6518e-05	0.00700219
A_23_P206733	CES1	NM_001266	ref|Homo sapiens carboxylesterase 1 (CES1), transcript variant 3, mRNA [NM_001266]	0.77463	0.000115418	0.00993698	1.56394	1.7815e-07	0.000235804
A_21_P0006370	XLOC_007556	TCONS_00016692	linc|BROAD Institute lincRNA (XLOC_007556), lincRNA [TCONS_00016692]	0.774732	0.000458685	0.0222726	0.956123	0.446158	0.746971
A_23_P87532	CAPRIN2	NM_001002259	ref|Homo sapiens caprin family member 2 (CAPRIN2), transcript variant 1, mRNA [NM_001002259]	0.774989	0.00175726	0.0483232	0.82981	0.0141164	0.150674
A_32_P52785	DAAM2	NM_015345	ref|Homo sapiens dishevelled associated activator of morphogenesis 2 (DAAM2), transcript variant 2, mRNA [NM_015345]	0.776494	0.00123171	0.0398949	0.88708	0.0799443	0.352425
A_33_P3212490	DICER1	NM_001195573	ref|Homo sapiens dicer 1, ribonuclease type III (DICER1), transcript variant 3, mRNA [NM_001195573]	0.776579	7.03056e-05	0.00727513	0.922617	0.105285	0.401941
A_24_P365180	DSEL	NM_032160	ref|Homo sapiens dermatan sulfate epimerase-like (DSEL), mRNA [NM_032160]	0.776659	0.00172117	0.0478086	0.93929	0.361254	0.683179
A_23_P146830	SLC25A10	NM_012140	ref|Homo sapiens solute carrier family 25 (mitochondrial carrier; dicarboxylate transporter), member 10 (SLC25A10), transcript variant 2, mRNA [NM_012140]	0.777012	0.00160261	0.0458285	1.01608	0.811717	0.95139
A_23_P164313	MINK1	NM_153827	ref|Homo sapiens misshapen-like kinase 1 (MINK1), transcript variant 3, mRNA [NM_153827]	0.777521	2.40552e-05	0.00375936	1.03947	0.371592	0.69088
A_23_P117298	F7	NM_000131	ref|Homo sapiens coagulation factor VII (serum prothrombin conversion accelerator) (F7), transcript variant 1, mRNA [NM_000131]	0.777826	4.06862e-07	0.000351883	0.94477	0.075065	0.341323
A_23_P90997	OTOS	NM_148961	ref|Homo sapiens otospiralin (OTOS), mRNA [NM_148961]	0.778005	0.000251612	0.0157352	1.28742	0.000236827	0.0152945
A_23_P216630	SLC44A1	NM_080546	ref|Homo sapiens solute carrier family 44 (choline transporter), member 1 (SLC44A1), transcript variant 1, mRNA [NM_080546]	0.778147	0.000499931	0.0235161	0.947282	0.356315	0.679256
A_33_P3376828	CMTM7	NM_138410	ref|Homo sapiens CKLF-like MARVEL transmembrane domain containing 7 (CMTM7), transcript variant 1, mRNA [NM_138410]	0.778468	0.000914798	0.0335537	0.830788	0.0081836	0.112376
A_24_P520767	LOC149351	ENST00000443802	Unknown	0.778477	0.000113233	0.00982473	0.962396	0.441872	0.74383
A_23_P78685	FARSA	NM_004461	ref|Homo sapiens phenylalanyl-tRNA synthetase, alpha subunit (FARSA), mRNA [NM_004461]	0.778817	0.00168995	0.0472952	0.952677	0.471479	0.765209
A_21_P0011814	LOC102724689	XR_427054	ref|PREDICTED: Homo sapiens uncharacterized LOC102724689 (LOC102724689), ncRNA [XR_427054]	0.778855	0.00142789	0.0433659	1.13141	0.0736549	0.338298
A_23_P66777	CDC27	NM_001256	ref|Homo sapiens cell division cycle 27 (CDC27), transcript variant 2, mRNA [NM_001256]	0.779435	8.63668e-07	0.000547771	0.965653	0.281635	0.6186
A_24_P251841	SETD7	NM_030648	ref|Homo sapiens SET domain containing (lysine methyltransferase) 7 (SETD7), mRNA [NM_030648]	0.779505	7.23961e-05	0.00744589	1.02425	0.611448	0.854196
A_23_P53476	LDHB	NM_002300	ref|Homo sapiens lactate dehydrogenase B (LDHB), transcript variant 1, mRNA [NM_002300]	0.779529	0.000403258	0.0206744	1.10552	0.088907	0.371168
A_33_P3252394	GADD45G	NM_006705	ref|Homo sapiens growth arrest and DNA-damage-inducible, gamma (GADD45G), mRNA [NM_006705]	0.779697	0.000265078	0.016303	0.996007	0.94044	0.992326
A_23_P93269	ZNF165	NM_003447	ref|Homo sapiens zinc finger protein 165 (ZNF165), mRNA [NM_003447]	0.780728	0.000240642	0.0154101	0.818795	0.0015341	0.0448208
A_21_P0014623	SNHG21	NR_110096	ref|Homo sapiens small nucleolar RNA host gene 21 (non-protein coding) (SNHG21), transcript variant 1, long non-coding RNA [NR_110096]	0.780947	0.000379287	0.0199771	1.06449	0.268541	0.606028
A_33_P3252369	TMEM182	NM_144632	ref|Homo sapiens transmembrane protein 182 (TMEM182), mRNA [NM_144632]	0.781601	4.32917e-05	0.00530574	0.910715	0.0480475	0.275997
A_33_P3360718	CDC27	NM_001114091	ref|Homo sapiens cell division cycle 27 (CDC27), transcript variant 1, mRNA [NM_001114091]	0.781657	2.05088e-06	0.000865295	0.974341	0.445955	0.746882
A_23_P82588	C7orf55	NM_197964	ref|Homo sapiens chromosome 7 open reading frame 55 (C7orf55), transcript variant 1, mRNA [NM_197964]	0.78179	0.000451482	0.0220833	1.17006	0.0122366	0.13954
A_23_P11995	PRDX1	NM_002574	ref|Homo sapiens peroxiredoxin 1 (PRDX1), transcript variant 1, mRNA [NM_002574]	0.781988	3.4513e-05	0.00468001	1.2035	0.000548911	0.0248007
A_24_P303193	BG036557	BG036557	gb|602326332F1 NIH_MGC_91 Homo sapiens cDNA clone IMAGE:4428126 5', mRNA sequence [BG036557]	0.782074	0.00125358	0.0402982	0.943371	0.363109	0.684746
A_23_P96990	NVL	NM_002533	ref|Homo sapiens nuclear VCP-like (NVL), transcript variant 1, mRNA [NM_002533]	0.783268	2.47884e-06	0.000962555	1.00292	0.931699	0.990349
A_33_P3283964	CES1P2	NR_033740	ref|Homo sapiens carboxylesterase 1 pseudogene 2 (CES1P2), non-coding RNA [NR_033740]	0.783595	0.000513698	0.0238905	1.53294	1.30803e-06	0.000698612
A_32_P171328	UBE2S	NM_014501	ref|Homo sapiens ubiquitin-conjugating enzyme E2S (UBE2S), mRNA [NM_014501]	0.783922	0.000790667	0.0308202	1.00742	0.90067	0.982427
A_23_P25030	HSD17B6	NM_003725	ref|Homo sapiens hydroxysteroid (17-beta) dehydrogenase 6 (HSD17B6), mRNA [NM_003725]	0.783929	0.00100792	0.035449	1.06752	0.292795	0.629197
A_23_P212196	OGG1	NM_016828	ref|Homo sapiens 8-oxoguanine DNA glycosylase (OGG1), transcript variant 2d, mRNA [NM_016828]	0.784008	8.65822e-05	0.00834381	1.07754	0.12449	0.433721
A_23_P396062	RAB40C	NM_021168	ref|Homo sapiens RAB40C, member RAS oncogene family (RAB40C), transcript variant 2, mRNA [NM_021168]	0.784239	0.00145203	0.0437775	0.89908	0.109718	0.409809
A_24_P29723	POR	NM_000941	ref|Homo sapiens P450 (cytochrome) oxidoreductase (POR), mRNA [NM_000941]	0.784533	0.000732358	0.0295169	0.991402	0.882682	0.976575
A_33_P3385006	SLC39A5	NM_001135195	ref|Homo sapiens solute carrier family 39 (zinc transporter), member 5 (SLC39A5), transcript variant 2, mRNA [NM_001135195]	0.784808	5.01199e-06	0.0014728	0.845477	0.000244966	0.0155496
A_33_P3288023	NCKIPSD	NM_016453	ref|Homo sapiens NCK interacting protein with SH3 domain (NCKIPSD), transcript variant 1, mRNA [NM_016453]	0.785027	0.000669189	0.0279448	1.01521	0.793934	0.9448
A_24_P40626	GREM2	NM_022469	ref|Homo sapiens gremlin 2, DAN family BMP antagonist (GREM2), mRNA [NM_022469]	0.785089	0.00181105	0.0491352	0.742548	0.00031127	0.0178256
A_23_P348911	LINC01126	NR_027251	ref|Homo sapiens long intergenic non-protein coding RNA 1126 (LINC01126), long non-coding RNA [NR_027251]	0.78536	0.000534362	0.0244512	0.981408	0.738735	0.919899
A_24_P39724	CCDC43	NM_144609	ref|Homo sapiens coiled-coil domain containing 43 (CCDC43), transcript variant 1, mRNA [NM_144609]	0.785422	0.000545154	0.0247698	0.965397	0.534123	0.806742
A_19_P00801634	NOP56	NM_006392	ref|Homo sapiens NOP56 ribonucleoprotein (NOP56), transcript variant 1, mRNA [NM_006392]	0.785574	0.00105777	0.0365428	0.967706	0.59093	0.842304
A_23_P105002	ROM1	NM_000327	ref|Homo sapiens retinal outer segment membrane protein 1 (ROM1), mRNA [NM_000327]	0.785865	0.00103019	0.0359511	1.20992	0.00587674	0.093787
A_23_P158570	ACADSB	NM_001609	ref|Homo sapiens acyl-CoA dehydrogenase, short/branched chain (ACADSB), mRNA [NM_001609]	0.786005	6.74748e-06	0.00173493	1.0177	0.63222	0.865763
A_33_P3262694	THC2659533	THC2659533	tc|Q5JX79_HUMAN (Q5JX79) OTTHUMP00000030115 (Fragment), partial (27%) [THC2659533]	0.78642	0.000879052	0.0328948	0.960959	0.504194	0.787471
A_21_P0000351	SCARNA22	NR_003004	ref|Homo sapiens small Cajal body-specific RNA 22 (SCARNA22), guide RNA [NR_003004]	0.786536	0.000249127	0.0156894	0.942792	0.261342	0.598549
A_33_P3248992	ACADSB	NM_001609	ref|Homo sapiens acyl-CoA dehydrogenase, short/branched chain (ACADSB), mRNA [NM_001609]	0.787306	4.8451e-06	0.00144609	0.99398	0.864045	0.969935
A_33_P3343073	SMARCB1	NM_003073	ref|Homo sapiens SWI/SNF related, matrix associated, actin dependent regulator of chromatin, subfamily b, member 1 (SMARCB1), transcript variant 1, mRNA [NM_003073]	0.787408	0.000249816	0.0157008	1.01535	0.766005	0.932587
A_32_P31618	GSR	NM_000637	ref|Homo sapiens glutathione reductase (GSR), transcript variant 1, mRNA [NM_000637]	0.787822	0.000609448	0.0263742	1.41945	1.30112e-05	0.00250383
A_24_P307580	HTATIP2	NM_001098523	ref|Homo sapiens HIV-1 Tat interactive protein 2, 30kDa (HTATIP2), transcript variant 5, mRNA [NM_001098523]	0.787881	0.00105445	0.0364903	1.65618	3.54257e-07	0.000328805
A_21_P0000334	SNORA49	NR_002979	ref|Homo sapiens small nucleolar RNA, H/ACA box 49 (SNORA49), small nucleolar RNA [NR_002979]	0.788167	0.000174295	0.0126699	0.89243	0.0320742	0.227908
A_33_P3336622	ALDH3A2	NM_001031806	ref|Homo sapiens aldehyde dehydrogenase 3 family, member A2 (ALDH3A2), transcript variant 1, mRNA [NM_001031806]	0.788464	0.000242563	0.0154771	1.46001	1.53791e-06	0.000740811
A_24_P131222	ATP13A2	NM_022089	ref|Homo sapiens ATPase type 13A2 (ATP13A2), transcript variant 1, mRNA [NM_022089]	0.788996	0.000778766	0.0305612	0.897679	0.0756473	0.342621
A_23_P28057	THOP1	NM_003249	ref|Homo sapiens thimet oligopeptidase 1 (THOP1), mRNA [NM_003249]	0.789414	0.00083648	0.0318475	0.993882	0.915603	0.986052
A_23_P130764	KCNJ14	NM_013348	ref|Homo sapiens potassium inwardly-rectifying channel, subfamily J, member 14 (KCNJ14), mRNA [NM_013348]	0.789634	0.0014557	0.0438516	0.927815	0.237064	0.573481
A_33_P3280421	CDC14C	NR_003595	ref|Homo sapiens cell division cycle 14C (CDC14C), non-coding RNA [NR_003595]	0.789673	0.000435938	0.0216854	1.14616	0.02059	0.183095
A_33_P3219055	C15orf61	NM_001143936	ref|Homo sapiens chromosome 15 open reading frame 61 (C15orf61), mRNA [NM_001143936]	0.789932	0.000239078	0.0153442	0.975291	0.619577	0.858817
A_23_P110941	GSTA4	NM_001512	ref|Homo sapiens glutathione S-transferase alpha 4 (GSTA4), mRNA [NM_001512]	0.790191	0.000697789	0.0286745	1.32563	0.000132724	0.0107979
A_21_P0000261	RPL17	NM_000985	ref|Homo sapiens ribosomal protein L17 (RPL17), transcript variant 1, mRNA [NM_000985]	0.790267	8.40503e-06	0.00197799	0.946767	0.147024	0.466037
A_24_P406830	MTMR2	NM_201278	ref|Homo sapiens myotubularin related protein 2 (MTMR2), transcript variant 2, mRNA [NM_201278]	0.790408	0.000777166	0.0305206	1.03978	0.497747	0.783097
A_24_P211151	EXOSC5	NM_020158	ref|Homo sapiens exosome component 5 (EXOSC5), mRNA [NM_020158]	0.79051	1.04903e-06	0.000609466	0.96213	0.217493	0.551988
A_33_P3285754	A_33_P3285754	A_33_P3285754	Unknown	0.791474	0.00121446	0.039653	1.07529	0.236684	0.573007
A_33_P3336617	ALDH3A2	NM_000382	ref|Homo sapiens aldehyde dehydrogenase 3 family, member A2 (ALDH3A2), transcript variant 2, mRNA [NM_000382]	0.791559	0.00159271	0.0456826	1.42481	3.30969e-05	0.00457889
A_33_P3235004	MYH10	NM_001256012	ref|Homo sapiens myosin, heavy chain 10, non-muscle (MYH10), transcript variant 1, mRNA [NM_001256012]	0.791835	9.67481e-05	0.00896702	0.966955	0.462052	0.758783
A_23_P131801	SGK2	NM_170693	ref|Homo sapiens serum/glucocorticoid regulated kinase 2 (SGK2), transcript variant 1, mRNA [NM_170693]	0.79199	0.000361201	0.0194623	1.01955	0.709747	0.905783
A_23_P104705	SLC29A2	NM_001532	ref|Homo sapiens solute carrier family 29 (equilibrative nucleoside transporter), member 2 (SLC29A2), mRNA [NM_001532]	0.792715	0.00042734	0.0214328	1.01278	0.809557	0.950737
A_24_P171983	NDUFAF4	NM_014165	ref|Homo sapiens NADH dehydrogenase (ubiquinone) complex I, assembly factor 4 (NDUFAF4), mRNA [NM_014165]	0.792728	3.93041e-05	0.00503826	1.08037	0.0761994	0.344046
A_24_P15754	TOMM40	NM_006114	ref|Homo sapiens translocase of outer mitochondrial membrane 40 homolog (yeast) (TOMM40), transcript variant 3, mRNA [NM_006114]	0.792755	0.000239746	0.0153592	0.942783	0.244281	0.581377
A_23_P386888	LPA	NM_005577	ref|Homo sapiens lipoprotein, Lp(a) (LPA), mRNA [NM_005577]	0.793393	0.00162927	0.0462324	1.02454	0.694185	0.898366
A_23_P130194	PYCR1	NM_006907	ref|Homo sapiens pyrroline-5-carboxylate reductase 1 (PYCR1), transcript variant 1, mRNA [NM_006907]	0.793778	0.000650268	0.0275375	0.83152	0.00378595	0.0736938
A_23_P60259	TMEM38B	NM_018112	ref|Homo sapiens transmembrane protein 38B (TMEM38B), mRNA [NM_018112]	0.793841	0.000388416	0.0202331	0.803886	0.000638212	0.0271891
A_23_P129389	ZDHHC7	NM_017740	ref|Homo sapiens zinc finger, DHHC-type containing 7 (ZDHHC7), transcript variant 2, mRNA [NM_017740]	0.793902	0.000569919	0.0254065	1.13695	0.0288618	0.216524
A_33_P3221528	IREB2	NM_004136	ref|Homo sapiens iron-responsive element binding protein 2 (IREB2), mRNA [NM_004136]	0.79395	0.000117485	0.0100448	0.953841	0.308914	0.642121
A_21_P0000308	SNORA9	NR_002952	ref|Homo sapiens small nucleolar RNA, H/ACA box 9 (SNORA9), small nucleolar RNA [NR_002952]	0.794071	0.000407917	0.0208352	1.00191	0.970694	0.997024
A_23_P90626	CYTIP	NM_004288	ref|Homo sapiens cytohesin 1 interacting protein (CYTIP), mRNA [NM_004288]	0.794649	0.000641694	0.0272536	1.16677	0.0115081	0.134831
A_24_P108451	GPI	NM_000175	ref|Homo sapiens glucose-6-phosphate isomerase (GPI), transcript variant 2, mRNA [NM_000175]	0.794754	6.02895e-05	0.00659273	1.13447	0.00863207	0.115992
A_23_P137073	ZMYM3	NM_005096	ref|Homo sapiens zinc finger, MYM-type 3 (ZMYM3), transcript variant 2, mRNA [NM_005096]	0.794796	0.000878011	0.0328697	0.974214	0.645325	0.873109
A_21_P0014871	A_21_P0014871	A_21_P0014871	Unknown	0.794814	0.000347371	0.0190474	1.0062	0.903387	0.983056
A_33_P3281716	A_33_P3281716	A_33_P3281716	Unknown	0.794863	1.02304e-05	0.00218875	1.0045	0.900977	0.982454
A_23_P78762	HSD17B14	NM_016246	ref|Homo sapiens hydroxysteroid (17-beta) dehydrogenase 14 (HSD17B14), mRNA [NM_016246]	0.794885	0.000637979	0.0271868	0.800347	0.000826797	0.0316025
A_33_P3315470	LINC01018	NR_024424	ref|Homo sapiens long intergenic non-protein coding RNA 1018 (LINC01018), transcript variant 1, long non-coding RNA [NR_024424]	0.79502	0.000247446	0.0156288	0.843512	0.00298973	0.0648503
A_24_P329487	FAM84B	NM_174911	ref|Homo sapiens family with sequence similarity 84, member B (FAM84B), mRNA [NM_174911]	0.795427	8.52646e-05	0.00825619	0.931638	0.121192	0.428593
A_23_P157569	ADHFE1	NM_144650	ref|Homo sapiens alcohol dehydrogenase, iron containing, 1 (ADHFE1), mRNA [NM_144650]	0.795733	1.03043e-05	0.00219677	1.56166	1.98668e-09	1.88535e-05
A_24_P860797	PAIP2B	NM_020459	ref|Homo sapiens poly(A) binding protein interacting protein 2B (PAIP2B), mRNA [NM_020459]	0.795975	0.000117935	0.0100683	0.868773	0.00631267	0.0978255
A_24_P124992	PSMA4	NM_002789	ref|Homo sapiens proteasome (prosome, macropain) subunit, alpha type, 4 (PSMA4), transcript variant 1, mRNA [NM_002789]	0.796146	0.000414212	0.0209975	1.04662	0.382495	0.699493
A_24_P87036	ANO1	NM_018043	ref|Homo sapiens anoctamin 1, calcium activated chloride channel (ANO1), transcript variant 1, mRNA [NM_018043]	0.796155	0.000225891	0.0149117	1.09866	0.0657515	0.320981
A_23_P30020	PLA2G12A	NM_030821	ref|Homo sapiens phospholipase A2, group XIIA (PLA2G12A), mRNA [NM_030821]	0.796218	0.00042825	0.0214549	0.949508	0.324009	0.654983
A_23_P319640	LBX2-AS1	NR_024606	ref|Homo sapiens LBX2 antisense RNA 1 (LBX2-AS1), long non-coding RNA [NR_024606]	0.796326	0.000496223	0.023443	1.08638	0.129255	0.441319
A_33_P3219682	ENST00000359838	ENST00000359838	gb|yx87g09.r1 Soares melanocyte 2NbHM Homo sapiens cDNA clone IMAGE:268768 5', mRNA sequence [N35358]	0.796578	0.000171576	0.0125261	0.999398	0.989716	0.999121
A_19_P00322190	RP9P	NR_003500	ref|Homo sapiens retinitis pigmentosa 9 pseudogene (RP9P), non-coding RNA [NR_003500]	0.798394	0.00096384	0.0345834	0.929124	0.202249	0.535116
A_23_P436526	SLC25A42	NM_178526	ref|Homo sapiens solute carrier family 25, member 42 (SLC25A42), mRNA [NM_178526]	0.79902	0.000927895	0.0338315	0.983319	0.762658	0.930874
A_32_P412313	ASB6	NM_017873	ref|Homo sapiens ankyrin repeat and SOCS box containing 6 (ASB6), transcript variant 1, mRNA [NM_017873]	0.799047	0.000989829	0.035058	0.996581	0.951266	0.994125
A_33_P3294669	A_33_P3294669	A_33_P3294669	Unknown	0.799129	0.00103429	0.036043	0.98673	0.812658	0.951841
A_24_P463929	SMLR1	NM_001195597	ref|Homo sapiens small leucine-rich protein 1 (SMLR1), mRNA [NM_001195597]	0.799364	0.000160658	0.0120112	1.04568	0.336231	0.664521
A_23_P339053	ENST00000569656	ENST00000569656	ens|chromosome 16 open reading frame 52 [Source:HGNC Symbol;Acc:27087] [ENST00000569656]	0.799521	0.000453095	0.0221338	1.01469	0.775474	0.936257
A_21_P0014256	STK32C	ENST00000456004	ens|serine/threonine kinase 32C [Source:HGNC Symbol;Acc:21332] [ENST00000456004]	0.799556	0.000677731	0.028171	1.13143	0.0327898	0.230262
A_33_P3278265	PYROXD1	NM_024854	ref|Homo sapiens pyridine nucleotide-disulphide oxidoreductase domain 1 (PYROXD1), mRNA [NM_024854]	0.799929	0.00115036	0.0384506	1.06416	0.283031	0.620015
A_23_P151337	DLEU1	NR_002605	ref|Homo sapiens deleted in lymphocytic leukemia 1 (non-protein coding) (DLEU1), transcript variant 2, long non-coding RNA [NR_002605]	0.80006	0.00044847	0.0220067	1.02144	0.677341	0.890004
A_33_P3416568	THC2526086	THC2526086	tc|AF153605 androgen induced protein {Homo sapiens} (exp=-1; wgp=0; cg=0), partial (20%) [THC2526086]	0.800225	4.9993e-05	0.00584726	0.946241	0.185851	0.515688
A_19_P00320038	LINC00574	NR_026780	ref|Homo sapiens long intergenic non-protein coding RNA 574 (LINC00574), long non-coding RNA [NR_026780]	0.800384	0.00087644	0.032827	1.03602	0.521536	0.798759
A_23_P257164	AMT	NM_000481	ref|Homo sapiens aminomethyltransferase (AMT), transcript variant 1, mRNA [NM_000481]	0.800405	0.000381877	0.02004	1.05611	0.282823	0.619805
A_23_P206830	PAM16	NM_016069	ref|Homo sapiens presequence translocase-associated motor 16 homolog (S. cerevisiae) (PAM16), mRNA [NM_016069]	0.800408	0.000198636	0.0136621	0.937659	0.179252	0.507272
A_19_P00813554	KTN1-AS1	NR_027123	ref|Homo sapiens KTN1 antisense RNA 1 (KTN1-AS1), long non-coding RNA [NR_027123]	0.801085	0.00127197	0.0406351	1.144	0.0300436	0.220872
A_33_P3355944	THC2655274	THC2655274	tc|HUMTNL12 ORF2 {Homo sapiens} (exp=-1; wgp=0; cg=0), partial (5%) [THC2655274]	0.80132	0.000354275	0.0192592	0.776202	9.75771e-05	0.00901268
A_33_P3402615	SLC6A9	NM_201649	ref|Homo sapiens solute carrier family 6 (neurotransmitter transporter, glycine), member 9 (SLC6A9), transcript variant 2, mRNA [NM_201649]	0.801504	0.00147065	0.0440491	0.666661	3.43395e-06	0.00118527
A_33_P3232965	TDRD6	NM_001010870	ref|Homo sapiens tudor domain containing 6 (TDRD6), transcript variant 1, mRNA [NM_001010870]	0.801754	0.000598387	0.0261512	1.24945	0.000558418	0.0250888
A_33_P3209229	RAB26	NM_014353	ref|Homo sapiens RAB26, member RAS oncogene family (RAB26), mRNA [NM_014353]	0.802363	0.00168848	0.0472714	0.961278	0.504877	0.787979
A_23_P69100	ARHGEF26	NM_015595	ref|Homo sapiens Rho guanine nucleotide exchange factor (GEF) 26 (ARHGEF26), transcript variant 2, mRNA [NM_015595]	0.802558	9.75649e-05	0.00901268	0.964909	0.408282	0.719504
A_23_P78209	MAFG	NM_002359	ref|Homo sapiens v-maf avian musculoaponeurotic fibrosarcoma oncogene homolog G (MAFG), transcript variant 1, mRNA [NM_002359]	0.803393	5.23965e-05	0.00602614	1.30385	6.29513e-06	0.00166938
A_33_P3315899	A_33_P3315899	A_33_P3315899	Unknown	0.80342	0.00149877	0.0442557	0.88557	0.0484076	0.276629
A_21_P0001610	XLOC_001160	TCONS_00001775	linc|BROAD Institute lincRNA (XLOC_001160), lincRNA [TCONS_00001775]	0.803559	0.00121218	0.0396174	0.891534	0.0544847	0.29344
A_24_P330691	SUMO2	NM_006937	ref|Homo sapiens small ubiquitin-like modifier 2 (SUMO2), transcript variant 1, mRNA [NM_006937]	0.80363	8.83616e-06	0.00202562	0.974201	0.445758	0.746866
A_23_P207058	SOCS3	NM_003955	ref|Homo sapiens suppressor of cytokine signaling 3 (SOCS3), mRNA [NM_003955]	0.803649	0.000487819	0.0231755	0.86985	0.0128745	0.143338
A_33_P3242124	HAUS8	NM_033417	ref|Homo sapiens HAUS augmin-like complex, subunit 8 (HAUS8), transcript variant 1, mRNA [NM_033417]	0.80369	0.00107667	0.0368851	1.09943	0.100849	0.393483
A_33_P3228435	FXYD1	NM_001278717	ref|Homo sapiens FXYD domain containing ion transport regulator 1 (FXYD1), transcript variant c, mRNA [NM_001278717]	0.803868	9.78586e-05	0.00902772	0.97897	0.617606	0.857918
A_23_P319565	PGBD3	NM_170753	ref|Homo sapiens piggyBac transposable element derived 3 (PGBD3), mRNA [NM_170753]	0.804064	0.000187754	0.0132742	0.903802	0.0380602	0.247075
A_21_P0003854	FAM160A1	XM_005263199	ref|PREDICTED: Homo sapiens family with sequence similarity 160, member A1 (FAM160A1), transcript variant X1, mRNA [XM_005263199]	0.804171	0.00151714	0.0445297	0.988937	0.846389	0.963755
A_23_P140301	PSMA3	NM_002788	ref|Homo sapiens proteasome (prosome, macropain) subunit, alpha type, 3 (PSMA3), transcript variant 1, mRNA [NM_002788]	0.804306	0.00182327	0.0493742	1.16811	0.0166624	0.16387
A_24_P339153	SPNS1	NM_032038	ref|Homo sapiens spinster homolog 1 (Drosophila) (SPNS1), transcript variant 1, mRNA [NM_032038]	0.804706	0.00185586	0.0498576	0.984334	0.788211	0.942121
A_32_P93852	BOD1	NM_138369	ref|Homo sapiens biorientation of chromosomes in cell division 1 (BOD1), transcript variant 1, mRNA [NM_138369]	0.804955	8.73275e-06	0.00201969	0.951148	0.150833	0.470749
A_33_P3394978	LOC100128239	NR_027276	ref|Homo sapiens uncharacterized LOC100128239 (LOC100128239), long non-coding RNA [NR_027276]	0.805039	0.00056694	0.0253188	0.899278	0.0502953	0.281878
A_23_P74112	IFNLR1	NM_170743	ref|Homo sapiens interferon, lambda receptor 1 (IFNLR1), transcript variant 1, mRNA [NM_170743]	0.805407	0.00128458	0.0409068	0.889989	0.05065	0.283068
A_33_P3216853	C2orf15	NM_144706	ref|Homo sapiens chromosome 2 open reading frame 15 (C2orf15), mRNA [NM_144706]	0.806027	0.00157191	0.0454054	0.730918	5.02438e-05	0.00585012
A_23_P301053	PAIP2B	NM_020459	ref|Homo sapiens poly(A) binding protein interacting protein 2B (PAIP2B), mRNA [NM_020459]	0.806621	0.00035293	0.0192414	0.80523	0.000327965	0.0183402
A_32_P60223	ING5	NM_032329	ref|Homo sapiens inhibitor of growth family, member 5 (ING5), mRNA [NM_032329]	0.807211	2.60511e-05	0.00395357	1.06521	0.0998967	0.391761
A_19_P00317550	ENST00000520819	ENST00000520819	Unknown	0.807345	0.000967009	0.0346342	1.09015	0.120375	0.427599
A_21_P0008580	LOC101929151	XR_243177	ref|PREDICTED: Homo sapiens uncharacterized LOC101929151 (LOC101929151), ncRNA [XR_243177]	0.807405	0.00158574	0.0455938	1.18014	0.00941749	0.121638
A_33_P3284345	NRG1	NM_004495	ref|Homo sapiens neuregulin 1 (NRG1), transcript variant HRG-gamma, mRNA [NM_004495]	0.807562	0.00128815	0.0409778	1.2789	0.000386081	0.0201814
A_33_P3262470	SERP2	ENST00000493476	ens|stress-associated endoplasmic reticulum protein family member 2 [Source:HGNC Symbol;Acc:20607] [ENST00000493476]	0.807576	0.000710907	0.029	0.999698	0.995311	0.999596
A_33_P3245178	BEX2	NM_001168399	ref|Homo sapiens brain expressed X-linked 2 (BEX2), transcript variant 1, mRNA [NM_001168399]	0.808134	0.00017208	0.0125508	0.788511	5.75541e-05	0.00638798
A_33_P3705884	LINC00662	ENST00000561521	ens|long intergenic non-protein coding RNA 662 [Source:HGNC Symbol;Acc:27122] [ENST00000561521]	0.808385	1.53759e-05	0.00281985	0.923806	0.0345313	0.236034
A_24_P382467	SLC39A3	NM_144564	ref|Homo sapiens solute carrier family 39 (zinc transporter), member 3 (SLC39A3), transcript variant 1, mRNA [NM_144564]	0.808416	2.95048e-05	0.00426531	0.969786	0.409997	0.72071
A_23_P19510	HLA-DQB2	NM_001198858	ref|Homo sapiens major histocompatibility complex, class II, DQ beta 2 (HLA-DQB2), mRNA [NM_001198858]	0.808766	0.00139339	0.0427616	0.831319	0.00394267	0.075506
A_33_P3303577	TMEM110	NM_198563	ref|Homo sapiens transmembrane protein 110 (TMEM110), mRNA [NM_198563]	0.808898	0.0003933	0.0203907	1.00175	0.970713	0.997024
A_33_P3347971	TPD52	NM_001287140	ref|Homo sapiens tumor protein D52 (TPD52), transcript variant 4, mRNA [NM_001287140]	0.808957	4.1279e-05	0.00513766	1.01793	0.640046	0.87031
A_33_P3271975	LOC100132368	AK131565	gb|Homo sapiens cDNA FLJ16817 fis, clone TLIVE2007192. [AK131565]	0.809316	0.000952842	0.0343857	0.776537	0.000192355	0.0134372
A_24_P917833	TMED10	NM_006827	ref|Homo sapiens transmembrane emp24-like trafficking protein 10 (yeast) (TMED10), mRNA [NM_006827]	0.809379	0.00110173	0.0373753	0.948041	0.326742	0.657138
A_33_P3419735	A_33_P3419735	A_33_P3419735	Unknown	0.809763	7.72892e-05	0.0077655	0.969837	0.448655	0.748719
A_21_P0010896	LINC00864	NR_046091	ref|Homo sapiens long intergenic non-protein coding RNA 864 (LINC00864), long non-coding RNA [NR_046091]	0.809986	0.000320195	0.0181119	1.07139	0.150414	0.470105
A_33_P3252093	TMED10	NM_006827	ref|Homo sapiens transmembrane emp24-like trafficking protein 10 (yeast) (TMED10), mRNA [NM_006827]	0.810001	0.000356669	0.0193365	0.937683	0.18254	0.511668
A_33_P3253249	FTH1	NM_002032	ref|Homo sapiens ferritin, heavy polypeptide 1 (FTH1), mRNA [NM_002032]	0.810964	0.000136436	0.010964	1.07784	0.0899614	0.373083
A_32_P178966	TMEM170B	NM_001100829	ref|Homo sapiens transmembrane protein 170B (TMEM170B), mRNA [NM_001100829]	0.811223	0.00103126	0.0359621	0.87061	0.0169646	0.165366
A_33_P3489737	NLN	NM_020726	ref|Homo sapiens neurolysin (metallopeptidase M3 family) (NLN), mRNA [NM_020726]	0.811369	0.00147373	0.0440665	1.32305	0.00010693	0.00950178
A_23_P339098	SLC35F2	NM_017515	ref|Homo sapiens solute carrier family 35, member F2 (SLC35F2), mRNA [NM_017515]	0.811793	0.000246609	0.015614	0.930648	0.121377	0.428805
A_23_P101551	BCAT2	NM_001190	ref|Homo sapiens branched chain amino-acid transaminase 2, mitochondrial (BCAT2), transcript variant a, mRNA [NM_001190]	0.811963	0.000511322	0.023831	0.991938	0.866625	0.970985
A_23_P118306	DNAJA3	NM_005147	ref|Homo sapiens DnaJ (Hsp40) homolog, subfamily A, member 3 (DNAJA3), transcript variant 1, mRNA [NM_005147]	0.811975	0.00144286	0.0436636	1.01937	0.725325	0.913437
A_23_P91590	RANBP1	NM_002882	ref|Homo sapiens RAN binding protein 1 (RANBP1), transcript variant 2, mRNA [NM_002882]	0.813047	0.000270759	0.0165159	1.04197	0.363776	0.68529
A_24_P63030	SFXN5	NM_144579	ref|Homo sapiens sideroflexin 5 (SFXN5), mRNA [NM_144579]	0.81315	5.33505e-05	0.00609673	1.19273	0.000260464	0.0161318
A_23_P392222	SWI5	NM_001040011	ref|Homo sapiens SWI5 recombination repair homolog (yeast) (SWI5), mRNA [NM_001040011]	0.813242	0.0003278	0.0183376	0.938122	0.173951	0.500715
A_23_P106505	LCMT2	NM_014793	ref|Homo sapiens leucine carboxyl methyltransferase 2 (LCMT2), mRNA [NM_014793]	0.813577	0.000223561	0.0148031	0.979803	0.641036	0.870723
A_23_P423074	FAM169A	NM_015566	ref|Homo sapiens family with sequence similarity 169, member A (FAM169A), transcript variant 1, mRNA [NM_015566]	0.813709	0.00131285	0.041378	0.914942	0.110498	0.411245
A_33_P3271121	A_33_P3271121	A_33_P3271121	Unknown	0.813878	0.000702432	0.0287705	0.977267	0.642795	0.87178
A_23_P45524	NGFRAP1	NM_014380	ref|Homo sapiens nerve growth factor receptor (TNFRSF16) associated protein 1 (NGFRAP1), transcript variant 3, mRNA [NM_014380]	0.813898	0.000159638	0.0119798	1.01927	0.650726	0.876322
A_24_P173823	PBX1	NM_002585	ref|Homo sapiens pre-B-cell leukemia homeobox 1 (PBX1), transcript variant 1, mRNA [NM_002585]	0.814055	0.000687886	0.0284301	0.895067	0.0368339	0.243457
A_33_P3415092	CLCN5	NM_001127899	ref|Homo sapiens chloride channel, voltage-sensitive 5 (CLCN5), transcript variant 1, mRNA [NM_001127899]	0.814326	0.000307107	0.0177467	1.00362	0.93595	0.991301
A_21_P0006994	XLOC_008814	TCONS_00018506	linc|BROAD Institute lincRNA (XLOC_008814), lincRNA [TCONS_00018506]	0.814586	0.00162195	0.0461386	1.14543	0.022765	0.191916
A_33_P3355762	ENST00000603357	ENST00000603357	tc|HUMGLIA1F glial factor-1 {Homo sapiens} (exp=-1; wgp=0; cg=0), partial (5%) [THC2619931]	0.814611	0.000694896	0.0286064	1.02081	0.675848	0.889269
A_23_P83939	SYAP1	NM_032796	ref|Homo sapiens synapse associated protein 1 (SYAP1), transcript variant 1, mRNA [NM_032796]	0.815502	2.04794e-05	0.00335556	1.04928	0.172234	0.498572
A_23_P80570	AADAC	NM_001086	ref|Homo sapiens arylacetamide deacetylase (AADAC), mRNA [NM_001086]	0.815508	5.83596e-05	0.00645121	1.16498	0.000886576	0.0330047
A_23_P394043	CAMSAP3	NM_001080429	ref|Homo sapiens calmodulin regulated spectrin-associated protein family, member 3 (CAMSAP3), transcript variant 1, mRNA [NM_001080429]	0.815663	9.63437e-05	0.00895855	0.922787	0.0561805	0.2978
A_33_P3394203	YIPF3	ENST00000372417	ens|Yip1 domain family, member 3 [Source:HGNC Symbol;Acc:21023] [ENST00000372417]	0.815854	0.000261493	0.0161607	1.03151	0.481789	0.772357
A_33_P3335902	ARMCX6	NM_001184768	ref|Homo sapiens armadillo repeat containing, X-linked 6 (ARMCX6), transcript variant 3, mRNA [NM_001184768]	0.815923	0.000759295	0.0301376	0.80345	0.000399918	0.0205935
A_33_P3315331	CNTD2	NM_024877	ref|Homo sapiens cyclin N-terminal domain containing 2 (CNTD2), mRNA [NM_024877]	0.81605	0.000227898	0.0149784	0.832744	0.000592143	0.0259826
A_33_P3336038	A_33_P3336038	A_33_P3336038	Unknown	0.816141	1.6054e-05	0.00288852	1.07355	0.0463864	0.271389
A_23_P115167	LRRC8B	NM_015350	ref|Homo sapiens leucine rich repeat containing 8 family, member B (LRRC8B), transcript variant 1, mRNA [NM_015350]	0.816318	0.000382046	0.02004	0.866886	0.00595669	0.0944958
A_24_P344295	RNF167	NM_015528	ref|Homo sapiens ring finger protein 167 (RNF167), mRNA [NM_015528]	0.816668	0.000430833	0.0215512	0.945198	0.231355	0.567353
A_33_P3399433	C20orf27	NM_001258430	ref|Homo sapiens chromosome 20 open reading frame 27 (C20orf27), transcript variant 3, mRNA [NM_001258430]	0.816974	0.000968628	0.0346514	0.983483	0.741351	0.921053
A_24_P706752	PLA2G12A	NM_030821	ref|Homo sapiens phospholipase A2, group XIIA (PLA2G12A), mRNA [NM_030821]	0.816977	0.00061835	0.0266035	1.01083	0.821703	0.95522
A_23_P152136	GINS3	NM_022770	ref|Homo sapiens GINS complex subunit 3 (Psf3 homolog) (GINS3), transcript variant 2, mRNA [NM_022770]	0.817141	0.000290666	0.0171136	1.11381	0.0245398	0.19971
A_21_P0011496	CES1	NM_001025195	ref|Homo sapiens carboxylesterase 1 (CES1), transcript variant 1, mRNA [NM_001025195]	0.817182	0.000742064	0.0296703	1.49069	4.91574e-07	0.000392202
A_24_P100351	GNL3L	NM_019067	ref|Homo sapiens guanine nucleotide binding protein-like 3 (nucleolar)-like (GNL3L), transcript variant 2, mRNA [NM_019067]	0.817586	8.55608e-06	0.00199446	1.03626	0.263548	0.600636
A_23_P155123	CYP2D6	NM_000106	ref|Homo sapiens cytochrome P450, family 2, subfamily D, polypeptide 6 (CYP2D6), transcript variant 1, mRNA [NM_000106]	0.817649	0.000234177	0.0152267	0.877109	0.00699194	0.103159
A_33_P3286616	IRAK1	NM_001569	ref|Homo sapiens interleukin-1 receptor-associated kinase 1 (IRAK1), transcript variant 1, mRNA [NM_001569]	0.817885	0.00104387	0.036269	1.00142	0.977597	0.997851
A_23_P206382	C16orf70	NM_025187	ref|Homo sapiens chromosome 16 open reading frame 70 (C16orf70), mRNA [NM_025187]	0.81803	1.90067e-05	0.00321557	1.04306	0.218513	0.553139
A_21_P0009969	XLOC_013553	TCONS_00028205	linc|BROAD Institute lincRNA (XLOC_013553), lincRNA [TCONS_00028205]	0.818517	0.000371621	0.0197373	1.11224	0.0285884	0.215524
A_32_P71113	SCAI	NM_173690	ref|Homo sapiens suppressor of cancer cell invasion (SCAI), transcript variant 1, mRNA [NM_173690]	0.818774	0.00119159	0.0392513	0.855235	0.00708195	0.103863
A_33_P3372869	DDX52	NM_001291476	ref|Homo sapiens DEAD (Asp-Glu-Ala-Asp) box polypeptide 52 (DDX52), transcript variant 2, mRNA [NM_001291476]	0.81881	0.00147855	0.0440948	0.924411	0.14839	0.467765
A_33_P3775007	ASAP1	NM_001247996	ref|Homo sapiens ArfGAP with SH3 domain, ankyrin repeat and PH domain 1 (ASAP1), transcript variant 2, mRNA [NM_001247996]	0.819055	0.000385825	0.0201749	1.17602	0.00217968	0.0545146
A_23_P62807	SCCPDH	NM_016002	ref|Homo sapiens saccharopine dehydrogenase (putative) (SCCPDH), mRNA [NM_016002]	0.819264	0.000884787	0.0329715	1.33848	2.2118e-05	0.00354394
A_33_P3382513	RPUSD1	NM_058192	ref|Homo sapiens RNA pseudouridylate synthase domain containing 1 (RPUSD1), mRNA [NM_058192]	0.819694	0.000836167	0.0318436	0.948621	0.287836	0.624601
A_32_P226786	FAM126B	NM_173822	ref|Homo sapiens family with sequence similarity 126, member B (FAM126B), mRNA [NM_173822]	0.820911	0.000377127	0.0199061	0.957585	0.333633	0.662492
A_33_P3407636	YWHAE	ENST00000576854	ens|tyrosine 3-monooxygenase/tryptophan 5-monooxygenase activation protein, epsilon [Source:HGNC Symbol;Acc:12851] [ENST00000576854]	0.821381	0.00114949	0.0384386	1.01251	0.803981	0.948234
A_23_P218375	ITGAE	NM_002208	ref|Homo sapiens integrin, alpha E (antigen CD103, human mucosal lymphocyte antigen 1; alpha polypeptide) (ITGAE), mRNA [NM_002208]	0.821606	9.3646e-05	0.00877955	0.94816	0.174576	0.501461
A_33_P3350828	EPS15L1	NM_021235	ref|Homo sapiens epidermal growth factor receptor pathway substrate 15-like 1 (EPS15L1), transcript variant 2, mRNA [NM_021235]	0.821613	0.00115619	0.0385724	0.993065	0.889379	0.978781
A_33_P3356210	NCR3LG1	NM_001202439	ref|Homo sapiens natural killer cell cytotoxicity receptor 3 ligand 1 (NCR3LG1), mRNA [NM_001202439]	0.821678	0.000139904	0.0111205	0.967998	0.415969	0.724962
A_33_P3312365	LONP1	NM_004793	ref|Homo sapiens lon peptidase 1, mitochondrial (LONP1), transcript variant 1, mRNA [NM_004793]	0.822216	0.00151063	0.0444421	0.945194	0.283367	0.620256
A_23_P97736	NCDN	NM_014284	ref|Homo sapiens neurochondrin (NCDN), transcript variant 3, mRNA [NM_014284]	0.822378	7.90624e-05	0.00787093	0.836055	0.000189079	0.0133247
A_33_P3423425	ZNF770	NM_014106	ref|Homo sapiens zinc finger protein 770 (ZNF770), mRNA [NM_014106]	0.822452	0.000171224	0.0125185	0.993598	0.873028	0.97323
A_33_P3293734	A_33_P3293734	A_33_P3293734	Unknown	0.823018	0.000308296	0.0177528	0.963296	0.386123	0.702398
A_21_P0000329	SNORA80E	NR_002974	ref|Homo sapiens small nucleolar RNA, H/ACA box 80E (SNORA80E), small nucleolar RNA [NR_002974]	0.823091	0.00170452	0.0475371	1.01584	0.762983	0.931064
A_33_P3398897	QDPR	NM_000320	ref|Homo sapiens quinoid dihydropteridine reductase (QDPR), mRNA [NM_000320]	0.823162	0.000982997	0.0349518	1.09213	0.0847775	0.362417
A_21_P0000006	TOMM40	NM_001128917	ref|Homo sapiens translocase of outer mitochondrial membrane 40 homolog (yeast) (TOMM40), transcript variant 1, mRNA [NM_001128917]	0.82326	0.000214046	0.0144102	0.969428	0.452243	0.751556
A_33_P3325933	PQBP1	NM_144495	ref|Homo sapiens polyglutamine binding protein 1 (PQBP1), transcript variant 7, mRNA [NM_144495]	0.823387	0.000656009	0.0276124	0.920486	0.0883616	0.370109
A_33_P3244640	GRK5	AF370369	gb|Homo sapiens FP2025 mRNA, complete cds. [AF370369]	0.823587	0.00148933	0.0441397	0.91358	0.0914717	0.375977
A_32_P192823	PRPS1L1	NM_175886	ref|Homo sapiens phosphoribosyl pyrophosphate synthetase 1-like 1 (PRPS1L1), mRNA [NM_175886]	0.823628	0.00071762	0.029168	1.00177	0.969769	0.996863
A_24_P375849	THC2555910	THC2555910	tc|Q8BT90_MOUSE (Q8BT90) 10, 11 days embryo whole body cDNA, RIKEN full-length enriched library, clone:2810021H19 product:ribosomal protein S17, full insert sequence. (Fragment), partial (98%) [THC2555910]	0.82401	6.92241e-05	0.00721225	0.950254	0.173627	0.500213
A_24_P202567	ITPKC	NM_025194	ref|Homo sapiens inositol-trisphosphate 3-kinase C (ITPKC), mRNA [NM_025194]	0.824454	8.05134e-05	0.00795452	1.14133	0.00231504	0.0560936
A_33_P3326046	RNF167	NM_015528	ref|Homo sapiens ring finger protein 167 (RNF167), mRNA [NM_015528]	0.825553	0.000504626	0.0236177	0.982612	0.692729	0.89771
A_23_P94319	KBTBD11	NM_014867	ref|Homo sapiens kelch repeat and BTB (POZ) domain containing 11 (KBTBD11), mRNA [NM_014867]	0.825774	5.72672e-06	0.00159361	0.97214	0.331337	0.660518
A_33_P3267305	ANKRD52	NM_173595	ref|Homo sapiens ankyrin repeat domain 52 (ANKRD52), mRNA [NM_173595]	0.826426	0.00101059	0.0354936	1.06203	0.219328	0.554125
A_33_P3378925	RBM14	NM_006328	ref|Homo sapiens RNA binding motif protein 14 (RBM14), transcript variant 1, mRNA [NM_006328]	0.826764	0.000592378	0.0259826	0.977856	0.618208	0.858233
A_32_P42054	DND1	NM_194249	ref|Homo sapiens DND microRNA-mediated repression inhibitor 1 (DND1), mRNA [NM_194249]	0.826869	0.000905784	0.0334111	0.98585	0.762031	0.930741
A_23_P12336	PRMT6	NM_018137	ref|Homo sapiens protein arginine methyltransferase 6 (PRMT6), mRNA [NM_018137]	0.827132	3.65598e-05	0.0048182	0.940951	0.0844756	0.361726
A_33_P3305472	AK123993	AK123993	gb|Homo sapiens cDNA FLJ41999 fis, clone SPLEN2029683. [AK123993]	0.827394	0.000694935	0.0286064	1.01672	0.715486	0.908493
A_33_P3257714	RPS23	NM_001025	ref|Homo sapiens ribosomal protein S23 (RPS23), mRNA [NM_001025]	0.827626	0.000267821	0.0164052	0.848084	0.00091121	0.0334866
A_33_P3234794	ARHGAP40	NM_001164431	ref|Homo sapiens Rho GTPase activating protein 40 (ARHGAP40), mRNA [NM_001164431]	0.827895	0.00149392	0.0442155	0.949516	0.305324	0.63941
A_23_P54692	LOC101927910	XM_005256332	ref|PREDICTED: Homo sapiens keratin-associated protein 5-5-like (LOC101927910), mRNA [XM_005256332]	0.828184	0.00137084	0.0423434	0.803196	0.000378331	0.0199337
A_19_P00319917	NUP50-AS1	NR_038956	ref|Homo sapiens NUP50 antisense RNA 1 (head to head) (NUP50-AS1), transcript variant 1, long non-coding RNA [NR_038956]	0.828274	0.0016001	0.0458082	1.05165	0.321414	0.652855
A_23_P252062	PPARG	NM_138711	ref|Homo sapiens peroxisome proliferator-activated receptor gamma (PPARG), transcript variant 3, mRNA [NM_138711]	0.828413	2.98935e-05	0.00430085	1.03104	0.355662	0.678792
A_33_P3387861	CENPN	NM_001100624	ref|Homo sapiens centromere protein N (CENPN), transcript variant 2, mRNA [NM_001100624]	0.828649	0.000208498	0.0141748	0.894229	0.0113133	0.133653
A_23_P98015	CUTC	NM_015960	ref|Homo sapiens cutC copper transporter (CUTC), mRNA [NM_015960]	0.828659	0.00144029	0.043612	1.28051	0.00012401	0.0103093
A_23_P87257	MRPL17	NM_022061	ref|Homo sapiens mitochondrial ribosomal protein L17 (MRPL17), mRNA [NM_022061]	0.828908	0.000119134	0.0101067	0.8804	0.00328888	0.0682514
A_33_P3366456	HDGFL1	NM_138574	ref|Homo sapiens hepatoma derived growth factor-like 1 (HDGFL1), mRNA [NM_138574]	0.829091	0.000544684	0.0247567	0.848594	0.00164022	0.0463897
A_21_P0000304	SNORA13	NR_002922	ref|Homo sapiens small nucleolar RNA, H/ACA box 13 (SNORA13), small nucleolar RNA [NR_002922]	0.82921	0.000781066	0.0306106	1.00031	0.994495	0.999596
A_23_P165657	SLC20A1	NM_005415	ref|Homo sapiens solute carrier family 20 (phosphate transporter), member 1 (SLC20A1), mRNA [NM_005415]	0.829256	0.00109553	0.0372509	0.998483	0.974424	0.997362
A_32_P69849	BEX5	NM_001012978	ref|Homo sapiens brain expressed, X-linked 5 (BEX5), transcript variant 1, mRNA [NM_001012978]	0.829805	0.000322351	0.0181775	0.899675	0.0191522	0.176086
A_33_P3377199	PRDX1	NM_002574	ref|Homo sapiens peroxiredoxin 1 (PRDX1), transcript variant 1, mRNA [NM_002574]	0.829896	0.000240941	0.0154227	1.24121	5.5777e-05	0.00624739
A_33_P3220415	GALT	ENST00000555214	ens|galactose-1-phosphate uridylyltransferase [Source:HGNC Symbol;Acc:4135] [ENST00000555214]	0.830184	0.000251062	0.0157271	0.994115	0.8822	0.976425
A_33_P3226237	AK125205	AK125205	gb|Homo sapiens cDNA FLJ43215 fis, clone FEBRA2021908. [AK125205]	0.830192	0.000603605	0.0262511	0.913341	0.0528019	0.28898
A_19_P00317789	LOC93622	NR_015433	ref|Homo sapiens Morf4 family associated protein 1-like 1 pseudogene (LOC93622), non-coding RNA [NR_015433]	0.830341	0.00184847	0.0497117	1.15566	0.0102824	0.127259
A_33_P3421626	KIAA1147	NM_001080392	ref|Homo sapiens KIAA1147 (KIAA1147), mRNA [NM_001080392]	0.830486	0.000322977	0.0181906	1.04628	0.277457	0.614719
A_24_P401739	ARHGAP17	NM_001006634	ref|Homo sapiens Rho GTPase activating protein 17 (ARHGAP17), transcript variant 1, mRNA [NM_001006634]	0.830711	0.00150714	0.0443825	1.0237	0.632606	0.865969
A_33_P3247205	Marc1	NM_022746	ref|Homo sapiens mitochondrial amidoxime reducing component 1 (MARC1), mRNA [NM_022746]	0.830936	3.14808e-05	0.00444107	1.08217	0.0248971	0.201172
A_33_P3239864	ANKDD1A	ENST00000496480	ens|ankyrin repeat and death domain containing 1A [Source:HGNC Symbol;Acc:28002] [ENST00000496480]	0.83141	0.000505831	0.023642	0.937718	0.145958	0.464615
A_24_P122403	TCEB3	NM_003198	ref|Homo sapiens transcription elongation factor B (SIII), polypeptide 3 (110kDa, elongin A) (TCEB3), mRNA [NM_003198]	0.831482	0.00111798	0.0377414	1.24683	0.000231359	0.0150951
A_23_P56736	TUBA3D	NM_080386	ref|Homo sapiens tubulin, alpha 3d (TUBA3D), mRNA [NM_080386]	0.832235	0.000587888	0.0258781	0.896531	0.0210909	0.185198
A_33_P3329344	FASN	NM_004104	ref|Homo sapiens fatty acid synthase (FASN), mRNA [NM_004104]	0.832448	9.81173e-05	0.00903538	0.93672	0.0815715	0.355986
A_23_P35456	SH3PXD2A	NM_014631	ref|Homo sapiens SH3 and PX domains 2A (SH3PXD2A), mRNA [NM_014631]	0.832618	2.33913e-05	0.00369159	0.790943	1.33398e-06	0.000707317
A_23_P150255	RBM14	NM_006328	ref|Homo sapiens RNA binding motif protein 14 (RBM14), transcript variant 1, mRNA [NM_006328]	0.832628	0.000553105	0.0249384	1.02192	0.61346	0.855316
A_23_P201386	DDAH1	NM_012137	ref|Homo sapiens dimethylarginine dimethylaminohydrolase 1 (DDAH1), transcript variant 1, mRNA [NM_012137]	0.832748	0.000134232	0.010874	1.01371	0.711138	0.906518
A_23_P256542	FAM162A	NM_014367	ref|Homo sapiens family with sequence similarity 162, member A (FAM162A), mRNA [NM_014367]	0.832969	0.000180395	0.0129213	1.14997	0.00185857	0.049904
A_23_P42997	CPSF4	NM_006693	ref|Homo sapiens cleavage and polyadenylation specific factor 4, 30kDa (CPSF4), transcript variant 1, mRNA [NM_006693]	0.832986	0.000110702	0.00968571	1.01426	0.694254	0.898379
A_23_P79818	OSER1	NM_016470	ref|Homo sapiens oxidative stress responsive serine-rich 1 (OSER1), mRNA [NM_016470]	0.833016	0.00102292	0.0357535	1.12564	0.0189908	0.175224
A_24_P263543	A_24_P263543	A_24_P263543	Unknown	0.833165	0.000399797	0.0205935	0.982559	0.669315	0.886356
A_23_P501435	CSRP2BP	NM_020536	ref|Homo sapiens CSRP2 binding protein (CSRP2BP), transcript variant 1, mRNA [NM_020536]	0.833808	7.00745e-05	0.00726108	1.00898	0.793838	0.944759
A_23_P385034	E2F3	NM_001949	ref|Homo sapiens E2F transcription factor 3 (E2F3), transcript variant 1, mRNA [NM_001949]	0.834189	0.000310811	0.0178128	1.05681	0.17719	0.504574
A_33_P3222210	ABHD17A	NM_001130111	ref|Homo sapiens abhydrolase domain containing 17A (ABHD17A), transcript variant 2, mRNA [NM_001130111]	0.834445	0.00173463	0.0480335	0.911384	0.0704753	0.331363
A_23_P156970	MEST	NM_002402	ref|Homo sapiens mesoderm specific transcript (MEST), transcript variant 1, mRNA [NM_002402]	0.835358	0.000655209	0.0276124	0.849602	0.00148527	0.0441188
A_24_P306443	LOC100233156	NR_037871	ref|Homo sapiens tektin 4 pseudogene (LOC100233156), transcript variant 1, non-coding RNA [NR_037871]	0.83556	0.000478588	0.0229317	0.926123	0.077804	0.347264
A_23_P89762	PHLPP1	NM_194449	ref|Homo sapiens PH domain and leucine rich repeat protein phosphatase 1 (PHLPP1), mRNA [NM_194449]	0.835592	3.48024e-05	0.00469497	1.10479	0.00579573	0.0930993
A_23_P85598	ADCK3	NM_020247	ref|Homo sapiens aarF domain containing kinase 3 (ADCK3), mRNA [NM_020247]	0.83599	8.99612e-06	0.00203774	1.03292	0.255357	0.592987
A_33_P3273364	YIPF2	NM_024029	ref|Homo sapiens Yip1 domain family, member 2 (YIPF2), mRNA [NM_024029]	0.836051	0.000501142	0.0235367	0.836252	0.00050716	0.0236887
A_33_P3319161	FXN	NM_181425	ref|Homo sapiens frataxin (FXN), transcript variant 2, mRNA [NM_181425]	0.836172	0.000222916	0.0147786	0.988139	0.752665	0.926329
A_33_P3251685	PDP2	NM_020786	ref|Homo sapiens pyruvate dehyrogenase phosphatase catalytic subunit 2 (PDP2), mRNA [NM_020786]	0.836193	0.000263781	0.0162558	1.00297	0.938561	0.991945
A_33_P3261084	IDH3B	NM_174855	ref|Homo sapiens isocitrate dehydrogenase 3 (NAD+) beta (IDH3B), transcript variant 2, mRNA [NM_174855]	0.836262	0.00159448	0.045699	0.982664	0.712706	0.907225
A_32_P155416	ERI3	NM_024066	ref|Homo sapiens ERI1 exoribonuclease family member 3 (ERI3), mRNA [NM_024066]	0.836327	3.8414e-05	0.00497216	0.956256	0.171849	0.49796
A_33_P3285565	CLDN3	NM_001306	ref|Homo sapiens claudin 3 (CLDN3), mRNA [NM_001306]	0.836501	0.000199576	0.0136965	0.942339	0.125968	0.435889
A_23_P52939	SLC43A1	NM_003627	ref|Homo sapiens solute carrier family 43 (amino acid system L transporter), member 1 (SLC43A1), transcript variant 1, mRNA [NM_003627]	0.836724	3.64121e-05	0.00481123	0.862741	0.000242048	0.0154611
A_24_P280029	PDXP	NM_020315	ref|Homo sapiens pyridoxal (pyridoxine, vitamin B6) phosphatase (PDXP), mRNA [NM_020315]	0.83682	0.000924828	0.0337526	0.981937	0.680515	0.891657
A_33_P3311863	AP2A2	NM_001242837	ref|Homo sapiens adaptor-related protein complex 2, alpha 2 subunit (AP2A2), transcript variant 1, mRNA [NM_001242837]	0.836915	0.00110314	0.0374064	0.819829	0.000429928	0.0215129
A_33_P3399840	USP39	NM_006590	ref|Homo sapiens ubiquitin specific peptidase 39 (USP39), transcript variant 1, mRNA [NM_006590]	0.837017	0.000120031	0.0101411	0.990186	0.779996	0.938337
A_23_P257803	DMGDH	NM_013391	ref|Homo sapiens dimethylglycine dehydrogenase (DMGDH), transcript variant 1, mRNA [NM_013391]	0.838167	0.000772661	0.0304143	1.05099	0.255898	0.593418
A_32_P309404	SLC22A3	ENST00000392145	ens|solute carrier family 22 (organic cation transporter), member 3 [Source:HGNC Symbol;Acc:10967] [ENST00000392145]	0.838264	0.000790663	0.0308202	1.18918	0.000920455	0.0336799
A_33_P3340565	PRSS53	NM_001039503	ref|Homo sapiens protease, serine, 53 (PRSS53), mRNA [NM_001039503]	0.839144	0.000923425	0.0337269	0.971371	0.50696	0.789285
A_23_P9056	RB1CC1	NM_014781	ref|Homo sapiens RB1-inducible coiled-coil 1 (RB1CC1), transcript variant 1, mRNA [NM_014781]	0.839678	7.3413e-05	0.00753013	0.936861	0.0625672	0.313302
A_23_P69791	AP1AR	NM_018569	ref|Homo sapiens adaptor-related protein complex 1 associated regulatory protein (AP1AR), transcript variant 1, mRNA [NM_018569]	0.840439	0.00122684	0.0398262	1.04963	0.286559	0.623394
A_33_P3387901	SLC25A19	NM_001126121	ref|Homo sapiens solute carrier family 25 (mitochondrial thiamine pyrophosphate carrier), member 19 (SLC25A19), transcript variant 1, mRNA [NM_001126121]	0.840496	0.000507181	0.0236887	0.876663	0.0044957	0.0810803
A_24_P358321	ENST00000491977	ENST00000491977	ens|immunoglobulin kappa variable 2D-29 [Source:HGNC Symbol;Acc:5800] [ENST00000491977]	0.840591	0.000236524	0.0152945	0.852881	0.000524979	0.0241714
A_32_P20523	TIGD2	NM_145715	ref|Homo sapiens tigger transposable element derived 2 (TIGD2), mRNA [NM_145715]	0.840866	9.1318e-06	0.00204899	0.930342	0.0157163	0.159143
A_33_P3288135	CPLX2	ENST00000506642	ens|complexin 2 [Source:HGNC Symbol;Acc:2310] [ENST00000506642]	0.841014	0.00151263	0.0444752	0.834747	0.00107515	0.0368842
A_33_P3347055	A_33_P3347055	A_33_P3347055	Unknown	0.841307	0.00185975	0.0499181	1.00532	0.909561	0.984675
A_23_P93464	BCKDHB	NM_000056	ref|Homo sapiens branched chain keto acid dehydrogenase E1, beta polypeptide (BCKDHB), transcript variant 2, mRNA [NM_000056]	0.841395	0.000743678	0.0297002	1.11943	0.0147798	0.154546
A_23_P126844	TNFRSF25	NM_148965	ref|Homo sapiens tumor necrosis factor receptor superfamily, member 25 (TNFRSF25), transcript variant 1, mRNA [NM_148965]	0.841456	0.00176031	0.0483402	0.931067	0.13767	0.453046
A_21_P0007429	TCONS_00019861	TCONS_00019861	Unknown	0.841515	0.000361443	0.0194637	0.997541	0.948887	0.993582
A_33_P3316061	CA5BP1	NR_026551	ref|Homo sapiens carbonic anhydrase VB pseudogene 1 (CA5BP1), non-coding RNA [NR_026551]	0.841572	0.00173382	0.0480287	0.888552	0.0199791	0.180228
A_24_P322847	POLR3H	NM_001018050	ref|Homo sapiens polymerase (RNA) III (DNA directed) polypeptide H (22.9kD) (POLR3H), transcript variant 3, mRNA [NM_001018050]	0.841672	2.41451e-05	0.00376567	0.993321	0.819152	0.95431
A_23_P31143	TPD52L1	NM_001003395	ref|Homo sapiens tumor protein D52-like 1 (TPD52L1), transcript variant 2, mRNA [NM_001003395]	0.841676	0.000593213	0.0259886	1.15634	0.00237714	0.0569022
A_23_P91015	SMYD5	NM_006062	ref|Homo sapiens SMYD family member 5 (SMYD5), mRNA [NM_006062]	0.842704	0.00080761	0.0311808	1.02599	0.541141	0.811079
A_23_P251785	NAA16	NM_024561	ref|Homo sapiens N(alpha)-acetyltransferase 16, NatA auxiliary subunit (NAA16), transcript variant 1, mRNA [NM_024561]	0.842712	2.59884e-06	0.000979177	0.978636	0.373226	0.692206
A_33_P3214481	P4HA1	NM_001142595	ref|Homo sapiens prolyl 4-hydroxylase, alpha polypeptide I (P4HA1), transcript variant 3, mRNA [NM_001142595]	0.842939	0.00121048	0.0396174	0.899888	0.0268319	0.208697
A_23_P169197	HSDL2	NM_032303	ref|Homo sapiens hydroxysteroid dehydrogenase like 2 (HSDL2), transcript variant 1, mRNA [NM_032303]	0.843149	0.000436149	0.0216888	1.03816	0.341443	0.668262
A_21_P0000235	SNORA6	NR_002325	ref|Homo sapiens small nucleolar RNA, H/ACA box 6 (SNORA6), small nucleolar RNA [NR_002325]	0.843291	0.000959256	0.034542	0.996777	0.939343	0.992082
A_19_P00800467	CLEC2D	NM_001004419	ref|Homo sapiens C-type lectin domain family 2, member D (CLEC2D), transcript variant 2, mRNA [NM_001004419]	0.844163	0.00171135	0.047649	0.989391	0.814033	0.952099
A_33_P3211443	LRRC8B	NM_015350	ref|Homo sapiens leucine rich repeat containing 8 family, member B (LRRC8B), transcript variant 1, mRNA [NM_015350]	0.844432	0.00143582	0.0435197	0.852545	0.0022554	0.055327
A_23_P122863	GRB10	NM_001001555	ref|Homo sapiens growth factor receptor-bound protein 10 (GRB10), transcript variant 4, mRNA [NM_001001555]	0.844727	3.46911e-05	0.00468551	0.942886	0.0618445	0.31158
A_24_P8220	HS6ST1	NM_004807	ref|Homo sapiens heparan sulfate 6-O-sulfotransferase 1 (HS6ST1), mRNA [NM_004807]	0.84499	0.000161338	0.0120502	0.976835	0.499055	0.783943
A_21_P0014274	ENST00000525941	ENST00000525941	ens|Protein LOC100506518 [Source:UniProtKB/TrEMBL;Acc:E9PR39] [ENST00000525941]	0.845026	0.00179311	0.0488006	1.23413	0.000266668	0.0163675
A_23_P250571	DMXL1	NM_005509	ref|Homo sapiens Dmx-like 1 (DMXL1), transcript variant 2, mRNA [NM_005509]	0.845185	0.00146076	0.0439172	1.01624	0.715399	0.90848
A_23_P98963	CCNT1	NM_001277842	ref|Homo sapiens cyclin T1 (CCNT1), transcript variant b, mRNA [NM_001277842]	0.84526	0.000126567	0.0104648	0.915358	0.0168939	0.164959
A_24_P243749	PDK4	NM_002612	ref|Homo sapiens pyruvate dehydrogenase kinase, isozyme 4 (PDK4), mRNA [NM_002612]	0.845416	0.000344	0.018924	0.893651	0.00762672	0.107982
A_33_P3217465	MID1IP1	NM_021242	ref|Homo sapiens MID1 interacting protein 1 (MID1IP1), transcript variant 1, mRNA [NM_021242]	0.845461	0.00124044	0.0400289	0.730064	2.03738e-06	0.000865295
A_23_P425066	CRYBB2	NM_000496	ref|Homo sapiens crystallin, beta B2 (CRYBB2), mRNA [NM_000496]	0.84571	0.00106632	0.036664	0.962319	0.369777	0.689622
A_23_P255569	DUS1L	NM_022156	ref|Homo sapiens dihydrouridine synthase 1-like (S. cerevisiae) (DUS1L), mRNA [NM_022156]	0.84669	0.00102798	0.035922	0.940209	0.153982	0.474755
A_23_P412321	CCR5	NM_000579	ref|Homo sapiens chemokine (C-C motif) receptor 5 (gene/pseudogene) (CCR5), transcript variant A, mRNA [NM_000579]	0.846766	0.000830431	0.0316861	0.862779	0.00216469	0.0543465
A_33_P3335999	B4GALT3	NM_001199873	ref|Homo sapiens UDP-Gal:betaGlcNAc beta 1,4- galactosyltransferase, polypeptide 3 (B4GALT3), transcript variant 1, mRNA [NM_001199873]	0.847119	0.00135715	0.0421593	0.875576	0.00674568	0.101113
A_21_P0004274	TCONS_00010010	TCONS_00010010	Unknown	0.847251	0.00185157	0.0497775	1.07886	0.105152	0.401705
A_33_P3415097	CLCN4	NM_001830	ref|Homo sapiens chloride channel, voltage-sensitive 4 (CLCN4), transcript variant 1, mRNA [NM_001830]	0.84732	7.53516e-05	0.00764306	0.919273	0.0154213	0.157818
A_33_P3240543	AGAP3	NM_001042535	ref|Homo sapiens ArfGAP with GTPase domain, ankyrin repeat and PH domain 3 (AGAP3), transcript variant 2, mRNA [NM_001042535]	0.848244	0.00038206	0.02004	0.936055	0.0880972	0.369622
A_23_P115149	WDR77	NM_024102	ref|Homo sapiens WD repeat domain 77 (WDR77), mRNA [NM_024102]	0.848315	0.000655454	0.0276124	1.00948	0.809728	0.95081
A_23_P78888	FBL	NM_001436	ref|Homo sapiens fibrillarin (FBL), mRNA [NM_001436]	0.848841	0.000278105	0.0167852	0.987575	0.724853	0.913225
A_23_P61268	FAM203A	NM_016458	ref|Homo sapiens family with sequence similarity 203, member A (FAM203A), mRNA [NM_016458]	0.848961	0.00174005	0.048131	0.816286	0.00027641	0.0167427
A_33_P3367596	CLCN4	NM_001830	ref|Homo sapiens chloride channel, voltage-sensitive 4 (CLCN4), transcript variant 1, mRNA [NM_001830]	0.849232	0.000840248	0.0319397	0.953067	0.240866	0.577558
A_23_P168556	STX1A	NM_004603	ref|Homo sapiens syntaxin 1A (brain) (STX1A), transcript variant 1, mRNA [NM_004603]	0.849941	0.0012953	0.0411055	0.966534	0.422495	0.729438
A_23_P341065	SELO	NM_031454	ref|Homo sapiens selenoprotein O (SELO), mRNA [NM_031454]	0.850069	0.000233433	0.0151957	1.13391	0.00208923	0.0533943
A_24_P273865	MED20	NM_004275	ref|Homo sapiens mediator complex subunit 20 (MED20), mRNA [NM_004275]	0.850086	0.000388533	0.0202331	0.963797	0.319629	0.651211
A_21_P0000218	SNORD35A	NR_000018	ref|Homo sapiens small nucleolar RNA, C/D box 35A (SNORD35A), small nucleolar RNA [NR_000018]	0.850384	0.000462874	0.0223958	0.965337	0.348461	0.672971
A_21_P0013932	ENST00000594829	ENST00000594829	ens|Uncharacterized protein [Source:UniProtKB/TrEMBL;Acc:M0QYY5] [ENST00000594829]	0.850686	0.000730826	0.0294871	1.16265	0.00131265	0.041378
A_23_P148556	ABCD1	NM_000033	ref|Homo sapiens ATP-binding cassette, sub-family D (ALD), member 1 (ABCD1), mRNA [NM_000033]	0.851102	0.000964002	0.0345834	1.01248	0.757669	0.928633
A_23_P55873	CC2D1A	NM_017721	ref|Homo sapiens coiled-coil and C2 domain containing 1A (CC2D1A), mRNA [NM_017721]	0.851201	0.000155784	0.0118269	0.909664	0.0101543	0.126448
A_33_P3392952	FOXK2	NM_004514	ref|Homo sapiens forkhead box K2 (FOXK2), mRNA [NM_004514]	0.851278	5.20042e-05	0.00599238	0.897001	0.00186884	0.0500913
A_33_P3260016	NEDD1	NM_152905	ref|Homo sapiens neural precursor cell expressed, developmentally down-regulated 1 (NEDD1), transcript variant 2, mRNA [NM_152905]	0.851725	0.000803166	0.0311015	1.07078	0.0955116	0.384023
A_33_P3272390	RANBP2	NM_006267	ref|Homo sapiens RAN binding protein 2 (RANBP2), mRNA [NM_006267]	0.851885	0.000332324	0.0184888	0.973293	0.448209	0.748368
A_33_P3256585	MUC8	ENST00000595994	ens|mucin 8 [Source:HGNC Symbol;Acc:7519] [ENST00000595994]	0.85229	0.000686536	0.0284087	1.05588	0.168646	0.493555
A_21_P0001935	ERICH2	NM_001290031	ref|Homo sapiens glutamate-rich 2 (ERICH2), transcript variant 3, mRNA [NM_001290031]	0.852363	0.000166418	0.0123088	0.997942	0.949812	0.993839
A_21_P0000063	MDFIC	NM_001166346	ref|Homo sapiens MyoD family inhibitor domain containing (MDFIC), transcript variant 2, mRNA [NM_001166346]	0.852456	0.000292661	0.0171712	1.11694	0.0054586	0.0899819
A_23_P15402	SAT2	NM_133491	ref|Homo sapiens spermidine/spermine N1-acetyltransferase family member 2 (SAT2), mRNA [NM_133491]	0.852765	0.0002915	0.017145	0.879084	0.00177582	0.0485731
A_33_P3308387	CASP2	NM_032982	ref|Homo sapiens caspase 2, apoptosis-related cysteine peptidase (CASP2), transcript variant 1, mRNA [NM_032982]	0.852977	0.000419631	0.0211717	0.913806	0.0222059	0.189677
A_23_P78053	FAM117A	NM_030802	ref|Homo sapiens family with sequence similarity 117, member A (FAM117A), mRNA [NM_030802]	0.853254	0.000523985	0.0241596	0.931275	0.0678383	0.32572
A_33_P3325978	THC2626681	THC2626681	tc|AY247741 TRB2 protein {Bos taurus} (exp=-1; wgp=0; cg=0), partial (55%) [THC2607344]	0.853396	0.00139952	0.0428633	0.848477	0.00104639	0.0363234
A_23_P78289	FAM104A	NM_032837	ref|Homo sapiens family with sequence similarity 104, member A (FAM104A), transcript variant 2, mRNA [NM_032837]	0.853581	0.00153095	0.044769	1.04783	0.2728	0.610138
A_24_P396702	CD302	NM_014880	ref|Homo sapiens CD302 molecule (CD302), transcript variant 1, mRNA [NM_014880]	0.853835	0.000142725	0.0112449	0.907618	0.00737909	0.106245
A_32_P41405	THOC3	NM_032361	ref|Homo sapiens THO complex 3 (THOC3), mRNA [NM_032361]	0.85403	0.00114603	0.038365	1.05502	0.194668	0.526146
A_33_P3228300	RCL1	NM_005772	ref|Homo sapiens RNA terminal phosphate cyclase-like 1 (RCL1), transcript variant 1, mRNA [NM_005772]	0.854487	0.00110519	0.0374507	0.948939	0.200544	0.533171
A_23_P154840	SOD1	NM_000454	ref|Homo sapiens superoxide dismutase 1, soluble (SOD1), mRNA [NM_000454]	0.854666	0.000993957	0.0351214	1.25849	2.54506e-05	0.00389124
A_23_P385126	DEPDC7	NM_139160	ref|Homo sapiens DEP domain containing 7 (DEPDC7), transcript variant 2, mRNA [NM_139160]	0.854753	0.000901597	0.0333097	1.11218	0.0136994	0.14834
A_24_P21044	PSMG3	NM_032302	ref|Homo sapiens proteasome (prosome, macropain) assembly chaperone 3 (PSMG3), transcript variant 1, mRNA [NM_032302]	0.855387	0.000809604	0.0312157	1.0182	0.637212	0.868659
A_21_P0011849	LOC100506922	XM_005263848	ref|PREDICTED: Homo sapiens basic proline-rich protein-like (LOC100506922), mRNA [XM_005263848]	0.855532	0.000380727	0.0200322	1.19887	8.97755e-05	0.00857366
A_24_P157424	NCBP2	NM_007362	ref|Homo sapiens nuclear cap binding protein subunit 2, 20kDa (NCBP2), transcript variant 1, mRNA [NM_007362]	0.855988	0.000176862	0.0127518	0.853785	0.000150792	0.0115832
A_23_P321703	BCL2A1	NM_004049	ref|Homo sapiens BCL2-related protein A1 (BCL2A1), transcript variant 1, mRNA [NM_004049]	0.856892	0.00176428	0.0483879	0.970772	0.478072	0.769688
A_32_P196193	PAQR9	NM_198504	ref|Homo sapiens progestin and adipoQ receptor family member IX (PAQR9), mRNA [NM_198504]	0.857144	0.00129928	0.0411509	0.815281	0.00010175	0.00920449
A_21_P0011600	XLOC_014512	TCONS_l2_00011390	linc|BROAD Institute lincRNA (XLOC_014512), lincRNA [TCONS_l2_00011390]	0.857154	0.00153725	0.0448927	0.99963	0.992739	0.999498
A_33_P3303414	MAN1A1	NM_005907	ref|Homo sapiens mannosidase, alpha, class 1A, member 1 (MAN1A1), mRNA [NM_005907]	0.857325	0.000386369	0.0201826	0.997138	0.933812	0.990781
A_33_P3297923	TPRN	NM_001128228	ref|Homo sapiens taperin (TPRN), mRNA [NM_001128228]	0.857614	2.53469e-05	0.00388285	0.903077	0.00125382	0.0402982
A_23_P147277	TSEN54	NM_207346	ref|Homo sapiens TSEN54 tRNA splicing endonuclease subunit (TSEN54), mRNA [NM_207346]	0.857989	0.00174268	0.0481625	0.933944	0.111033	0.412053
A_23_P49924	NT5C3B	NM_052935	ref|Homo sapiens 5'-nucleotidase, cytosolic IIIB (NT5C3B), transcript variant 1, mRNA [NM_052935]	0.858604	0.00160225	0.0458268	0.90169	0.0198829	0.179719
A_23_P30666	TNFRSF21	NM_014452	ref|Homo sapiens tumor necrosis factor receptor superfamily, member 21 (TNFRSF21), mRNA [NM_014452]	0.858687	0.000359999	0.019425	1.05007	0.16319	0.486482
A_23_P67748	RAB11B	NM_004218	ref|Homo sapiens RAB11B, member RAS oncogene family (RAB11B), mRNA [NM_004218]	0.858765	0.000103782	0.00932039	0.934437	0.034843	0.237227
A_32_P212373	TCONS_00001869	TCONS_00001869	Unknown	0.858852	0.00109844	0.0373135	0.918877	0.040954	0.255915
A_23_P200325	RABGAP1L	NM_014857	ref|Homo sapiens RAB GTPase activating protein 1-like (RABGAP1L), transcript variant 1, mRNA [NM_014857]	0.859024	0.000301773	0.0175124	0.889309	0.00261006	0.0598247
A_23_P344988	ICK	NM_016513	ref|Homo sapiens intestinal cell (MAK-like) kinase (ICK), transcript variant 2, mRNA [NM_016513]	0.859354	0.000102979	0.00927525	1.13967	0.000420445	0.0211987
A_23_P59528	ACN9	NM_020186	ref|Homo sapiens ACN9 homolog (S. cerevisiae) (ACN9), mRNA [NM_020186]	0.859665	0.0014616	0.043925	1.09987	0.0273539	0.210811
A_33_P3224307	SCARNA12	NR_003010	ref|Homo sapiens small Cajal body-specific RNA 12 (SCARNA12), guide RNA [NR_003010]	0.859723	0.0012081	0.0395809	0.996009	0.91769	0.986662
A_23_P128624	CARS2	NM_024537	ref|Homo sapiens cysteinyl-tRNA synthetase 2, mitochondrial (putative) (CARS2), mRNA [NM_024537]	0.860372	0.00145064	0.0437733	1.0394	0.334113	0.662758
A_24_P664939	CNBP	NM_001127192	ref|Homo sapiens CCHC-type zinc finger, nucleic acid binding protein (CNBP), transcript variant 1, mRNA [NM_001127192]	0.861804	0.00161701	0.0460498	1.03321	0.413229	0.723079
A_33_P3250612	MOCS1	NM_005943	ref|Homo sapiens molybdenum cofactor synthesis 1 (MOCS1), transcript variant 1, mRNA [NM_005943]	0.861961	0.000368642	0.0196545	0.953006	0.160124	0.482617
A_23_P49975	KRT10	NM_000421	ref|Homo sapiens keratin 10 (KRT10), mRNA [NM_000421]	0.861969	0.000938692	0.034077	0.964469	0.334183	0.662795
A_23_P367405	PCBD1	NM_000281	ref|Homo sapiens pterin-4 alpha-carbinolamine dehydratase/dimerization cofactor of hepatocyte nuclear factor 1 alpha (PCBD1), transcript variant 1, mRNA [NM_000281]	0.86212	5.45813e-05	0.00616793	0.945118	0.0520208	0.286735
A_23_P26687	TMEM186	NM_015421	ref|Homo sapiens transmembrane protein 186 (TMEM186), mRNA [NM_015421]	0.862521	5.03534e-05	0.00585535	1.03485	0.215169	0.549401
A_23_P127948	ADM	NM_001124	ref|Homo sapiens adrenomedullin (ADM), mRNA [NM_001124]	0.862555	0.00122268	0.0397763	0.977321	0.547453	0.814899
A_32_P74366	VCPIP1	ENST00000310421	ens|valosin containing protein (p97)/p47 complex interacting protein 1 [Source:HGNC Symbol;Acc:30897] [ENST00000310421]	0.862727	0.00148974	0.0441432	0.887514	0.00685943	0.101976
A_32_P75299	TOMM5	NM_001134484	ref|Homo sapiens translocase of outer mitochondrial membrane 5 homolog (yeast) (TOMM5), transcript variant 3, mRNA [NM_001134484]	0.862873	0.000570119	0.0254065	1.06087	0.102234	0.396189
A_33_P3375665	FOXO3	NM_001455	ref|Homo sapiens forkhead box O3 (FOXO3), transcript variant 1, mRNA [NM_001455]	0.862882	0.000726683	0.0293872	0.882163	0.00265263	0.0604184
A_23_P118741	SLC16A13	NM_201566	ref|Homo sapiens solute carrier family 16, member 13 (SLC16A13), mRNA [NM_201566]	0.863014	0.000827974	0.0316265	0.925314	0.0445559	0.266239
A_24_P75718	A_24_P75718	A_24_P75718	Unknown	0.863024	0.000619395	0.026641	0.975122	0.473305	0.766645
A_24_P178444	A_24_P178444	A_24_P178444	Unknown	0.863388	0.000174984	0.0127017	0.943184	0.0679916	0.325981
A_23_P126103	CTH	NM_001902	ref|Homo sapiens cystathionase (cystathionine gamma-lyase) (CTH), transcript variant 1, mRNA [NM_001902]	0.863482	0.000417877	0.0211042	0.85396	0.000212859	0.0143557
A_33_P3241269	CES1	NM_001025195	ref|Homo sapiens carboxylesterase 1 (CES1), transcript variant 1, mRNA [NM_001025195]	0.863873	0.00175747	0.0483232	1.40054	2.7317e-07	0.00029177
A_33_P3249748	THEM6	NM_016647	ref|Homo sapiens thioesterase superfamily member 6 (THEM6), mRNA [NM_016647]	0.864238	0.000815618	0.0313671	0.982522	0.621993	0.86006
A_23_P26649	NMRAL1	NM_020677	ref|Homo sapiens NmrA-like family domain containing 1 (NMRAL1), mRNA [NM_020677]	0.864296	0.000709093	0.0289606	0.981772	0.601062	0.848231
A_23_P433369	HEATR5A	NM_015473	ref|Homo sapiens HEAT repeat containing 5A (HEATR5A), mRNA [NM_015473]	0.864671	0.000734775	0.0295391	1.06237	0.0996111	0.391397
A_33_P3234580	ASS1	NM_000050	ref|Homo sapiens argininosuccinate synthase 1 (ASS1), transcript variant 1, mRNA [NM_000050]	0.864689	8.74726e-05	0.00840582	0.93898	0.0366021	0.242698
A_24_P418418	RPS17	NM_001021	ref|Homo sapiens ribosomal protein S17 (RPS17), transcript variant 1, mRNA [NM_001021]	0.865105	0.00075394	0.0299954	0.981038	0.586781	0.839756
A_23_P216402	UCK1	NM_031432	ref|Homo sapiens uridine-cytidine kinase 1 (UCK1), transcript variant 1, mRNA [NM_031432]	0.865108	0.000333655	0.018529	0.909381	0.0085239	0.115035
A_23_P13885	ATN1	NM_001007026	ref|Homo sapiens atrophin 1 (ATN1), transcript variant 1, mRNA [NM_001007026]	0.865663	0.00174388	0.0481757	0.947434	0.175955	0.503128
A_24_P262355	PHB	NM_002634	ref|Homo sapiens prohibitin (PHB), transcript variant 2, mRNA [NM_002634]	0.865709	0.00138711	0.0426462	0.975478	0.511559	0.792141
A_23_P29803	POLR2H	NM_006232	ref|Homo sapiens polymerase (RNA) II (DNA directed) polypeptide H (POLR2H), transcript variant 2, mRNA [NM_006232]	0.86599	0.000486957	0.0231562	0.947672	0.119323	0.425752
A_33_P3333360	CDIP1	NM_001199054	ref|Homo sapiens cell death-inducing p53 target 1 (CDIP1), transcript variant 1, mRNA [NM_001199054]	0.866991	0.000781745	0.0306293	1.03614	0.314191	0.646644
A_32_P101301	USP39	NM_006590	ref|Homo sapiens ubiquitin specific peptidase 39 (USP39), transcript variant 1, mRNA [NM_006590]	0.867479	0.000317956	0.0180823	0.980416	0.528862	0.803462
A_23_P110961	MPC1	NM_016098	ref|Homo sapiens mitochondrial pyruvate carrier 1 (MPC1), transcript variant 1, mRNA [NM_016098]	0.868619	4.12787e-05	0.00513766	0.933036	0.0133415	0.146199
A_23_P46275	ATP5F1	NM_001688	ref|Homo sapiens ATP synthase, H+ transporting, mitochondrial Fo complex, subunit B1 (ATP5F1), mRNA [NM_001688]	0.86866	0.000573971	0.025494	0.994051	0.85657	0.967303
A_23_P100326	NPRL3	NM_001039476	ref|Homo sapiens nitrogen permease regulator-like 3 (S. cerevisiae) (NPRL3), transcript variant 2, mRNA [NM_001039476]	0.868805	0.000470534	0.0226083	0.966437	0.29833	0.633628
A_23_P61398	PIM3	NM_001001852	ref|Homo sapiens pim-3 oncogene (PIM3), mRNA [NM_001001852]	0.869118	0.00136689	0.0422808	0.968207	0.381712	0.698917
A_23_P50775	LRFN3	NM_024509	ref|Homo sapiens leucine rich repeat and fibronectin type III domain containing 3 (LRFN3), mRNA [NM_024509]	0.869631	0.000151139	0.0116016	1.04997	0.100516	0.392931
A_23_P45108	QRICH1	NM_017730	ref|Homo sapiens glutamine-rich 1 (QRICH1), transcript variant 1, mRNA [NM_017730]	0.869699	0.000162425	0.0121136	0.958766	0.154144	0.474878
A_33_P3240392	FOXO3	NM_001455	ref|Homo sapiens forkhead box O3 (FOXO3), transcript variant 1, mRNA [NM_001455]	0.870166	0.000905931	0.0334111	0.874079	0.00118764	0.0391508
A_23_P154022	C2orf44	NM_025203	ref|Homo sapiens chromosome 2 open reading frame 44 (C2orf44), transcript variant 1, mRNA [NM_025203]	0.870451	0.000495295	0.0234065	0.934625	0.0481512	0.276237
A_32_P109922	ZFAT	NM_020863	ref|Homo sapiens zinc finger and AT hook domain containing (ZFAT), transcript variant 1, mRNA [NM_020863]	0.870518	0.000643659	0.0273142	0.962514	0.256335	0.593686
A_24_P372562	PTPMT1	NM_175732	ref|Homo sapiens protein tyrosine phosphatase, mitochondrial 1 (PTPMT1), transcript variant 1, mRNA [NM_175732]	0.870599	0.000884411	0.0329715	1.02348	0.500189	0.784645
A_23_P117778	UBL7	NM_032907	ref|Homo sapiens ubiquitin-like 7 (UBL7), transcript variant 1, mRNA [NM_032907]	0.871417	0.00172791	0.0478997	0.957318	0.247277	0.584296
A_23_P47208	BANF1	NM_003860	ref|Homo sapiens barrier to autointegration factor 1 (BANF1), transcript variant 1, mRNA [NM_003860]	0.871564	0.000940693	0.0341088	0.941381	0.0919392	0.376862
A_23_P89884	TRIM28	NM_005762	ref|Homo sapiens tripartite motif containing 28 (TRIM28), mRNA [NM_005762]	0.871647	0.00135591	0.0421382	0.938453	0.090089	0.373268
A_21_P0007239	XLOC_009223	TCONS_00019400	linc|BROAD Institute lincRNA (XLOC_009223), lincRNA [TCONS_00019400]	0.871714	0.00121172	0.0396174	0.940847	0.0980029	0.388574
A_33_P3315600	YY1	NM_003403	ref|Homo sapiens YY1 transcription factor (YY1), mRNA [NM_003403]	0.871736	0.000819195	0.0314108	1.02595	0.449182	0.749278
A_23_P18672	GBA3	NM_020973	ref|Homo sapiens glucosidase, beta, acid 3 (GBA3), transcript variant 1, mRNA [NM_020973]	0.871778	0.00147652	0.0440665	1.0807	0.0445101	0.266233
A_33_P3861706	MTMR10	NM_017762	ref|Homo sapiens myotubularin related protein 10 (MTMR10), mRNA [NM_017762]	0.872639	0.00114661	0.0383758	1.12805	0.00296001	0.0645322
A_33_P3389728	NR5A2	NM_205860	ref|Homo sapiens nuclear receptor subfamily 5, group A, member 2 (NR5A2), transcript variant 1, mRNA [NM_205860]	0.872689	0.000823257	0.0315175	0.864121	0.000447813	0.0220028
A_33_P3236563	ALDH3B1	NM_001290058	ref|Homo sapiens aldehyde dehydrogenase 3 family, member B1 (ALDH3B1), transcript variant 4, mRNA [NM_001290058]	0.872758	0.0018125	0.0491432	0.935749	0.0852186	0.363343
A_23_P58538	EPB41L4A-AS1	NR_015370	ref|Homo sapiens EPB41L4A antisense RNA 1 (EPB41L4A-AS1), long non-coding RNA [NR_015370]	0.87313	0.000349704	0.0191272	0.833903	1.82458e-05	0.00314889
A_23_P101871	FBXO17	NM_024907	ref|Homo sapiens F-box protein 17 (FBXO17), transcript variant 2, mRNA [NM_024907]	0.873181	0.000885745	0.0329889	0.928009	0.0380825	0.247093
A_33_P3315223	HNRNPA0	NM_006805	ref|Homo sapiens heterogeneous nuclear ribonucleoprotein A0 (HNRNPA0), mRNA [NM_006805]	0.873484	0.000200921	0.0137702	0.915017	0.00597857	0.0946772
A_23_P156319	LARP1	NM_015315	ref|Homo sapiens La ribonucleoprotein domain family, member 1 (LARP1), mRNA [NM_015315]	0.873545	0.00046179	0.0223718	0.978156	0.478703	0.770143
A_33_P3354267	AKIRIN1	NM_024595	ref|Homo sapiens akirin 1 (AKIRIN1), transcript variant 1, mRNA [NM_024595]	0.873706	0.000260603	0.0161318	0.975033	0.389276	0.704535
A_32_P210572	C1orf53	NM_001024594	ref|Homo sapiens chromosome 1 open reading frame 53 (C1orf53), mRNA [NM_001024594]	0.873843	0.000901801	0.0333097	0.931195	0.0458475	0.269784
A_23_P200298	AGL	NM_000028	ref|Homo sapiens amylo-alpha-1, 6-glucosidase, 4-alpha-glucanotransferase (AGL), transcript variant 4, mRNA [NM_000028]	0.873953	0.000977588	0.0348165	0.968593	0.349537	0.673885
A_24_P713668	BZW1	NM_014670	ref|Homo sapiens basic leucine zipper and W2 domains 1 (BZW1), transcript variant 4, mRNA [NM_014670]	0.874303	0.00123911	0.0400043	1.10253	0.0114361	0.134365
A_21_P0013757	XLOC_014512	TCONS_l2_00030171	linc|BROAD Institute lincRNA (XLOC_014512), lincRNA [TCONS_l2_00030171]	0.875268	0.00123265	0.0398949	1.04194	0.240395	0.577064
A_24_P500891	AK2	NM_013411	ref|Homo sapiens adenylate kinase 2 (AK2), transcript variant 2, mRNA [NM_013411]	0.875458	0.00168187	0.0471703	1.0295	0.417824	0.726377
A_23_P144369	NAP1L5	NM_153757	ref|Homo sapiens nucleosome assembly protein 1-like 5 (NAP1L5), mRNA [NM_153757]	0.875498	0.00119564	0.0393365	0.954971	0.188195	0.518321
A_24_P416660	FDX1L	NM_001031734	ref|Homo sapiens ferredoxin 1-like (FDX1L), mRNA [NM_001031734]	0.875763	0.00183413	0.0495232	0.91792	0.0278418	0.21266
A_32_P49423	NPM1	NM_001037738	ref|Homo sapiens nucleophosmin (nucleolar phosphoprotein B23, numatrin) (NPM1), transcript variant 3, mRNA [NM_001037738]	0.876066	0.000805593	0.0311416	0.994554	0.86562	0.97053
A_23_P406135	IFT172	NM_015662	ref|Homo sapiens intraflagellar transport 172 homolog (Chlamydomonas) (IFT172), mRNA [NM_015662]	0.876414	0.000908387	0.0334611	0.982585	0.591951	0.84289
A_33_P3242873	MPC1	NM_001270879	ref|Homo sapiens mitochondrial pyruvate carrier 1 (MPC1), transcript variant 2, mRNA [NM_001270879]	0.87651	0.000877632	0.0328636	0.911121	0.0105748	0.129094
A_24_P570049	PPARA	NM_005036	ref|Homo sapiens peroxisome proliferator-activated receptor alpha (PPARA), transcript variant 5, mRNA [NM_005036]	0.87652	0.00154087	0.0449224	1.18788	0.000144509	0.0113092
A_24_P221883	PARL	NM_018622	ref|Homo sapiens presenilin associated, rhomboid-like (PARL), transcript variant 1, mRNA [NM_018622]	0.87684	0.000156778	0.0118625	0.959971	0.141418	0.458229
A_23_P23542	RPAP2	NM_024813	ref|Homo sapiens RNA polymerase II associated protein 2 (RPAP2), mRNA [NM_024813]	0.877115	0.000414248	0.0209975	0.986714	0.652697	0.877523
A_24_P402080	MBP	NM_001025100	ref|Homo sapiens myelin basic protein (MBP), transcript variant 8, mRNA [NM_001025100]	0.877708	0.000192279	0.0134372	1.05089	0.082429	0.35755
A_24_P302802	PCCB	NM_000532	ref|Homo sapiens propionyl CoA carboxylase, beta polypeptide (PCCB), transcript variant 1, mRNA [NM_000532]	0.8794	0.00156187	0.045245	0.974321	0.44819	0.748353
A_23_P217637	TIMM8A	NM_004085	ref|Homo sapiens translocase of inner mitochondrial membrane 8 homolog A (yeast) (TIMM8A), transcript variant 1, mRNA [NM_004085]	0.8805	0.00135105	0.0420505	0.988011	0.715577	0.908539
A_33_P3318960	POLR2F	NM_021974	ref|Homo sapiens polymerase (RNA) II (DNA directed) polypeptide F (POLR2F), mRNA [NM_021974]	0.881064	0.00149611	0.0442373	0.985482	0.661423	0.881918
A_23_P105571	CHPT1	NM_020244	ref|Homo sapiens choline phosphotransferase 1 (CHPT1), mRNA [NM_020244]	0.881173	0.00121968	0.0397154	1.01117	0.732419	0.916641
A_24_P329600	UBQLN1	NM_013438	ref|Homo sapiens ubiquilin 1 (UBQLN1), transcript variant 1, mRNA [NM_013438]	0.881236	0.00133524	0.0418375	1.03312	0.327863	0.657965
A_23_P383688	AARS2	NM_020745	ref|Homo sapiens alanyl-tRNA synthetase 2, mitochondrial (AARS2), mRNA [NM_020745]	0.881566	0.00065156	0.0275573	1.04056	0.197283	0.529208
A_23_P73780	IRAK1	NM_001569	ref|Homo sapiens interleukin-1 receptor-associated kinase 1 (IRAK1), transcript variant 1, mRNA [NM_001569]	0.881745	0.00137671	0.0424207	0.970443	0.366116	0.686863
A_21_P0000054	PET117	NM_001164811	ref|Homo sapiens PET117 homolog (S. cerevisiae) (PET117), mRNA [NM_001164811]	0.882282	0.00150228	0.0442993	1.09551	0.0129589	0.143857
A_33_P3326285	GAS5	NR_002578	ref|Homo sapiens growth arrest-specific 5 (non-protein coding) (GAS5), long non-coding RNA [NR_002578]	0.88236	0.00121587	0.0396565	0.875045	0.000710241	0.0289997
A_33_P3358069	IDH3B	NM_174855	ref|Homo sapiens isocitrate dehydrogenase 3 (NAD+) beta (IDH3B), transcript variant 2, mRNA [NM_174855]	0.883208	0.000359738	0.0194178	0.979593	0.459595	0.756975
A_23_P93623	ATP6V1F	NM_004231	ref|Homo sapiens ATPase, H+ transporting, lysosomal 14kDa, V1 subunit F (ATP6V1F), transcript variant 1, mRNA [NM_004231]	0.883785	0.000812583	0.0312899	0.950467	0.107049	0.405101
A_24_P414269	ALG3	NM_005787	ref|Homo sapiens ALG3, alpha-1,3- mannosyltransferase (ALG3), transcript variant 1, mRNA [NM_005787]	0.883811	0.000537774	0.0245305	0.930095	0.0214642	0.186747
A_33_P3244921	VWA9	NM_001207058	ref|Homo sapiens von Willebrand factor A domain containing 9 (VWA9), transcript variant 4, mRNA [NM_001207058]	0.883989	0.000292384	0.0171705	0.89782	0.000956365	0.0344801
A_21_P0000341	SNORA61	NR_002987	ref|Homo sapiens small nucleolar RNA, H/ACA box 61 (SNORA61), small nucleolar RNA [NR_002987]	0.884069	0.000553905	0.0249483	0.969118	0.284784	0.621651
A_33_P3632937	LOC100131262	XR_132952	ref|PREDICTED: Homo sapiens uncharacterized LOC100131262 (LOC100131262), misc_RNA [XR_132952]	0.884112	0.000680551	0.0282497	0.94687	0.0787096	0.349666
A_24_P54178	TMED5	NM_016040	ref|Homo sapiens transmembrane emp24 protein transport domain containing 5 (TMED5), transcript variant 1, mRNA [NM_016040]	0.884646	0.000279468	0.0168208	0.977103	0.388531	0.704053
A_23_P61810	BAIAP2	NM_017450	ref|Homo sapiens BAI1-associated protein 2 (BAIAP2), transcript variant 1, mRNA [NM_017450]	0.884683	0.00136638	0.0422737	0.918515	0.0159168	0.160122
A_33_P3239347	NKX3-1	NM_006167	ref|Homo sapiens NK3 homeobox 1 (NKX3-1), transcript variant 1, mRNA [NM_006167]	0.884704	0.00129954	0.0411509	0.948078	0.107064	0.405106
A_33_P3402035	TRAF4	NM_004295	ref|Homo sapiens TNF receptor-associated factor 4 (TRAF4), mRNA [NM_004295]	0.884925	0.00181562	0.0492107	1.03423	0.315133	0.647542
A_23_P80362	NHP2L1	NM_005008	ref|Homo sapiens NHP2 non-histone chromosome protein 2-like 1 (S. cerevisiae) (NHP2L1), transcript variant 1, mRNA [NM_005008]	0.885341	0.000467353	0.0225318	1.00975	0.728388	0.914741
A_33_P3243128	COQ5	NM_032314	ref|Homo sapiens coenzyme Q5 homolog, methyltransferase (S. cerevisiae) (COQ5), mRNA [NM_032314]	0.885694	0.000573849	0.025494	0.964965	0.221668	0.557052
A_23_P112596	ADK	NM_001123	ref|Homo sapiens adenosine kinase (ADK), transcript variant 1, mRNA [NM_001123]	0.886055	0.000605323	0.0262896	0.976865	0.417089	0.725877
A_23_P118435	SUMO2	NM_006937	ref|Homo sapiens small ubiquitin-like modifier 2 (SUMO2), transcript variant 1, mRNA [NM_006937]	0.886082	0.000255605	0.0159286	0.963149	0.161399	0.484265
A_33_P3325467	SMIM12	NM_001164824	ref|Homo sapiens small integral membrane protein 12 (SMIM12), transcript variant 1, mRNA [NM_001164824]	0.886514	0.00116398	0.0386765	1.11127	0.00322114	0.0675174
A_23_P51548	MGST3	NM_004528	ref|Homo sapiens microsomal glutathione S-transferase 3 (MGST3), mRNA [NM_004528]	0.887405	0.00137191	0.0423638	1.07531	0.0310815	0.224512
A_23_P154234	POLE4	NM_019896	ref|Homo sapiens polymerase (DNA-directed), epsilon 4, accessory subunit (POLE4), mRNA [NM_019896]	0.888023	0.00028897	0.0170895	0.950456	0.0634388	0.315222
A_24_P382765	NHP2L1	NM_005008	ref|Homo sapiens NHP2 non-histone chromosome protein 2-like 1 (S. cerevisiae) (NHP2L1), transcript variant 1, mRNA [NM_005008]	0.888535	0.00103815	0.0361611	1.0198	0.512217	0.792593
A_33_P3236651	MAP2K7	NM_145185	ref|Homo sapiens mitogen-activated protein kinase kinase 7 (MAP2K7), mRNA [NM_145185]	0.889957	0.00151121	0.0444421	0.968524	0.305907	0.639802
A_33_P3214874	KPNA6	NM_012316	ref|Homo sapiens karyopherin alpha 6 (importin alpha 7) (KPNA6), mRNA [NM_012316]	0.889991	0.00125058	0.0402384	0.997009	0.920363	0.98758
A_23_P65370	GLRX5	NM_016417	ref|Homo sapiens glutaredoxin 5 (GLRX5), mRNA [NM_016417]	0.890345	0.00141189	0.043138	0.931591	0.0310702	0.224512
A_23_P108662	MOGS	NM_006302	ref|Homo sapiens mannosyl-oligosaccharide glucosidase (MOGS), transcript variant 1, mRNA [NM_006302]	0.89123	0.00174977	0.0482198	0.92782	0.0260535	0.205684
A_33_P3299436	A_33_P3299436	A_33_P3299436	Unknown	0.891919	0.000319051	0.0180876	0.953815	0.0746453	0.340469
A_23_P63050	UROD	NM_000374	ref|Homo sapiens uroporphyrinogen decarboxylase (UROD), transcript variant 1, mRNA [NM_000374]	0.892886	0.00151938	0.0445548	0.993492	0.826925	0.957095
A_33_P3284557	ZAK	NM_016653	ref|Homo sapiens sterile alpha motif and leucine zipper containing kinase AZK (ZAK), transcript variant 1, mRNA [NM_016653]	0.894258	0.0012438	0.0401203	1.05825	0.0632075	0.314718
A_23_P431319	YIPF6	NM_173834	ref|Homo sapiens Yip1 domain family, member 6 (YIPF6), transcript variant A, mRNA [NM_173834]	0.895401	0.00107954	0.0369213	0.899448	0.00151109	0.0444421
A_33_P3297205	C22orf29	NM_024627	ref|Homo sapiens chromosome 22 open reading frame 29 (C22orf29), mRNA [NM_024627]	0.897452	0.00131026	0.0413269	0.998065	0.944812	0.992935
A_23_P210482	ADA	NM_000022	ref|Homo sapiens adenosine deaminase (ADA), mRNA [NM_000022]	0.897612	0.000779404	0.0305612	0.963063	0.165036	0.488917
A_32_P49350	THC2562448	THC2562448	tc|Q53HV1_HUMAN (Q53HV1) Ribosomal protein S4, X-linked X isoform variant (Fragment), partial (58%) [THC2562448]	0.89779	0.000654206	0.0276078	0.944741	0.0395098	0.251668
A_23_P20882	ATP6V1G1	NM_004888	ref|Homo sapiens ATPase, H+ transporting, lysosomal 13kDa, V1 subunit G1 (ATP6V1G1), mRNA [NM_004888]	0.900833	0.00102984	0.0359511	0.999065	0.971548	0.997184
A_24_P72479	ARPC1A	NM_006409	ref|Homo sapiens actin related protein 2/3 complex, subunit 1A, 41kDa (ARPC1A), transcript variant 1, mRNA [NM_006409]	0.90176	0.00127023	0.0405944	0.988435	0.663266	0.883083
A_23_P215253	ENST00000507355	ENST00000507355	ens|polymerase (RNA) II (DNA directed) polypeptide J3 [Source:HGNC Symbol;Acc:33853] [ENST00000507355]	0.911053	0.00158881	0.0456082	0.997305	0.912929	0.985385
A_33_P3286041	POLR3E	NM_018119	ref|Homo sapiens polymerase (RNA) III (DNA directed) polypeptide E (80kD) (POLR3E), transcript variant 1, mRNA [NM_018119]	0.914829	0.00175225	0.0482492	0.976541	0.327983	0.658018
A_23_P342185	WAPAL	NM_015045	ref|Homo sapiens wings apart-like homolog (Drosophila) (WAPAL), mRNA [NM_015045]	1.09396	0.000754262	0.0300004	0.973201	0.222757	0.558211
A_33_P3407925	VMP1	NM_030938	ref|Homo sapiens vacuole membrane protein 1 (VMP1), mRNA [NM_030938]	1.09806	0.00115726	0.0385777	1.06387	0.0183503	0.171976
A_23_P327426	TIPRL	NM_152902	ref|Homo sapiens TOR signaling pathway regulator (TIPRL), transcript variant 1, mRNA [NM_152902]	1.09937	0.0018416	0.0495863	1.01064	0.67992	0.891326
A_23_P69493	RHOA	NM_001664	ref|Homo sapiens ras homolog family member A (RHOA), mRNA [NM_001664]	1.10126	0.00106257	0.0365925	0.97923	0.393663	0.708055
A_23_P43946	SARNP	NM_033082	ref|Homo sapiens SAP domain containing ribonucleoprotein (SARNP), transcript variant 1, mRNA [NM_033082]	1.10834	0.000993994	0.0351214	1.04969	0.074218	0.339614
A_23_P144311	POLR2B	NM_000938	ref|Homo sapiens polymerase (RNA) II (DNA directed) polypeptide B, 140kDa (POLR2B), mRNA [NM_000938]	1.10962	0.00122779	0.0398318	0.932413	0.0174886	0.167733
A_23_P116168	MSANTD4	NM_032424	ref|Homo sapiens Myb/SANT-like DNA-binding domain containing 4 with coiled-coils (MSANTD4), mRNA [NM_032424]	1.11077	0.000605354	0.0262896	0.998305	0.945412	0.993065
A_23_P434900	HN1L	NM_144570	ref|Homo sapiens hematological and neurological expressed 1-like (HN1L), mRNA [NM_144570]	1.11156	0.00134187	0.0418838	1.07238	0.0203666	0.182066
A_23_P157726	DENND4C	NM_017925	ref|Homo sapiens DENN/MADD domain containing 4C (DENND4C), transcript variant 1, mRNA [NM_017925]	1.11252	0.00165943	0.0467247	1.14717	0.000182135	0.0129855
A_23_P122174	XRCC4	NM_022550	ref|Homo sapiens X-ray repair complementing defective repair in Chinese hamster cells 4 (XRCC4), transcript variant 3, mRNA [NM_022550]	1.11363	0.000734829	0.0295391	1.02911	0.278475	0.615792
A_33_P3264955	A_33_P3264955	A_33_P3264955	Unknown	1.11485	0.000731091	0.0294871	1.01347	0.611174	0.85401
A_33_P3318187	CENPBD1	NM_145039	ref|Homo sapiens CENPB DNA-binding domains containing 1 (CENPBD1), mRNA [NM_145039]	1.11698	0.00103023	0.0359511	1.05868	0.0541563	0.292632
A_33_P3227264	CDK11A	NM_024011	ref|Homo sapiens cyclin-dependent kinase 11A (CDK11A), transcript variant 1, mRNA [NM_024011]	1.11819	0.000383392	0.0200797	1.03799	0.150345	0.470037
A_23_P315206	CCBL1	NM_004059	ref|Homo sapiens cysteine conjugate-beta lyase, cytoplasmic (CCBL1), transcript variant 1, mRNA [NM_004059]	1.11881	0.000500739	0.023525	1.17733	1.13256e-05	0.00229527
A_33_P3447304	OXR1	NM_001198533	ref|Homo sapiens oxidation resistance 1 (OXR1), transcript variant 4, mRNA [NM_001198533]	1.11971	0.000680181	0.0282432	0.977302	0.401165	0.713991
A_23_P47102	ACY3	NM_080658	ref|Homo sapiens aspartoacylase (aminocyclase) 3 (ACY3), mRNA [NM_080658]	1.12012	0.000887329	0.0330236	0.920879	0.00897235	0.118455
A_23_P73239	NCKAP1	NM_205842	ref|Homo sapiens NCK-associated protein 1 (NCKAP1), transcript variant 2, mRNA [NM_205842]	1.1204	0.0015922	0.0456765	1.08883	0.0115463	0.135123
A_33_P3233550	RTN4	NM_020532	ref|Homo sapiens reticulon 4 (RTN4), transcript variant 1, mRNA [NM_020532]	1.12058	0.000743788	0.0297002	1.15854	6.59999e-05	0.00699116
A_24_P117029	LDLR	NM_000527	ref|Homo sapiens low density lipoprotein receptor (LDLR), transcript variant 1, mRNA [NM_000527]	1.12292	0.0017145	0.0477016	1.02957	0.354355	0.677701
A_23_P68106	TMSB10	NM_021103	ref|Homo sapiens thymosin beta 10 (TMSB10), mRNA [NM_021103]	1.12303	0.00146278	0.0439345	1.00843	0.782677	0.939485
A_24_P56388	HIF1A	NM_181054	ref|Homo sapiens hypoxia inducible factor 1, alpha subunit (basic helix-loop-helix transcription factor) (HIF1A), transcript variant 2, mRNA [NM_181054]	1.12338	0.000534468	0.0244512	0.933605	0.0206962	0.183403
A_33_P3257993	RNF125	NM_017831	ref|Homo sapiens ring finger protein 125, E3 ubiquitin protein ligase (RNF125), mRNA [NM_017831]	1.12339	0.00120595	0.039536	0.981672	0.537045	0.808651
A_23_P257911	USP16	NM_001032410	ref|Homo sapiens ubiquitin specific peptidase 16 (USP16), transcript variant 3, mRNA [NM_001032410]	1.12348	0.00152316	0.0446281	1.0121	0.695729	0.89917
A_23_P8185	DYNLT1	NM_006519	ref|Homo sapiens dynein, light chain, Tctex-type 1 (DYNLT1), transcript variant 1, mRNA [NM_006519]	1.12352	0.000331417	0.0184611	1.1542	4.23059e-05	0.00521431
A_23_P204801	SLC41A2	NM_032148	ref|Homo sapiens solute carrier family 41 (magnesium transporter), member 2 (SLC41A2), mRNA [NM_032148]	1.12391	0.000857996	0.03241	1.00992	0.731398	0.916126
A_23_P47517	VPS37C	NM_017966	ref|Homo sapiens vacuolar protein sorting 37 homolog C (S. cerevisiae) (VPS37C), mRNA [NM_017966]	1.12447	0.000966854	0.0346342	0.997196	0.923474	0.988144
A_23_P151565	RALGAPA1	NM_014990	ref|Homo sapiens Ral GTPase activating protein, alpha subunit 1 (catalytic) (RALGAPA1), transcript variant 1, mRNA [NM_014990]	1.1245	0.00103503	0.0360606	1.09303	0.00773762	0.108884
A_24_P291598	USP4	NM_003363	ref|Homo sapiens ubiquitin specific peptidase 4 (proto-oncogene) (USP4), transcript variant 1, mRNA [NM_003363]	1.125	0.00158646	0.0455945	0.99149	0.784348	0.940156
A_24_P317874	KIN	NM_012311	ref|Homo sapiens KIN, antigenic determinant of recA protein homolog (mouse) (KIN), transcript variant 1, mRNA [NM_012311]	1.12523	0.000283114	0.0169665	1.07983	0.00797646	0.11071
A_23_P81248	TAF7	NM_005642	ref|Homo sapiens TAF7 RNA polymerase II, TATA box binding protein (TBP)-associated factor, 55kDa (TAF7), mRNA [NM_005642]	1.12527	0.000614441	0.0264953	1.13792	0.000271739	0.0165543
A_33_P3382709	LEMD3	NM_014319	ref|Homo sapiens LEM domain containing 3 (LEMD3), transcript variant 1, mRNA [NM_014319]	1.12588	0.00157203	0.0454054	1.02958	0.359437	0.681545
A_21_P0013243	DTX2	NM_020892	ref|Homo sapiens deltex 2, E3 ubiquitin ligase (DTX2), transcript variant 1, mRNA [NM_020892]	1.12606	0.00125326	0.0402972	0.919806	0.0138115	0.148933
A_33_P3373375	CD81	NM_004356	ref|Homo sapiens CD81 molecule (CD81), mRNA [NM_004356]	1.12798	0.00167496	0.0470334	0.959968	0.215275	0.549523
A_33_P3223544	TMBIM4	NM_001282606	ref|Homo sapiens transmembrane BAX inhibitor motif containing 4 (TMBIM4), transcript variant 1, mRNA [NM_001282606]	1.12872	0.000314548	0.0179728	1.03183	0.248508	0.585713
A_33_P3321342	INSIG2	NM_016133	ref|Homo sapiens insulin induced gene 2 (INSIG2), mRNA [NM_016133]	1.12889	0.00172521	0.047849	1.04789	0.163206	0.486483
A_23_P143713	APOBEC3G	NM_021822	ref|Homo sapiens apolipoprotein B mRNA editing enzyme, catalytic polypeptide-like 3G (APOBEC3G), mRNA [NM_021822]	1.12894	0.00163607	0.0463238	0.992392	0.812946	0.951849
A_23_P255714	IFT74	NM_025103	ref|Homo sapiens intraflagellar transport 74 homolog (Chlamydomonas) (IFT74), transcript variant 1, mRNA [NM_025103]	1.12959	0.00033089	0.0184495	0.998538	0.956547	0.9951
A_33_P3356711	ING3	NM_198267	ref|Homo sapiens inhibitor of growth family, member 3 (ING3), transcript variant 3, mRNA [NM_198267]	1.12982	0.00103107	0.0359621	1.15508	0.000235943	0.0152945
A_23_P115608	ARHGAP21	NM_020824	ref|Homo sapiens Rho GTPase activating protein 21 (ARHGAP21), mRNA [NM_020824]	1.12983	0.000498595	0.0234677	1.19652	9.97149e-06	0.00214383
A_24_P183864	IMPA1	NM_005536	ref|Homo sapiens inositol(myo)-1(or 4)-monophosphatase 1 (IMPA1), transcript variant 1, mRNA [NM_005536]	1.1299	0.00027223	0.0165752	1.05724	0.0483839	0.276562
A_33_P3271323	RHOQ	NM_012249	ref|Homo sapiens ras homolog family member Q (RHOQ), mRNA [NM_012249]	1.13014	0.000354396	0.0192592	0.977532	0.408352	0.719525
A_33_P3231076	PAXIP1OS	NR_024477	ref|Homo sapiens PAXIP1 opposite strand (PAXIP1OS), transcript variant 2, long non-coding RNA [NR_024477]	1.13084	0.00147815	0.0440917	0.957597	0.192214	0.523075
A_19_P00808758	A_19_P00808758	A_19_P00808758	Unknown	1.13096	0.000617254	0.0265714	0.991066	0.758017	0.928763
A_33_P3289820	IQSEC1	NM_001134382	ref|Homo sapiens IQ motif and Sec7 domain 1 (IQSEC1), transcript variant 1, mRNA [NM_001134382]	1.13118	0.00148406	0.0441188	1.04014	0.235313	0.571563
A_23_P205686	PSEN1	NM_000021	ref|Homo sapiens presenilin 1 (PSEN1), transcript variant 1, mRNA [NM_000021]	1.1323	0.000368474	0.0196524	1.00424	0.878662	0.975489
A_33_P3281930	LRRFIP2	NM_006309	ref|Homo sapiens leucine rich repeat (in FLII) interacting protein 2 (LRRFIP2), transcript variant 1, mRNA [NM_006309]	1.13245	0.000713488	0.0290621	1.05403	0.0935227	0.379975
A_24_P845072	FAM91A1	NM_144963	ref|Homo sapiens family with sequence similarity 91, member A1 (FAM91A1), mRNA [NM_144963]	1.1326	0.00107363	0.0368573	1.0804	0.0242585	0.198375
A_24_P67027	CLK2	NM_003993	ref|Homo sapiens CDC-like kinase 2 (CLK2), mRNA [NM_003993]	1.13283	0.00109629	0.0372568	0.947624	0.103271	0.398165
A_33_P3321150	CUL3	NM_003590	ref|Homo sapiens cullin 3 (CUL3), transcript variant 1, mRNA [NM_003590]	1.13348	0.000852675	0.0322784	1.07628	0.0279532	0.213138
A_23_P398770	PWWP2A	NM_001130864	ref|Homo sapiens PWWP domain containing 2A (PWWP2A), transcript variant 2, mRNA [NM_001130864]	1.13362	0.000657343	0.0276405	1.05434	0.091498	0.375992
A_33_P3369761	PDP1	NM_001161779	ref|Homo sapiens pyruvate dehyrogenase phosphatase catalytic subunit 1 (PDP1), transcript variant 2, mRNA [NM_001161779]	1.13363	0.000361739	0.0194637	1.07694	0.0163765	0.16246
A_33_P3373364	CLIC4	NM_013943	ref|Homo sapiens chloride intracellular channel 4 (CLIC4), mRNA [NM_013943]	1.13446	0.000527529	0.0242595	0.993207	0.81609	0.952979
A_24_P208567	IL18R1	NM_003855	ref|Homo sapiens interleukin 18 receptor 1 (IL18R1), transcript variant 1, mRNA [NM_003855]	1.1345	0.00175021	0.0482198	0.984523	0.646026	0.873532
A_23_P300728	LMBR1	NM_022458	ref|Homo sapiens limb development membrane protein 1 (LMBR1), mRNA [NM_022458]	1.13482	0.0010842	0.037003	1.06697	0.0566963	0.298931
A_24_P273245	THC2593778	THC2593778	tc|Q3UVJ2_MOUSE (Q3UVJ2) Adult male urinary bladder cDNA, RIKEN full-length enriched library, clone:9530052J16 product:CAP, adenylate cyclase-associated protein 1 (yeast), full insert sequence, partial (56%) [THC2593778]	1.13527	0.000520407	0.0240501	1.06611	0.0426388	0.260556
A_32_P170003	TRAF3IP1	NM_015650	ref|Homo sapiens TNF receptor-associated factor 3 interacting protein 1 (TRAF3IP1), transcript variant 1, mRNA [NM_015650]	1.13538	0.000417179	0.0210829	1.08224	0.0134001	0.146436
A_23_P38167	GPRC5C	NM_022036	ref|Homo sapiens G protein-coupled receptor, class C, group 5, member C (GPRC5C), transcript variant 1, mRNA [NM_022036]	1.13558	0.000147266	0.0114266	1.08065	0.00779425	0.109359
A_23_P71433	UBE2W	NM_001001481	ref|Homo sapiens ubiquitin-conjugating enzyme E2W (putative) (UBE2W), transcript variant 1, mRNA [NM_001001481]	1.13583	0.00139914	0.0428604	0.959462	0.224204	0.559865
A_33_P3340424	A_33_P3340424	A_33_P3340424	Unknown	1.13619	0.000380617	0.0200322	1.01452	0.615482	0.85659
A_23_P143047	ATP6V1E2	NM_080653	ref|Homo sapiens ATPase, H+ transporting, lysosomal 31kDa, V1 subunit E2 (ATP6V1E2), mRNA [NM_080653]	1.13623	0.0002868	0.0170476	1.08752	0.00759631	0.107742
A_23_P54649	TRADD	NM_003789	ref|Homo sapiens TNFRSF1A-associated via death domain (TRADD), mRNA [NM_003789]	1.13626	0.000800775	0.0310631	1.01974	0.532589	0.805829
A_24_P9671	DNAJA1	NM_001539	ref|Homo sapiens DnaJ (Hsp40) homolog, subfamily A, member 1 (DNAJA1), mRNA [NM_001539]	1.13644	0.00137745	0.042435	1.01316	0.695178	0.898865
A_23_P91697	LARGE	NM_004737	ref|Homo sapiens like-glycosyltransferase (LARGE), transcript variant 1, mRNA [NM_004737]	1.13661	0.00100687	0.0354364	0.97632	0.458878	0.75644
A_23_P352291	SRSF10	NM_054016	ref|Homo sapiens serine/arginine-rich splicing factor 10 (SRSF10), transcript variant 2, mRNA [NM_054016]	1.13692	0.00141712	0.0432024	1.14262	0.00103928	0.0361756
A_23_P253177	STK24	NM_001032296	ref|Homo sapiens serine/threonine kinase 24 (STK24), transcript variant 2, mRNA [NM_001032296]	1.13695	0.000206374	0.0140805	1.00896	0.740749	0.92088
A_23_P204423	PPP1CC	NM_002710	ref|Homo sapiens protein phosphatase 1, catalytic subunit, gamma isozyme (PPP1CC), transcript variant 1, mRNA [NM_002710]	1.13707	0.000168908	0.0124206	1.09375	0.00349112	0.0703758
A_23_P15714	NSF	NM_006178	ref|Homo sapiens N-ethylmaleimide-sensitive factor (NSF), transcript variant 1, mRNA [NM_006178]	1.13835	0.00184148	0.0495863	1.03449	0.339834	0.66718
A_24_P294719	FAF2	NM_014613	ref|Homo sapiens Fas associated factor family member 2 (FAF2), mRNA [NM_014613]	1.13845	0.000300053	0.0174458	1.14188	0.00024216	0.0154618
A_24_P310756	FBXO28	NM_015176	ref|Homo sapiens F-box protein 28 (FBXO28), transcript variant 1, mRNA [NM_015176]	1.13846	0.0015726	0.0454054	1.07331	0.0532148	0.290184
[truncated: 1,219 more rows]

## Sheet: DE siKEAP1 (RED UP GREEN DOWN)
Probe Name	Gene Name	Systematic Name	Description	Mean FC siNRF2:siCON	P-value siNRF2:siCON	FDR P-value siNRF2:siCON	Mean FC siKEAP1:siCON	P-value siKEAP1:siCON	FDR P-value siKEAP1:siCON
[truncated: 1,973 more rows]
