# Supplementary material for: Characterisation of the NRF2 transcriptional network and its response to chemical insult in primary human hepatocytes: implications for prediction of drug-induced liver injury
Source: Arch Toxicol. 2018 Nov 13;93(2):385–99. doi: 10.1007/s00204-018-2354-1 (PMC6373176; doi:10.1007/s00204-018-2354-1)
Supplement: Supplementary file 3 — Supplementary material 3 (XLSX 21 KB) [file 204_2018_2354_MOESM3_ESM.xlsx]

## Sheet: IPA DE down siNRF2
Ingenuity Canonical Pathways	P-value	Ratio	Molecules
NRF2-mediated Oxidative Stress Response	3.01995e-07	0.124	MAP2K7,MGST1,FTL,SOD1,PRDX1,GSTA4,ABCC2,DNAJC6,GSTA5,NQO1,TXNRD1,MAFG,GSR,HMOX1,GPX2,DNAJA3,SQSTM1,TXN,CBR1,MGST3,EPHX1,FTH1
Retinoate Biosynthesis I	6.76083e-06	0.267	ALDH1A1,AKR1B10,AKR1C3,RDH11,RDH16,ADH1C,AKR1C4,ADH4
Serotonin Degradation	1.14815e-05	0.192	ALDH1A1,UGT1A6,ALDH3A2,SULT1A3/SULT1A4,ADH1C,ADHFE1,ALDH3A1,UGT1A9 (includes others),SULT1A2,ADH4
Methylglyoxal Degradation III	1.1749e-05	0.5	AKR1C1/AKR1C2,AKR1B10,AKR1C3,AKR1B1,ADH4
Xenobiotic Metabolism Signaling	1.38038e-05	0.0938	MAP2K7,FTL,MGST1,UGT1A6,GSTA4,ABCC2,GSTA5,NQO1,MAPK13,SULT2A1,SULT1A2,HMOX1,HS6ST1,ALDH1L1,ALDH1A1,CES1,ALDH3A2,SULT1A3/SULT1A4,CES5A,ALDH3B1,SLCO1B1,ALDH3A1,UGT1A9 (includes others),MGST3
Glutathione Redox Reactions I	1.65959e-05	0.353	GSR,GPX3,MGST1,GPX2,GPX6,MGST3
Phenylalanine Degradation I (Aerobic)	0.000169824	0.75	PAH,PCBD1,QDPR
Cell Cycle: G2/M DNA Damage Checkpoint Regulation	0.000288403	0.163	CDC25C,YWHAE,PTPMT1,TOP2A,CCNB2,PLK1,SFN,CCNB1
LPS/IL-1 Mediated Inhibition of RXR Function	0.000436516	0.0865	PPARA,MGST1,MAP2K7,GSTA4,ABCC2,GSTA5,SULT2A1,IRAK1,SULT1A2,HS6ST1,ALDH1L1,ALDH1A1,ALDH3A2,SULT1A3/SULT1A4,NR5A2,ALDH3B1,ALDH3A1,MGST3
Ethanol Degradation II	0.000537032	0.2	ALDH1A1,ALDH3A2,ADH1C,ADHFE1,ALDH3A1,ADH4
Dopamine Degradation	0.000691831	0.238	ALDH1A1,ALDH3A2,SULT1A3/SULT1A4,ALDH3A1,SULT1A2
Noradrenaline and Adrenaline Degradation	0.000776247	0.188	ALDH1A1,ALDH3A2,ADH1C,ADHFE1,ALDH3A1,ADH4
Aryl Hydrocarbon Receptor Signaling	0.000977237	0.0963	CCNA2,ALDH1L1,MGST1,ALDH1A1,ALDH3A2,GSTA4,NQO1,GSTA5,ALDH3B1,ESR1,ALDH3A1,CCND1,MGST3
Tryptophan Degradation X (Mammalian, via Tryptamine)	0.00199526	0.25	ALDH1A1,ALDH3A2,DDC,ALDH3A1
Putrescine Degradation III	0.00199526	0.25	ALDH1A1,ALDH3A2,SAT2,ALDH3A1
1,25-dihydroxyvitamin D3 Biosynthesis	0.00363078	0.667	POR,CYP2R1
Tyrosine Biosynthesis IV	0.00363078	0.667	PAH,PCBD1
Pentose Phosphate Pathway	0.00436516	0.3	PGD,TKT,G6PD
Glycine Betaine Degradation	0.00436516	0.3	SARDH,DMGDH,BHMT2
Melatonin Degradation I	0.00588844	0.128	POR,UGT1A6,CYP2D6,SULT1A3/SULT1A4,UGT1A9 (includes others),SULT1A2
Hereditary Breast Cancer Signaling	0.00630957	0.0893	NPM1,CDC25C,POLR2F,GADD45G,POLR2H,SLC19A1,SFN,CCND1,CCNB1,RFC3
PXR/RXR Activation	0.00660693	0.111	PPARA,ALDH1A1,ALDH3A2,ABCC2,FOXO3,UGT1A9 (includes others),SULT2A1
Mitotic Roles of Polo-Like Kinase	0.00660693	0.111	CDC25C,CDC20,PTTG1,CCNB2,PLK1,CDC27,CCNB1
Pentose Phosphate Pathway (Oxidative Branch)	0.00707946	0.5	PGD,G6PD
Phenylethylamine Degradation I	0.00707946	0.5	AOC3,ALDH3A2
Androgen Biosynthesis	0.00758578	0.25	AKR1C3,AKR1C4,HSD17B14
Histamine Degradation	0.00758578	0.25	ALDH1A1,ALDH3A2,ALDH3A1
Glutathione-mediated Detoxification	0.00794328	0.174	MGST1,GSTA4,GSTA5,MGST3
Estrogen Biosynthesis	0.00812831	0.139	POR,AKR1C3,CYP2D6,AKR1C4,HSD17B14
Estrogen-mediated S-phase Entry	0.00933254	0.167	CCNA2,E2F3,CCND1,ESR1
Choline Biosynthesis III	0.00954993	0.231	HMOX1,CHPT1,PLD1
Bile Acid Biosynthesis, Neutral Pathway	0.00954993	0.231	AKR1C1/AKR1C2,AKR1C3,AKR1C4
Superpathway of Melatonin Degradation	0.00977237	0.115	POR,UGT1A6,CYP2D6,SULT1A3/SULT1A4,UGT1A9 (includes others),SULT1A2
Tyrosine Degradation I	0.0114815	0.4	TAT,HGD
Superpathway of Citrulline Metabolism	0.0120226	0.214	LOC102724788/PRODH,ASS1,GLS2
Colanic Acid Building Blocks Biosynthesis	0.0120226	0.214	GPI,UGDH,GALT
Thyroid Hormone Metabolism II (via Conjugation and/or Degradation)	0.0123027	0.154	UGT1A6,SULT1A3/SULT1A4,UGT1A9 (includes others),SULT1A2
Fatty Acid β-oxidation	0.0144544	0.2	ALDH1A1,ALDH3A2,ALDH3A1
Oxidative Ethanol Degradation III	0.0144544	0.2	ALDH1A1,ALDH3A2,ALDH3A1
Thioredoxin Pathway	0.0169824	0.333	TXN,TXNRD1
Superoxide Radicals Degradation	0.0169824	0.333	SOD1,NQO1
Glycogen Biosynthesis II (from UDP-D-Glucose)	0.0169824	0.333	GBE1,GYS2
RAN Signaling	0.017378	0.188	RANBP2,KPNA6,RANBP1
Mismatch Repair in Eukaryotes	0.017378	0.188	SLC19A1,EXO1,RFC3
Adenosine Nucleotides Degradation II	0.017378	0.188	NT5C3B,NT5C3A,ADA
ATM Signaling	0.017378	0.102	CDC25C,GADD45G,TRIM28,CCNB2,MAPK13,CCNB1
Antioxidant Action of Vitamin C	0.0177828	0.0851	HMOX1,IKBKG,PLA2G10,MAPK13,TXN,PLD1,TXNRD1,PLA2G12A
Retinol Biosynthesis	0.0204174	0.133	AADAC,CES1,RDH11,CES5A
Superpathway of Methionine Degradation	0.0204174	0.133	MAT1A,PCCB,CTH,BHMT2
Ethanol Degradation IV	0.0204174	0.176	ALDH1A1,ALDH3A2,ALDH3A1
Valine Degradation I	0.0239883	0.167	BCAT2,ACADSB,BCKDHB
Heparan Sulfate Biosynthesis (Late Stages)	0.0263027	0.104	AADAC,HS6ST1,SULT1A3/SULT1A4,SULT2A1,SULT1A2
GADD45 Signaling	0.0275423	0.158	GADD45G,CCND1,CCNB1
Purine Nucleotides Degradation II (Aerobic)	0.0275423	0.158	NT5C3B,NT5C3A,ADA
DNA damage-induced 14-3-3Ïƒ Signaling	0.0275423	0.158	CCNB2,SFN,CCNB1
Citrulline Biosynthesis	0.0301995	0.25	LOC102724788/PRODH,GLS2
IL-10 Signaling	0.0323594	0.0882	HMOX1,SOCS3,IKBKG,CCR5,MAPK13,ELK1
Glycogen Degradation II	0.0380189	0.222	PYGM,AGL
UDP-N-acetyl-D-galactosamine Biosynthesis II	0.0380189	0.222	GPI,GNPDA2
Toll-like Receptor Signaling	0.0416869	0.0833	PPARA,IKBKG,TRAF4,MAPK13,ELK1,IRAK1
April Mediated Signaling	0.0436516	0.105	MAP2K7,IKBKG,MAPK13,ELK1
tRNA Charging	0.0436516	0.105	CARS2,AARS2,FARSA,EPRS
Role of CHK Proteins in Cell Cycle Checkpoint Control	0.0436516	0.0909	CDC25C,SLC19A1,PLK1,E2F3,RFC3
Heparan Sulfate Biosynthesis	0.0436516	0.0909	AADAC,HS6ST1,SULT1A3/SULT1A4,SULT2A1,SULT1A2

## Sheet: IPA DE up siKEAP1
Ingenuity Canonical Pathways	P-value	Ratio	Molecules
Xenobiotic Metabolism Signaling	2.51189e-10	0.129	SULT1C4,UGT2B7,UGT1A6,ABCC2,GSTA5,CES2,SULT1A2,UGT2B15,ALDH1L1,GSTM2,ALDH1A1,CES1,ALDH3A2,SULT1A3/SULT1A4,UGT2B11,ALDH3A1,GSTK1,ALDH1B1,GSTA2,HDAC4,UGT2B4,MAP3K13,GSTA4,NQO1,MAPK9,UGT2B10,GSTO1,PPP2R5A,RRAS2,CES5A,SLCO1B1,ABCC3,UGT1A9 (includes others)
Serotonin Degradation	2.81838e-08	0.25	ALDH1B1,ALDH1A1,UGT2B4,UGT1A6,UGT2B7,ALDH3A2,SULT1A3/SULT1A4,UGT2B10,ALDH3A1,ADHFE1,UGT1A9 (includes others),UGT2B15,SULT1A2
NRF2-mediated Oxidative Stress Response	1.14815e-07	0.13	GSTA2,SOD1,PRDX1,DNAJB4,GSTA4,ABCC2,GSTA5,NQO1,HSPB8,MAPK9,GSTO1,TXNRD1,MAFG,BACH1,GSR,GSTM2,RRAS2,ABCC1,GPX2,TXN,CBR1,EPHX1,GSTK1
Thyroid Hormone Metabolism II (via Conjugation and/or Degradation)	2.51189e-06	0.308	UGT2B4,UGT2B7,UGT1A6,SULT1A3/SULT1A4,UGT2B10,UGT1A9 (includes others),SULT1A2,UGT2B15
LPS/IL-1 Mediated Inhibition of RXR Function	7.07946e-06	0.106	PPARA,ALDH1B1,GSTA2,CPT1A,SULT1C4,GSTA4,ABCC2,GSTA5,MAPK9,CES2,IL1R1,GSTO1,SULT1A2,ALDH1L1,ALDH1A1,GSTM2,ALDH3A2,SULT1A3/SULT1A4,ACSL5,ABCC3,ALDH3A1,GSTK1
Melatonin Degradation I	4.0738e-05	0.191	CYP4F8,UGT2B4,UGT2B7,UGT1A6,SULT1A3/SULT1A4,UGT2B10,UGT1A9 (includes others),SULT1A2,UGT2B15
Dopamine Degradation	7.58578e-05	0.286	ALDH1B1,ALDH1A1,ALDH3A2,SULT1A3/SULT1A4,ALDH3A1,SULT1A2
PXR/RXR Activation	8.12831e-05	0.159	PPARA,GSTA2,GSTM2,ALDH1A1,CPT1A,ALDH3A2,ABCC2,CES2,ABCC3,UGT1A9 (includes others)
Superpathway of Melatonin Degradation	9.33254e-05	0.173	CYP4F8,UGT2B4,UGT2B7,UGT1A6,SULT1A3/SULT1A4,UGT2B10,UGT1A9 (includes others),SULT1A2,UGT2B15
Glutathione-mediated Detoxification	0.000131826	0.261	GSTA2,GSTM2,GSTA4,GSTA5,GSTO1,GSTK1
Oxidative Ethanol Degradation III	0.000134896	0.333	ALDH1B1,ALDH1A1,ALDH3A2,ACSS1,ALDH3A1
α-tocopherol Degradation	0.000186209	0.75	CYP4F3,CYP4F12,CYP4F2
Putrescine Degradation III	0.000190546	0.312	ALDH1B1,ALDH1A1,ALDH3A2,SAT1,ALDH3A1
Ethanol Degradation IV	0.000263027	0.294	ALDH1B1,ALDH1A1,ALDH3A2,ACSS1,ALDH3A1
Methylglyoxal Degradation III	0.000301995	0.4	AKR1C1/AKR1C2,AKR1B10,AKR1C3,AKR1B1
Aryl Hydrocarbon Receptor Signaling	0.000389045	0.104	ALDH1B1,GSTA2,GSTA4,GSTA5,NQO1,RBL1,CCND1,GSTO1,ALDH1L1,GSTM2,ALDH1A1,ALDH3A2,ALDH3A1,GSTK1
Retinoate Biosynthesis I	0.000616595	0.2	ALDH1A1,AKR1B10,AKR1C3,RDH5,AKR1C4,RBP5
Retinol Biosynthesis	0.000616595	0.2	AADAC,CES1,CES5A,CES2,RBP5,PNPLA4
Ethanol Degradation II	0.000616595	0.2	ALDH1B1,ALDH1A1,ALDH3A2,ACSS1,ADHFE1,ALDH3A1
Androgen Biosynthesis	0.000676083	0.333	HSD17B3,AKR1C3,SRD5A1,AKR1C4
Histamine Degradation	0.000676083	0.333	ALDH1B1,ALDH1A1,ALDH3A2,ALDH3A1
Nicotine Degradation III	0.000954993	0.159	CYP4F8,UGT2B4,UGT2B7,UGT1A6,UGT2B10,UGT1A9 (includes others),UGT2B15
Vitamin-C Transport	0.00128825	0.286	TXN,GLRX,TXNRD1,GSTO1
Fatty Acid β-oxidation	0.00169824	0.267	ALDH1B1,ALDH1A1,ALDH3A2,ALDH3A1
Nicotine Degradation II	0.00204174	0.14	CYP4F8,UGT2B4,UGT2B7,UGT1A6,UGT2B10,UGT1A9 (includes others),UGT2B15
Tryptophan Degradation X (Mammalian, via Tryptamine)	0.00218776	0.25	ALDH1B1,ALDH1A1,ALDH3A2,ALDH3A1
Agrin Interactions at Neuromuscular Junction	0.00281838	0.119	NRG1,ITGA3,RRAS2,DVL1,PAK2,MAPK9,RAC3,CTTN
Ascorbate Recycling (Cytosolic)	0.00380189	0.667	GLRX,GSTO1
Glutathione Redox Reactions II	0.00380189	0.667	GSR,GLRX
Apoptosis Signaling	0.00457088	0.102	GAS2,CAPN8,IKBKG,RRAS2,CAPN11,LMNA,CAPN2,RPS6KA1,XIAP
Noradrenaline and Adrenaline Degradation	0.00549541	0.156	ALDH1B1,ALDH1A1,ALDH3A2,ADHFE1,ALDH3A1
Phenylethylamine Degradation I	0.0074131	0.5	AOC3,ALDH3A2
Hematopoiesis from Multipotent Stem Cells	0.00812831	0.25	KITLG,IL15,CSF3
Bile Acid Biosynthesis, Neutral Pathway	0.0102329	0.231	AKR1C1/AKR1C2,AKR1C3,AKR1C4
Regulation of Cellular Mechanics by Calpain Protease	0.0141254	0.109	CAPN8,ITGA3,RRAS2,CAPN11,CAPN2,CCND1
Thioredoxin Pathway	0.0177828	0.333	TXN,TXNRD1
Superoxide Radicals Degradation	0.0177828	0.333	SOD1,NQO1
Glutathione Redox Reactions I	0.0218776	0.176	GSR,GPX2,GSTK1
Amyotrophic Lateral Sclerosis Signaling	0.0245471	0.0825	CAPN8,SOD1,CAPN11,IGF1,GRID1,FIGF,CAPN2,XIAP
ERK5 Signaling	0.0263027	0.0952	YWHAQ,RRAS2,RPS6KA3,GNA13,RPS6KA1,SFN
PTEN Signaling	0.0275423	0.0763	SYNJ2,TGFBR2,IKBKG,ITGA3,RRAS2,BMPR1A,MAGI2,CCND1,RAC3
Purine Nucleotides Degradation II (Aerobic)	0.0295121	0.158	GDA,ADAL,NT5E
Cell Cycle: G2/M DNA Damage Checkpoint Regulation	0.0316228	0.102	YWHAQ,GADD45A,CKS1B,RPS6KA1,SFN
PI3K/AKT Signaling	0.0316228	0.0744	SYNJ2,YWHAQ,IKBKG,ITGA3,RRAS2,SFN,CTNNB1,CCND1,PPP2R5A
Stearate Biosynthesis I (Animals)	0.0331131	0.118	ACSL5,GNPAT,ACOT9,ELOVL6
IL-8 Signaling	0.0346737	0.0656	IKBKG,RRAS2,NCF2,PAK2,MAPK9,FIGF,GNA13,CCND1,RAC3,GNG12,MYL12B,IRAK2
Estrogen Biosynthesis	0.0398107	0.111	CYP4F8,HSD17B3,AKR1C3,AKR1C4
Cdc42 Signaling	0.0446684	0.0698	EXOC1,ITGA3,PPP1R12B,PAK2,MAPK9,EXOC6,CDC42EP2,PARD3,MYL12B
IL-1 Signaling	0.0467735	0.0769	IKBKG,GNAO1,MAPK9,IL1R1,GNA13,GNG12,IRAK2
Pentose Phosphate Pathway	0.0489779	0.2	PGD,TALDO1
Glycine Betaine Degradation	0.0489779	0.2	SRR,BHMT2
Chronic Myeloid Leukemia Signaling	0.0489779	0.0761	TGFBR2,IKBKG,RRAS2,HDAC4,RBL1,CCND1,SIN3A
