# Supplementary material for: Characterisation of the NRF2 transcriptional network and its response to chemical insult in primary human hepatocytes: implications for prediction of drug-induced liver injury
Source: Arch Toxicol. 2018 Nov 13;93(2):385–99. doi: 10.1007/s00204-018-2354-1 (PMC6373176; doi:10.1007/s00204-018-2354-1)
Supplement: Supplementary file 4 — Supplementary material 4 (XLSX 798 KB) [file 204_2018_2354_MOESM4_ESM.xlsx]

## Sheet: GO DE down siNRF2
GO term	Description	P-value	FDR q-value	Enrichment (N, B, n, b)	Genes
GO:0055114	oxidation-reduction process	1.16e-20	1.66e-16	2.91 (18036,870,656,92)	[-] Hide genes
					AKR1C3 - aldo-keto reductase family 1, member c3
					HSD17B14 - hydroxysteroid (17-beta) dehydrogenase 14
					GFPT1 - glutamine--fructose-6-phosphate transaminase 1
					FTMT - ferritin mitochondrial
					AOC3 - amine oxidase, copper containing 3
					GSR - glutathione reductase
					PGD - phosphogluconate dehydrogenase
					AKR1C1 - aldo-keto reductase family 1, member c1
					AKR1B15 - aldo-keto reductase family 1, member b15
					LDHB - lactate dehydrogenase b
					AGL - amylo-alpha-1, 6-glucosidase, 4-alpha-glucanotransferase
					PYCR1 - pyrroline-5-carboxylate reductase 1
					CTBP2 - c-terminal binding protein 2
					CYP39A1 - cytochrome p450, family 39, subfamily a, polypeptide 1
					PCBD1 - pterin-4 alpha-carbinolamine dehydratase/dimerization cofactor of hepatocyte nuclear factor 1 alpha
					FTH1 - ferritin, heavy polypeptide 1
					GPI - glucose-6-phosphate isomerase
					FASN - fatty acid synthase
					LEPR - leptin receptor
					ACADSB - acyl-coa dehydrogenase, short/branched chain
					MARC1 - mitochondrial amidoxime reducing component 1
					ASPDH - aspartate dehydrogenase domain containing
					TM7SF2 - transmembrane 7 superfamily member 2
					AKR1C4 - aldo-keto reductase family 1, member c4
					P4HA1 - prolyl 4-hydroxylase, alpha polypeptide i
					PTGR1 - prostaglandin reductase 1
					QDPR - quinoid dihydropteridine reductase
					PIR - pirin (iron-binding nuclear protein)
					PYGM - phosphorylase, glycogen, muscle
					HGD - homogentisate 1,2-dioxygenase
					DUS1L - dihydrouridine synthase 1-like (s. cerevisiae)
					NCF1 - neutrophil cytosolic factor 1
					ALDH3B1 - aldehyde dehydrogenase 3 family, member b1
					ALDH3A1 - aldehyde dehydrogenase 3 family, member a1
					FDX1L - ferredoxin 1-like
					RDH11 - retinol dehydrogenase 11 (all-trans/9-cis/11-cis)
					ALDH3A2 - aldehyde dehydrogenase 3 family, member a2
					GYS2 - glycogen synthase 2 (liver)
					ADHFE1 - alcohol dehydrogenase, iron containing, 1
					AKR1B10 - aldo-keto reductase family 1, member b10 (aldose reductase)
					PRDX1 - peroxiredoxin 1
					SOD1 - superoxide dismutase 1, soluble
					PAH - phenylalanine hydroxylase
					ALDH1A1 - aldehyde dehydrogenase 1 family, member a1
					G6PD - glucose-6-phosphate dehydrogenase
					ABCD1 - atp-binding cassette, sub-family d (ald), member 1
					GNMT - glycine n-methyltransferase
					GPX2 - glutathione peroxidase 2 (gastrointestinal)
					AKR1B1 - aldo-keto reductase family 1, member b1 (aldose reductase)
					PRODH - proline dehydrogenase (oxidase) 1
					GPX3 - glutathione peroxidase 3 (plasma)
					SH3PXD2A - sh3 and px domains 2a
					ME1 - malic enzyme 1, nadp(+)-dependent, cytosolic
					HSDL2 - hydroxysteroid dehydrogenase like 2
					SLC25A25 - solute carrier family 25 (mitochondrial carrier; phosphate carrier), member 25
					MECP2 - methyl cpg binding protein 2 (rett syndrome)
					MYBBP1A - myb binding protein (p160) 1a
					PYROXD1 - pyridine nucleotide-disulphide oxidoreductase domain 1
					CYP2D6 - cytochrome p450, family 2, subfamily d, polypeptide 6
					FXN - frataxin
					GLRX5 - glutaredoxin 5
					NQO1 - nad(p)h dehydrogenase, quinone 1
					TXN - thioredoxin
					PPARG - peroxisome proliferator-activated receptor gamma
					TXNRD1 - thioredoxin reductase 1
					HSD17B6 - hydroxysteroid (17-beta) dehydrogenase 6
					OSGIN1 - oxidative stress induced growth inhibitor 1
					DMGDH - dimethylglycine dehydrogenase
					CYP2R1 - cytochrome p450, family 2, subfamily r, polypeptide 1
					UGDH - udp-glucose 6-dehydrogenase
					ALDH1L1 - aldehyde dehydrogenase 1 family, member l1
					ADH1C - alcohol dehydrogenase 1c (class i), gamma polypeptide
					ADH4 - alcohol dehydrogenase 4 (class ii), pi polypeptide
					GBE1 - glucan (1,4-alpha-), branching enzyme 1
					POR - p450 (cytochrome) oxidoreductase
					HTATIP2 - hiv-1 tat interactive protein 2, 30kda
					SRXN1 - sulfiredoxin 1
					SARDH - sarcosine dehydrogenase
					RDH16 - retinol dehydrogenase 16 (all-trans)
					GLYR1 - glyoxylate reductase 1 homolog (arabidopsis)
					AKR1CL1 - aldo-keto reductase family 1, member c-like 1
					SCCPDH - saccharopine dehydrogenase (putative)
					GPX6 - glutathione peroxidase 6 (olfactory)
					CBR1 - carbonyl reductase 1
					HMOX1 - heme oxygenase (decycling) 1
					CBR3 - carbonyl reductase 3
					AIFM2 - apoptosis-inducing factor, mitochondrion-associated, 2
					BCKDHB - branched chain keto acid dehydrogenase e1, beta polypeptide
					SLC25A10 - solute carrier family 25 (mitochondrial carrier; dicarboxylate transporter), member 10
					MGST1 - microsomal glutathione s-transferase 1
					TBXAS1 - thromboxane a synthase 1 (platelet)
					MGST3 - microsomal glutathione s-transferase 3
GO:0044281	small molecule metabolic process	3.09e-15	2.21e-11	2.13 (18036,1500,656,116)	[-] Hide genes
					GFPT1 - glutamine--fructose-6-phosphate transaminase 1
					PNKD - paroxysmal nonkinesigenic dyskinesia
					GSR - glutathione reductase
					AKR1C1 - aldo-keto reductase family 1, member c1
					DDC - dopa decarboxylase (aromatic l-amino acid decarboxylase)
					LDHB - lactate dehydrogenase b
					CYP39A1 - cytochrome p450, family 39, subfamily a, polypeptide 1
					PCBD1 - pterin-4 alpha-carbinolamine dehydratase/dimerization cofactor of hepatocyte nuclear factor 1 alpha
					IMPA2 - inositol(myo)-1(or 4)-monophosphatase 2
					SLCO1B1 - solute carrier organic anion transporter family, member 1b1
					PCCB - propionyl coa carboxylase, beta polypeptide
					ACADSB - acyl-coa dehydrogenase, short/branched chain
					LEPR - leptin receptor
					MARC1 - mitochondrial amidoxime reducing component 1
					ASPDH - aspartate dehydrogenase domain containing
					DDAH1 - dimethylarginine dimethylaminohydrolase 1
					NMRAL1 - nmra-like family domain containing 1
					P4HA1 - prolyl 4-hydroxylase, alpha polypeptide i
					PTGR1 - prostaglandin reductase 1
					FDX1L - ferredoxin 1-like
					ADHFE1 - alcohol dehydrogenase, iron containing, 1
					LIPA - lipase a, lysosomal acid, cholesterol esterase
					OGG1 - 8-oxoguanine dna glycosylase
					PAH - phenylalanine hydroxylase
					MINPP1 - multiple inositol-polyphosphate phosphatase 1
					MOCS1 - molybdenum cofactor synthesis 1
					GNMT - glycine n-methyltransferase
					SLC5A6 - solute carrier family 5 (sodium/multivitamin and iodide cotransporter), member 6
					ADCK3 - aarf domain containing kinase 3
					CARS2 - cysteinyl-trna synthetase 2, mitochondrial (putative)
					ME1 - malic enzyme 1, nadp(+)-dependent, cytosolic
					MECP2 - methyl cpg binding protein 2 (rett syndrome)
					MTMR2 - myotubularin related protein 2
					TAT - tyrosine aminotransferase
					BHMT2 - betaine--homocysteine s-methyltransferase 2
					PDK4 - pyruvate dehydrogenase kinase, isozyme 4
					CYP2D6 - cytochrome p450, family 2, subfamily d, polypeptide 6
					ADA - adenosine deaminase
					PPARA - peroxisome proliferator-activated receptor alpha
					PPARG - peroxisome proliferator-activated receptor gamma
					DMGDH - dimethylglycine dehydrogenase
					ADK - adenosine kinase
					ALDH1L1 - aldehyde dehydrogenase 1 family, member l1
					GNPDA2 - glucosamine-6-phosphate deaminase 2
					ASS1 - argininosuccinate synthase 1
					ADH1C - alcohol dehydrogenase 1c (class i), gamma polypeptide
					AARS2 - alanyl-trna synthetase 2, mitochondrial
					ADH4 - alcohol dehydrogenase 4 (class ii), pi polypeptide
					POR - p450 (cytochrome) oxidoreductase
					KYNU - kynureninase
					ADM - adrenomedullin
					SLC19A1 - solute carrier family 19 (folate transporter), member 1
					TBXAS1 - thromboxane a synthase 1 (platelet)
					APOBR - apolipoprotein b receptor
					SCPEP1 - serine carboxypeptidase 1
					UCK1 - uridine-cytidine kinase 1
					AKR1C3 - aldo-keto reductase family 1, member c3
					SLC17A3 - solute carrier family 17 (organic anion transporter), member 3
					UROD - uroporphyrinogen decarboxylase
					TKT - transketolase
					PGD - phosphogluconate dehydrogenase
					ADSS - adenylosuccinate synthase
					UROC1 - urocanate hydratase 1
					PYCR1 - pyrroline-5-carboxylate reductase 1
					CTH - cystathionase (cystathionine gamma-lyase)
					NR5A2 - nuclear receptor subfamily 5, group a, member 2
					GPI - glucose-6-phosphate isomerase
					FARSA - phenylalanyl-trna synthetase, alpha subunit
					FASN - fatty acid synthase
					AFP - alpha-fetoprotein
					AK2 - adenylate kinase 2
					TM7SF2 - transmembrane 7 superfamily member 2
					AKR1C4 - aldo-keto reductase family 1, member c4
					UGT1A6 - udp glucuronosyltransferase 1 family, polypeptide a6
					SULT2A1 - sulfotransferase family, cytosolic, 2a, dehydroepiandrosterone (dhea)-preferring, member 1
					GLS2 - glutaminase 2 (liver, mitochondrial)
					QDPR - quinoid dihydropteridine reductase
					UGT1A8 - udp glucuronosyltransferase 1 family, polypeptide a8
					PLA2G10 - phospholipase a2, group x
					MAT1A - methionine adenosyltransferase i, alpha
					PRPS1L1 - phosphoribosyl pyrophosphate synthetase 1-like 1
					HGD - homogentisate 1,2-dioxygenase
					ALDH3B1 - aldehyde dehydrogenase 3 family, member b1
					ALDH3A2 - aldehyde dehydrogenase 3 family, member a2
					RDH11 - retinol dehydrogenase 11 (all-trans/9-cis/11-cis)
					ATP5F1 - atp synthase, h+ transporting, mitochondrial fo complex, subunit b1
					AKR1B10 - aldo-keto reductase family 1, member b10 (aldose reductase)
					SULT1A2 - sulfotransferase family, cytosolic, 1a, phenol-preferring, member 2
					ALDH1A1 - aldehyde dehydrogenase 1 family, member a1
					G6PD - glucose-6-phosphate dehydrogenase
					IDH3B - isocitrate dehydrogenase 3 (nad+) beta
					ABCD1 - atp-binding cassette, sub-family d (ald), member 1
					COQ5 - coenzyme q5 homolog, methyltransferase (s. cerevisiae)
					AKR1B1 - aldo-keto reductase family 1, member b1 (aldose reductase)
					PRODH - proline dehydrogenase (oxidase) 1
					GALT - galactose-1-phosphate uridylyltransferase
					SLC25A25 - solute carrier family 25 (mitochondrial carrier; phosphate carrier), member 25
					NT5C3A - 5'-nucleotidase, cytosolic iiia
					FXN - frataxin
					MPC1 - mitochondrial pyruvate carrier 1
					TXN - thioredoxin
					TXNRD1 - thioredoxin reductase 1
					ITPKC - inositol-trisphosphate 3-kinase c
					AMT - aminomethyltransferase
					CYP2R1 - cytochrome p450, family 2, subfamily r, polypeptide 1
					CNBP - cchc-type zinc finger, nucleic acid binding protein
					LYRM4 - lyr motif containing 4
					NT5C3B - 5'-nucleotidase, cytosolic iiib
					EPRS - glutamyl-prolyl-trna synthetase
					SARDH - sarcosine dehydrogenase
					CBR1 - carbonyl reductase 1
					CBR3 - carbonyl reductase 3
					MPP3 - membrane protein, palmitoylated 3 (maguk p55 subfamily member 3)
					BCKDHB - branched chain keto acid dehydrogenase e1, beta polypeptide
					SLC25A10 - solute carrier family 25 (mitochondrial carrier; dicarboxylate transporter), member 10
					BCAT2 - branched chain amino-acid transaminase 2, mitochondrial
GO:0044710	single-organism metabolic process	1.5e-14	7.19e-11	1.68 (18036,3159,656,193)	[-] Hide genes
					GFPT1 - glutamine--fructose-6-phosphate transaminase 1
					GBA3 - glucosidase, beta, acid 3
					LDHB - lactate dehydrogenase b
					CYP39A1 - cytochrome p450, family 39, subfamily a, polypeptide 1
					LEPR - leptin receptor
					ACADSB - acyl-coa dehydrogenase, short/branched chain
					DDAH1 - dimethylarginine dimethylaminohydrolase 1
					SERP2 - stress-associated endoplasmic reticulum protein family member 2
					PTGR1 - prostaglandin reductase 1
					LPA - lipoprotein, lp(a)
					ALG3 - alg3, alpha-1,3- mannosyltransferase
					ADHFE1 - alcohol dehydrogenase, iron containing, 1
					LIPA - lipase a, lysosomal acid, cholesterol esterase
					SOD1 - superoxide dismutase 1, soluble
					MINPP1 - multiple inositol-polyphosphate phosphatase 1
					PLA2G12A - phospholipase a2, group xiia
					ADCK3 - aarf domain containing kinase 3
					SLC5A6 - solute carrier family 5 (sodium/multivitamin and iodide cotransporter), member 6
					CHPT1 - choline phosphotransferase 1
					LPCAT1 - lysophosphatidylcholine acyltransferase 1
					MTMR2 - myotubularin related protein 2
					BHMT2 - betaine--homocysteine s-methyltransferase 2
					PYROXD1 - pyridine nucleotide-disulphide oxidoreductase domain 1
					ADA - adenosine deaminase
					PPARA - peroxisome proliferator-activated receptor alpha
					PPARG - peroxisome proliferator-activated receptor gamma
					OSGIN1 - oxidative stress induced growth inhibitor 1
					DMGDH - dimethylglycine dehydrogenase
					ADK - adenosine kinase
					MID1IP1 - mid1 interacting protein 1
					ALDH1L1 - aldehyde dehydrogenase 1 family, member l1
					ADH1C - alcohol dehydrogenase 1c (class i), gamma polypeptide
					PPP1R15A - protein phosphatase 1, regulatory subunit 15a
					ADH4 - alcohol dehydrogenase 4 (class ii), pi polypeptide
					POR - p450 (cytochrome) oxidoreductase
					KYNU - kynureninase
					GLYR1 - glyoxylate reductase 1 homolog (arabidopsis)
					ADM - adrenomedullin
					COL11A2 - collagen, type xi, alpha 2
					SLC19A1 - solute carrier family 19 (folate transporter), member 1
					SCPEP1 - serine carboxypeptidase 1
					AKR1C3 - aldo-keto reductase family 1, member c3
					HSD17B14 - hydroxysteroid (17-beta) dehydrogenase 14
					UROD - uroporphyrinogen decarboxylase
					AOC3 - amine oxidase, copper containing 3
					ADSS - adenylosuccinate synthase
					AGL - amylo-alpha-1, 6-glucosidase, 4-alpha-glucanotransferase
					CTH - cystathionase (cystathionine gamma-lyase)
					CTBP2 - c-terminal binding protein 2
					NR5A2 - nuclear receptor subfamily 5, group a, member 2
					FTH1 - ferritin, heavy polypeptide 1
					FARSA - phenylalanyl-trna synthetase, alpha subunit
					FASN - fatty acid synthase
					AFP - alpha-fetoprotein
					AK2 - adenylate kinase 2
					SULT2A1 - sulfotransferase family, cytosolic, 2a, dehydroepiandrosterone (dhea)-preferring, member 1
					HGD - homogentisate 1,2-dioxygenase
					NCF1 - neutrophil cytosolic factor 1
					ALDH3B1 - aldehyde dehydrogenase 3 family, member b1
					ALDH3A1 - aldehyde dehydrogenase 3 family, member a1
					B4GALT3 - udp-gal:betaglcnac beta 1,4- galactosyltransferase, polypeptide 3
					NRG1 - neuregulin 1
					RDH11 - retinol dehydrogenase 11 (all-trans/9-cis/11-cis)
					ALDH3A2 - aldehyde dehydrogenase 3 family, member a2
					AKR1B10 - aldo-keto reductase family 1, member b10 (aldose reductase)
					SULT1A2 - sulfotransferase family, cytosolic, 1a, phenol-preferring, member 2
					ALDH1A1 - aldehyde dehydrogenase 1 family, member a1
					G6PD - glucose-6-phosphate dehydrogenase
					ABCD1 - atp-binding cassette, sub-family d (ald), member 1
					COQ5 - coenzyme q5 homolog, methyltransferase (s. cerevisiae)
					AKR1B1 - aldo-keto reductase family 1, member b1 (aldose reductase)
					PRODH - proline dehydrogenase (oxidase) 1
					GALT - galactose-1-phosphate uridylyltransferase
					HSDL2 - hydroxysteroid dehydrogenase like 2
					NT5C3A - 5'-nucleotidase, cytosolic iiia
					SLC25A25 - solute carrier family 25 (mitochondrial carrier; phosphate carrier), member 25
					GLRX5 - glutaredoxin 5
					MAP2K7 - mitogen-activated protein kinase kinase 7
					MAPK13 - mitogen-activated protein kinase 13
					TXN - thioredoxin
					TXNRD1 - thioredoxin reductase 1
					AMT - aminomethyltransferase
					UGDH - udp-glucose 6-dehydrogenase
					GBE1 - glucan (1,4-alpha-), branching enzyme 1
					SPTBN2 - spectrin, beta, non-erythrocytic 2
					LYRM4 - lyr motif containing 4
					ABHD4 - abhydrolase domain containing 4
					SRXN1 - sulfiredoxin 1
					NT5C3B - 5'-nucleotidase, cytosolic iiib
					EPRS - glutamyl-prolyl-trna synthetase
					AKR1CL1 - aldo-keto reductase family 1, member c-like 1
					CBR1 - carbonyl reductase 1
					GPX6 - glutathione peroxidase 6 (olfactory)
					HMOX1 - heme oxygenase (decycling) 1
					PTPMT1 - protein tyrosine phosphatase, mitochondrial 1
					CBR3 - carbonyl reductase 3
					AIFM2 - apoptosis-inducing factor, mitochondrion-associated, 2
					MPP3 - membrane protein, palmitoylated 3 (maguk p55 subfamily member 3)
					SLC25A10 - solute carrier family 25 (mitochondrial carrier; dicarboxylate transporter), member 10
					GSTA4 - glutathione s-transferase alpha 4
					PNKD - paroxysmal nonkinesigenic dyskinesia
					IKBKG - inhibitor of kappa light polypeptide gene enhancer in b-cells, kinase gamma
					GSR - glutathione reductase
					MUC19 - mucin 19, oligomeric
					PRTN3 - proteinase 3
					AKR1C1 - aldo-keto reductase family 1, member c1
					DDC - dopa decarboxylase (aromatic l-amino acid decarboxylase)
					AKR1B15 - aldo-keto reductase family 1, member b15
					PBX1 - pre-b-cell leukemia homeobox 1
					PCBD1 - pterin-4 alpha-carbinolamine dehydratase/dimerization cofactor of hepatocyte nuclear factor 1 alpha
					IMPA2 - inositol(myo)-1(or 4)-monophosphatase 2
					SLCO1B1 - solute carrier organic anion transporter family, member 1b1
					PCCB - propionyl coa carboxylase, beta polypeptide
					MARC1 - mitochondrial amidoxime reducing component 1
					ASPDH - aspartate dehydrogenase domain containing
					CERS6 - ceramide synthase 6
					GCNT3 - glucosaminyl (n-acetyl) transferase 3, mucin type
					PSMA4 - proteasome (prosome, macropain) subunit, alpha type, 4
					NMRAL1 - nmra-like family domain containing 1
					PSMA3 - proteasome (prosome, macropain) subunit, alpha type, 3
					P4HA1 - prolyl 4-hydroxylase, alpha polypeptide i
					PIR - pirin (iron-binding nuclear protein)
					FDX1L - ferredoxin 1-like
					GYS2 - glycogen synthase 2 (liver)
					OGG1 - 8-oxoguanine dna glycosylase
					PRDX1 - peroxiredoxin 1
					PAH - phenylalanine hydroxylase
					MOCS1 - molybdenum cofactor synthesis 1
					GNMT - glycine n-methyltransferase
					CARS2 - cysteinyl-trna synthetase 2, mitochondrial (putative)
					ME1 - malic enzyme 1, nadp(+)-dependent, cytosolic
					MOGS - mannosyl-oligosaccharide glucosidase
					MECP2 - methyl cpg binding protein 2 (rett syndrome)
					MYBBP1A - myb binding protein (p160) 1a
					TAT - tyrosine aminotransferase
					CYP2D6 - cytochrome p450, family 2, subfamily d, polypeptide 6
					PDK4 - pyruvate dehydrogenase kinase, isozyme 4
					HSD17B6 - hydroxysteroid (17-beta) dehydrogenase 6
					GNPDA2 - glucosamine-6-phosphate deaminase 2
					ASS1 - argininosuccinate synthase 1
					AARS2 - alanyl-trna synthetase 2, mitochondrial
					LCMT2 - leucine carboxyl methyltransferase 2
					HTATIP2 - hiv-1 tat interactive protein 2, 30kda
					RDH16 - retinol dehydrogenase 16 (all-trans)
					CHST8 - carbohydrate (n-acetylgalactosamine 4-0) sulfotransferase 8
					SCCPDH - saccharopine dehydrogenase (putative)
					RB1CC1 - rb1-inducible coiled-coil 1
					MGST1 - microsomal glutathione s-transferase 1
					APOBR - apolipoprotein b receptor
					TBXAS1 - thromboxane a synthase 1 (platelet)
					IRAK1 - interleukin-1 receptor-associated kinase 1
					MGST3 - microsomal glutathione s-transferase 3
					EXO1 - exonuclease 1
					MAN1A1 - mannosidase, alpha, class 1a, member 1
					UCK1 - uridine-cytidine kinase 1
					SLC17A3 - solute carrier family 17 (organic anion transporter), member 3
					FTMT - ferritin mitochondrial
					DRD3 - dopamine receptor d3
					TKT - transketolase
					PGD - phosphogluconate dehydrogenase
					UROC1 - urocanate hydratase 1
					PYCR1 - pyrroline-5-carboxylate reductase 1
					TTC7B - tetratricopeptide repeat domain 7b
					GPI - glucose-6-phosphate isomerase
					AKR1C4 - aldo-keto reductase family 1, member c4
					TM7SF2 - transmembrane 7 superfamily member 2
					UGT1A6 - udp glucuronosyltransferase 1 family, polypeptide a6
					GLS2 - glutaminase 2 (liver, mitochondrial)
					UGT1A8 - udp glucuronosyltransferase 1 family, polypeptide a8
					QDPR - quinoid dihydropteridine reductase
					MAT1A - methionine adenosyltransferase i, alpha
					PLA2G10 - phospholipase a2, group x
					PRPS1L1 - phosphoribosyl pyrophosphate synthetase 1-like 1
					PYGM - phosphorylase, glycogen, muscle
					DUS1L - dihydrouridine synthase 1-like (s. cerevisiae)
					ATP5F1 - atp synthase, h+ transporting, mitochondrial fo complex, subunit b1
					HELZ2 - helicase with zinc finger 2, transcriptional coactivator
					IDH3B - isocitrate dehydrogenase 3 (nad+) beta
					NRG4 - neuregulin 4
					CCR5 - chemokine (c-c motif) receptor 5 (gene/pseudogene)
					MINK1 - misshapen-like kinase 1
					GPX2 - glutathione peroxidase 2 (gastrointestinal)
					GPX3 - glutathione peroxidase 3 (plasma)
					SH3PXD2A - sh3 and px domains 2a
					FXN - frataxin
					NQO1 - nad(p)h dehydrogenase, quinone 1
					MPC1 - mitochondrial pyruvate carrier 1
					ITPKC - inositol-trisphosphate 3-kinase c
					CYP2R1 - cytochrome p450, family 2, subfamily r, polypeptide 1
					CNBP - cchc-type zinc finger, nucleic acid binding protein
					SARDH - sarcosine dehydrogenase
					BCKDHB - branched chain keto acid dehydrogenase e1, beta polypeptide
					BCAT2 - branched chain amino-acid transaminase 2, mitochondrial
GO:0043436	oxoacid metabolic process	6.99e-12	2.51e-08	2.51 (18036,711,656,65)	[-] Hide genes
					SCPEP1 - serine carboxypeptidase 1
					AKR1C3 - aldo-keto reductase family 1, member c3
					GFPT1 - glutamine--fructose-6-phosphate transaminase 1
					PNKD - paroxysmal nonkinesigenic dyskinesia
					UROD - uroporphyrinogen decarboxylase
					PGD - phosphogluconate dehydrogenase
					AKR1C1 - aldo-keto reductase family 1, member c1
					UROC1 - urocanate hydratase 1
					DDC - dopa decarboxylase (aromatic l-amino acid decarboxylase)
					ADSS - adenylosuccinate synthase
					PYCR1 - pyrroline-5-carboxylate reductase 1
					CTH - cystathionase (cystathionine gamma-lyase)
					LDHB - lactate dehydrogenase b
					CYP39A1 - cytochrome p450, family 39, subfamily a, polypeptide 1
					PCBD1 - pterin-4 alpha-carbinolamine dehydratase/dimerization cofactor of hepatocyte nuclear factor 1 alpha
					SLCO1B1 - solute carrier organic anion transporter family, member 1b1
					NR5A2 - nuclear receptor subfamily 5, group a, member 2
					GPI - glucose-6-phosphate isomerase
					PCCB - propionyl coa carboxylase, beta polypeptide
					FARSA - phenylalanyl-trna synthetase, alpha subunit
					FASN - fatty acid synthase
					ACADSB - acyl-coa dehydrogenase, short/branched chain
					MARC1 - mitochondrial amidoxime reducing component 1
					AKR1C4 - aldo-keto reductase family 1, member c4
					DDAH1 - dimethylarginine dimethylaminohydrolase 1
					UGT1A6 - udp glucuronosyltransferase 1 family, polypeptide a6
					SULT2A1 - sulfotransferase family, cytosolic, 2a, dehydroepiandrosterone (dhea)-preferring, member 1
					GLS2 - glutaminase 2 (liver, mitochondrial)
					UGT1A8 - udp glucuronosyltransferase 1 family, polypeptide a8
					QDPR - quinoid dihydropteridine reductase
					PTGR1 - prostaglandin reductase 1
					PLA2G10 - phospholipase a2, group x
					MAT1A - methionine adenosyltransferase i, alpha
					HGD - homogentisate 1,2-dioxygenase
					ALDH3A2 - aldehyde dehydrogenase 3 family, member a2
					ADHFE1 - alcohol dehydrogenase, iron containing, 1
					LIPA - lipase a, lysosomal acid, cholesterol esterase
					MINPP1 - multiple inositol-polyphosphate phosphatase 1
					PAH - phenylalanine hydroxylase
					IDH3B - isocitrate dehydrogenase 3 (nad+) beta
					ABCD1 - atp-binding cassette, sub-family d (ald), member 1
					GNMT - glycine n-methyltransferase
					SLC5A6 - solute carrier family 5 (sodium/multivitamin and iodide cotransporter), member 6
					PRODH - proline dehydrogenase (oxidase) 1
					CARS2 - cysteinyl-trna synthetase 2, mitochondrial (putative)
					ME1 - malic enzyme 1, nadp(+)-dependent, cytosolic
					MECP2 - methyl cpg binding protein 2 (rett syndrome)
					TAT - tyrosine aminotransferase
					BHMT2 - betaine--homocysteine s-methyltransferase 2
					CYP2D6 - cytochrome p450, family 2, subfamily d, polypeptide 6
					PPARA - peroxisome proliferator-activated receptor alpha
					MPC1 - mitochondrial pyruvate carrier 1
					PPARG - peroxisome proliferator-activated receptor gamma
					DMGDH - dimethylglycine dehydrogenase
					AMT - aminomethyltransferase
					GNPDA2 - glucosamine-6-phosphate deaminase 2
					AARS2 - alanyl-trna synthetase 2, mitochondrial
					ASS1 - argininosuccinate synthase 1
					POR - p450 (cytochrome) oxidoreductase
					KYNU - kynureninase
					EPRS - glutamyl-prolyl-trna synthetase
					CBR1 - carbonyl reductase 1
					BCKDHB - branched chain keto acid dehydrogenase e1, beta polypeptide
					TBXAS1 - thromboxane a synthase 1 (platelet)
					BCAT2 - branched chain amino-acid transaminase 2, mitochondrial
GO:0006082	organic acid metabolic process	1.22e-11	3.51e-08	2.40 (18036,790,656,69)	[-] Hide genes
					SCPEP1 - serine carboxypeptidase 1
					AKR1C3 - aldo-keto reductase family 1, member c3
					SLC17A3 - solute carrier family 17 (organic anion transporter), member 3
					GFPT1 - glutamine--fructose-6-phosphate transaminase 1
					UROD - uroporphyrinogen decarboxylase
					PNKD - paroxysmal nonkinesigenic dyskinesia
					PGD - phosphogluconate dehydrogenase
					AKR1C1 - aldo-keto reductase family 1, member c1
					DDC - dopa decarboxylase (aromatic l-amino acid decarboxylase)
					ADSS - adenylosuccinate synthase
					UROC1 - urocanate hydratase 1
					CTH - cystathionase (cystathionine gamma-lyase)
					PYCR1 - pyrroline-5-carboxylate reductase 1
					LDHB - lactate dehydrogenase b
					CYP39A1 - cytochrome p450, family 39, subfamily a, polypeptide 1
					PCBD1 - pterin-4 alpha-carbinolamine dehydratase/dimerization cofactor of hepatocyte nuclear factor 1 alpha
					NR5A2 - nuclear receptor subfamily 5, group a, member 2
					SLCO1B1 - solute carrier organic anion transporter family, member 1b1
					GPI - glucose-6-phosphate isomerase
					PCCB - propionyl coa carboxylase, beta polypeptide
					FARSA - phenylalanyl-trna synthetase, alpha subunit
					FASN - fatty acid synthase
					ACADSB - acyl-coa dehydrogenase, short/branched chain
					MARC1 - mitochondrial amidoxime reducing component 1
					AKR1C4 - aldo-keto reductase family 1, member c4
					DDAH1 - dimethylarginine dimethylaminohydrolase 1
					SULT2A1 - sulfotransferase family, cytosolic, 2a, dehydroepiandrosterone (dhea)-preferring, member 1
					UGT1A6 - udp glucuronosyltransferase 1 family, polypeptide a6
					P4HA1 - prolyl 4-hydroxylase, alpha polypeptide i
					GLS2 - glutaminase 2 (liver, mitochondrial)
					PTGR1 - prostaglandin reductase 1
					QDPR - quinoid dihydropteridine reductase
					UGT1A8 - udp glucuronosyltransferase 1 family, polypeptide a8
					MAT1A - methionine adenosyltransferase i, alpha
					PLA2G10 - phospholipase a2, group x
					HGD - homogentisate 1,2-dioxygenase
					ALDH3A2 - aldehyde dehydrogenase 3 family, member a2
					ADHFE1 - alcohol dehydrogenase, iron containing, 1
					LIPA - lipase a, lysosomal acid, cholesterol esterase
					PAH - phenylalanine hydroxylase
					MINPP1 - multiple inositol-polyphosphate phosphatase 1
					IDH3B - isocitrate dehydrogenase 3 (nad+) beta
					ABCD1 - atp-binding cassette, sub-family d (ald), member 1
					GNMT - glycine n-methyltransferase
					SLC5A6 - solute carrier family 5 (sodium/multivitamin and iodide cotransporter), member 6
					CARS2 - cysteinyl-trna synthetase 2, mitochondrial (putative)
					PRODH - proline dehydrogenase (oxidase) 1
					ME1 - malic enzyme 1, nadp(+)-dependent, cytosolic
					MECP2 - methyl cpg binding protein 2 (rett syndrome)
					TAT - tyrosine aminotransferase
					BHMT2 - betaine--homocysteine s-methyltransferase 2
					CYP2D6 - cytochrome p450, family 2, subfamily d, polypeptide 6
					PPARA - peroxisome proliferator-activated receptor alpha
					MPC1 - mitochondrial pyruvate carrier 1
					PPARG - peroxisome proliferator-activated receptor gamma
					DMGDH - dimethylglycine dehydrogenase
					AMT - aminomethyltransferase
					ALDH1L1 - aldehyde dehydrogenase 1 family, member l1
					GNPDA2 - glucosamine-6-phosphate deaminase 2
					AARS2 - alanyl-trna synthetase 2, mitochondrial
					ASS1 - argininosuccinate synthase 1
					POR - p450 (cytochrome) oxidoreductase
					KYNU - kynureninase
					EPRS - glutamyl-prolyl-trna synthetase
					CBR1 - carbonyl reductase 1
					BCKDHB - branched chain keto acid dehydrogenase e1, beta polypeptide
					SLC19A1 - solute carrier family 19 (folate transporter), member 1
					TBXAS1 - thromboxane a synthase 1 (platelet)
					BCAT2 - branched chain amino-acid transaminase 2, mitochondrial
GO:0019752	carboxylic acid metabolic process	4.2e-11	1e-07	2.45 (18036,706,656,63)	[-] Hide genes
					SCPEP1 - serine carboxypeptidase 1
					AKR1C3 - aldo-keto reductase family 1, member c3
					GFPT1 - glutamine--fructose-6-phosphate transaminase 1
					PNKD - paroxysmal nonkinesigenic dyskinesia
					UROD - uroporphyrinogen decarboxylase
					PGD - phosphogluconate dehydrogenase
					AKR1C1 - aldo-keto reductase family 1, member c1
					UROC1 - urocanate hydratase 1
					DDC - dopa decarboxylase (aromatic l-amino acid decarboxylase)
					ADSS - adenylosuccinate synthase
					PYCR1 - pyrroline-5-carboxylate reductase 1
					CTH - cystathionase (cystathionine gamma-lyase)
					LDHB - lactate dehydrogenase b
					CYP39A1 - cytochrome p450, family 39, subfamily a, polypeptide 1
					PCBD1 - pterin-4 alpha-carbinolamine dehydratase/dimerization cofactor of hepatocyte nuclear factor 1 alpha
					SLCO1B1 - solute carrier organic anion transporter family, member 1b1
					NR5A2 - nuclear receptor subfamily 5, group a, member 2
					GPI - glucose-6-phosphate isomerase
					PCCB - propionyl coa carboxylase, beta polypeptide
					FARSA - phenylalanyl-trna synthetase, alpha subunit
					FASN - fatty acid synthase
					ACADSB - acyl-coa dehydrogenase, short/branched chain
					AKR1C4 - aldo-keto reductase family 1, member c4
					DDAH1 - dimethylarginine dimethylaminohydrolase 1
					UGT1A6 - udp glucuronosyltransferase 1 family, polypeptide a6
					SULT2A1 - sulfotransferase family, cytosolic, 2a, dehydroepiandrosterone (dhea)-preferring, member 1
					GLS2 - glutaminase 2 (liver, mitochondrial)
					QDPR - quinoid dihydropteridine reductase
					UGT1A8 - udp glucuronosyltransferase 1 family, polypeptide a8
					PTGR1 - prostaglandin reductase 1
					PLA2G10 - phospholipase a2, group x
					MAT1A - methionine adenosyltransferase i, alpha
					HGD - homogentisate 1,2-dioxygenase
					ALDH3A2 - aldehyde dehydrogenase 3 family, member a2
					ADHFE1 - alcohol dehydrogenase, iron containing, 1
					LIPA - lipase a, lysosomal acid, cholesterol esterase
					PAH - phenylalanine hydroxylase
					IDH3B - isocitrate dehydrogenase 3 (nad+) beta
					ABCD1 - atp-binding cassette, sub-family d (ald), member 1
					GNMT - glycine n-methyltransferase
					SLC5A6 - solute carrier family 5 (sodium/multivitamin and iodide cotransporter), member 6
					PRODH - proline dehydrogenase (oxidase) 1
					CARS2 - cysteinyl-trna synthetase 2, mitochondrial (putative)
					ME1 - malic enzyme 1, nadp(+)-dependent, cytosolic
					MECP2 - methyl cpg binding protein 2 (rett syndrome)
					TAT - tyrosine aminotransferase
					BHMT2 - betaine--homocysteine s-methyltransferase 2
					CYP2D6 - cytochrome p450, family 2, subfamily d, polypeptide 6
					PPARA - peroxisome proliferator-activated receptor alpha
					MPC1 - mitochondrial pyruvate carrier 1
					PPARG - peroxisome proliferator-activated receptor gamma
					DMGDH - dimethylglycine dehydrogenase
					AMT - aminomethyltransferase
					GNPDA2 - glucosamine-6-phosphate deaminase 2
					AARS2 - alanyl-trna synthetase 2, mitochondrial
					ASS1 - argininosuccinate synthase 1
					POR - p450 (cytochrome) oxidoreductase
					KYNU - kynureninase
					EPRS - glutamyl-prolyl-trna synthetase
					CBR1 - carbonyl reductase 1
					BCKDHB - branched chain keto acid dehydrogenase e1, beta polypeptide
					TBXAS1 - thromboxane a synthase 1 (platelet)
					BCAT2 - branched chain amino-acid transaminase 2, mitochondrial
GO:0051186	cofactor metabolic process	5.88e-11	1.2e-07	3.30 (18036,325,656,39)	[-] Hide genes
					AKR1C3 - aldo-keto reductase family 1, member c3
					UROD - uroporphyrinogen decarboxylase
					GNMT - glycine n-methyltransferase
					COQ5 - coenzyme q5 homolog, methyltransferase (s. cerevisiae)
					ADCK3 - aarf domain containing kinase 3
					SLC5A6 - solute carrier family 5 (sodium/multivitamin and iodide cotransporter), member 6
					AKR1B1 - aldo-keto reductase family 1, member b1 (aldose reductase)
					TKT - transketolase
					PGD - phosphogluconate dehydrogenase
					ME1 - malic enzyme 1, nadp(+)-dependent, cytosolic
					AKR1C1 - aldo-keto reductase family 1, member c1
					LDHB - lactate dehydrogenase b
					BHMT2 - betaine--homocysteine s-methyltransferase 2
					PCBD1 - pterin-4 alpha-carbinolamine dehydratase/dimerization cofactor of hepatocyte nuclear factor 1 alpha
					FXN - frataxin
					GPI - glucose-6-phosphate isomerase
					PCCB - propionyl coa carboxylase, beta polypeptide
					MPC1 - mitochondrial pyruvate carrier 1
					FASN - fatty acid synthase
					PPT2 - palmitoyl-protein thioesterase 2
					ASPDH - aspartate dehydrogenase domain containing
					AKR1C4 - aldo-keto reductase family 1, member c4
					QDPR - quinoid dihydropteridine reductase
					ALDH1L1 - aldehyde dehydrogenase 1 family, member l1
					MAT1A - methionine adenosyltransferase i, alpha
					ADH4 - alcohol dehydrogenase 4 (class ii), pi polypeptide
					KYNU - kynureninase
					SARDH - sarcosine dehydrogenase
					ABCB6 - atp-binding cassette, sub-family b (mdr/tap), member 6
					AKR1B10 - aldo-keto reductase family 1, member b10 (aldose reductase)
					PAH - phenylalanine hydroxylase
					CBR1 - carbonyl reductase 1
					HMOX1 - heme oxygenase (decycling) 1
					CBR3 - carbonyl reductase 3
					PDXP - pyridoxal (pyridoxine, vitamin b6) phosphatase
					IDH3B - isocitrate dehydrogenase 3 (nad+) beta
					SLC19A1 - solute carrier family 19 (folate transporter), member 1
					G6PD - glucose-6-phosphate dehydrogenase
					MOCS1 - molybdenum cofactor synthesis 1
GO:1901564	organonitrogen compound metabolic process	7.83e-10	1.4e-06	1.85 (18036,1498,656,101)	[-] Hide genes
					GFPT1 - glutamine--fructose-6-phosphate transaminase 1
					GSTA4 - glutathione s-transferase alpha 4
					GBA3 - glucosidase, beta, acid 3
					GSR - glutathione reductase
					DDC - dopa decarboxylase (aromatic l-amino acid decarboxylase)
					LDHB - lactate dehydrogenase b
					PCBD1 - pterin-4 alpha-carbinolamine dehydratase/dimerization cofactor of hepatocyte nuclear factor 1 alpha
					MKI67 - antigen identified by monoclonal antibody ki-67
					ACADSB - acyl-coa dehydrogenase, short/branched chain
					ASPDH - aspartate dehydrogenase domain containing
					DDAH1 - dimethylarginine dimethylaminohydrolase 1
					CERS6 - ceramide synthase 6
					NMRAL1 - nmra-like family domain containing 1
					P4HA1 - prolyl 4-hydroxylase, alpha polypeptide i
					SLC25A30 - solute carrier family 25, member 30
					DSEL - dermatan sulfate epimerase-like
					OGG1 - 8-oxoguanine dna glycosylase
					PAH - phenylalanine hydroxylase
					SOD1 - superoxide dismutase 1, soluble
					PLA2G12A - phospholipase a2, group xiia
					MOCS1 - molybdenum cofactor synthesis 1
					GGCT - gamma-glutamylcyclotransferase
					GNMT - glycine n-methyltransferase
					CHPT1 - choline phosphotransferase 1
					CARS2 - cysteinyl-trna synthetase 2, mitochondrial (putative)
					ME1 - malic enzyme 1, nadp(+)-dependent, cytosolic
					MECP2 - methyl cpg binding protein 2 (rett syndrome)
					BHMT2 - betaine--homocysteine s-methyltransferase 2
					TAT - tyrosine aminotransferase
					CYP2D6 - cytochrome p450, family 2, subfamily d, polypeptide 6
					ADA - adenosine deaminase
					NLN - neurolysin (metallopeptidase m3 family)
					DMGDH - dimethylglycine dehydrogenase
					ADK - adenosine kinase
					ALDH1L1 - aldehyde dehydrogenase 1 family, member l1
					ASS1 - argininosuccinate synthase 1
					AARS2 - alanyl-trna synthetase 2, mitochondrial
					LCMT2 - leucine carboxyl methyltransferase 2
					POR - p450 (cytochrome) oxidoreductase
					KYNU - kynureninase
					ADM - adrenomedullin
					SLC19A1 - solute carrier family 19 (folate transporter), member 1
					MGST1 - microsomal glutathione s-transferase 1
					MGST3 - microsomal glutathione s-transferase 3
					UCK1 - uridine-cytidine kinase 1
					AOC3 - amine oxidase, copper containing 3
					UROD - uroporphyrinogen decarboxylase
					DRD3 - dopamine receptor d3
					RPL17 - ribosomal protein l17
					TKT - transketolase
					PGD - phosphogluconate dehydrogenase
					UROC1 - urocanate hydratase 1
					ADSS - adenylosuccinate synthase
					PYCR1 - pyrroline-5-carboxylate reductase 1
					CTH - cystathionase (cystathionine gamma-lyase)
					GPI - glucose-6-phosphate isomerase
					FARSA - phenylalanyl-trna synthetase, alpha subunit
					AK2 - adenylate kinase 2
					HS6ST1 - heparan sulfate 6-o-sulfotransferase 1
					SULT2A1 - sulfotransferase family, cytosolic, 2a, dehydroepiandrosterone (dhea)-preferring, member 1
					GLS2 - glutaminase 2 (liver, mitochondrial)
					QDPR - quinoid dihydropteridine reductase
					PLA2G10 - phospholipase a2, group x
					MAT1A - methionine adenosyltransferase i, alpha
					PRPS1L1 - phosphoribosyl pyrophosphate synthetase 1-like 1
					HGD - homogentisate 1,2-dioxygenase
					ALDH3B1 - aldehyde dehydrogenase 3 family, member b1
					B4GALT3 - udp-gal:betaglcnac beta 1,4- galactosyltransferase, polypeptide 3
					ABCB6 - atp-binding cassette, sub-family b (mdr/tap), member 6
					ALDH3A2 - aldehyde dehydrogenase 3 family, member a2
					ATP5F1 - atp synthase, h+ transporting, mitochondrial fo complex, subunit b1
					SULT1A2 - sulfotransferase family, cytosolic, 1a, phenol-preferring, member 2
					RPL32 - ribosomal protein l32
					SLC44A1 - solute carrier family 44 (choline transporter), member 1
					IDH3B - isocitrate dehydrogenase 3 (nad+) beta
					G6PD - glucose-6-phosphate dehydrogenase
					SLC25A19 - solute carrier family 25 (mitochondrial thiamine pyrophosphate carrier), member 19
					F7 - coagulation factor vii (serum prothrombin conversion accelerator)
					RPS23 - ribosomal protein s23
					GSTA5 - glutathione s-transferase alpha 5
					RPS26 - ribosomal protein s26
					RPS17 - ribosomal protein s17
					PRODH - proline dehydrogenase (oxidase) 1
					AKR1B1 - aldo-keto reductase family 1, member b1 (aldose reductase)
					SAT2 - spermidine/spermine n1-acetyltransferase family member 2
					SLC25A25 - solute carrier family 25 (mitochondrial carrier; phosphate carrier), member 25
					NT5C3A - 5'-nucleotidase, cytosolic iiia
					FXN - frataxin
					MPC1 - mitochondrial pyruvate carrier 1
					SLC25A42 - solute carrier family 25, member 42
					AMT - aminomethyltransferase
					UGDH - udp-glucose 6-dehydrogenase
					THOP1 - thimet oligopeptidase 1
					SARDH - sarcosine dehydrogenase
					EPRS - glutamyl-prolyl-trna synthetase
					HMMR - hyaluronan-mediated motility receptor (rhamm)
					HMOX1 - heme oxygenase (decycling) 1
					MPP3 - membrane protein, palmitoylated 3 (maguk p55 subfamily member 3)
					BCKDHB - branched chain keto acid dehydrogenase e1, beta polypeptide
					SLC25A10 - solute carrier family 25 (mitochondrial carrier; dicarboxylate transporter), member 10
					BCAT2 - branched chain amino-acid transaminase 2, mitochondrial
GO:0006081	cellular aldehyde metabolic process	3.04e-09	4.84e-06	7.40 (18036,52,656,14)	[-] Hide genes
					AKR1C3 - aldo-keto reductase family 1, member c3
					PNKD - paroxysmal nonkinesigenic dyskinesia
					TKT - transketolase
					PGD - phosphogluconate dehydrogenase
					ADH4 - alcohol dehydrogenase 4 (class ii), pi polypeptide
					AKR1C1 - aldo-keto reductase family 1, member c1
					ALDH3B1 - aldehyde dehydrogenase 3 family, member b1
					ALDH3A1 - aldehyde dehydrogenase 3 family, member a1
					RDH11 - retinol dehydrogenase 11 (all-trans/9-cis/11-cis)
					ALDH3A2 - aldehyde dehydrogenase 3 family, member a2
					AKR1B10 - aldo-keto reductase family 1, member b10 (aldose reductase)
					GPI - glucose-6-phosphate isomerase
					ALDH1A1 - aldehyde dehydrogenase 1 family, member a1
					G6PD - glucose-6-phosphate dehydrogenase
GO:0042180	cellular ketone metabolic process	1.06e-08	1.51e-05	6.25 (18036,66,656,15)	[-] Hide genes
					AKR1C3 - aldo-keto reductase family 1, member c3
					AKR1C4 - aldo-keto reductase family 1, member c4
					PNKD - paroxysmal nonkinesigenic dyskinesia
					COQ5 - coenzyme q5 homolog, methyltransferase (s. cerevisiae)
					ADCK3 - aarf domain containing kinase 3
					AKR1B1 - aldo-keto reductase family 1, member b1 (aldose reductase)
					AKR1C1 - aldo-keto reductase family 1, member c1
					ADH4 - alcohol dehydrogenase 4 (class ii), pi polypeptide
					KYNU - kynureninase
					AKR1B10 - aldo-keto reductase family 1, member b10 (aldose reductase)
					ADM - adrenomedullin
					CBR1 - carbonyl reductase 1
					CBR3 - carbonyl reductase 3
					GPI - glucose-6-phosphate isomerase
					AFP - alpha-fetoprotein
GO:1901661	quinone metabolic process	2.74e-08	3.58e-05	9.82 (18036,28,656,10)	[-] Hide genes
					AKR1C3 - aldo-keto reductase family 1, member c3
					AKR1C4 - aldo-keto reductase family 1, member c4
					AKR1B10 - aldo-keto reductase family 1, member b10 (aldose reductase)
					COQ5 - coenzyme q5 homolog, methyltransferase (s. cerevisiae)
					ADCK3 - aarf domain containing kinase 3
					CBR1 - carbonyl reductase 1
					CBR3 - carbonyl reductase 3
					AKR1B1 - aldo-keto reductase family 1, member b1 (aldose reductase)
					ADH4 - alcohol dehydrogenase 4 (class ii), pi polypeptide
					AKR1C1 - aldo-keto reductase family 1, member c1
GO:0008202	steroid metabolic process	8.16e-08	9.75e-05	3.32 (18036,215,656,26)	[-] Hide genes
					AKR1C3 - aldo-keto reductase family 1, member c3
					HSD17B14 - hydroxysteroid (17-beta) dehydrogenase 14
					AKR1B1 - aldo-keto reductase family 1, member b1 (aldose reductase)
					AKR1C1 - aldo-keto reductase family 1, member c1
					MECP2 - methyl cpg binding protein 2 (rett syndrome)
					PBX1 - pre-b-cell leukemia homeobox 1
					CYP2D6 - cytochrome p450, family 2, subfamily d, polypeptide 6
					CYP39A1 - cytochrome p450, family 39, subfamily a, polypeptide 1
					NR5A2 - nuclear receptor subfamily 5, group a, member 2
					SLCO1B1 - solute carrier organic anion transporter family, member 1b1
					AFP - alpha-fetoprotein
					LEPR - leptin receptor
					HSD17B6 - hydroxysteroid (17-beta) dehydrogenase 6
					AKR1C4 - aldo-keto reductase family 1, member c4
					TM7SF2 - transmembrane 7 superfamily member 2
					SULT2A1 - sulfotransferase family, cytosolic, 2a, dehydroepiandrosterone (dhea)-preferring, member 1
					UGT1A8 - udp glucuronosyltransferase 1 family, polypeptide a8
					CYP2R1 - cytochrome p450, family 2, subfamily r, polypeptide 1
					CNBP - cchc-type zinc finger, nucleic acid binding protein
					FDX1L - ferredoxin 1-like
					LIPA - lipase a, lysosomal acid, cholesterol esterase
					AKR1B10 - aldo-keto reductase family 1, member b10 (aldose reductase)
					ADM - adrenomedullin
					SULT1A2 - sulfotransferase family, cytosolic, 1a, phenol-preferring, member 2
					G6PD - glucose-6-phosphate dehydrogenase
					APOBR - apolipoprotein b receptor
GO:0044282	small molecule catabolic process	1.18e-07	0.00013	2.84 (18036,310,656,32)	[-] Hide genes
					AKR1C3 - aldo-keto reductase family 1, member c3
					PNKD - paroxysmal nonkinesigenic dyskinesia
					PRODH - proline dehydrogenase (oxidase) 1
					GALT - galactose-1-phosphate uridylyltransferase
					UROC1 - urocanate hydratase 1
					CTH - cystathionase (cystathionine gamma-lyase)
					MTMR2 - myotubularin related protein 2
					TAT - tyrosine aminotransferase
					CYP39A1 - cytochrome p450, family 39, subfamily a, polypeptide 1
					PCBD1 - pterin-4 alpha-carbinolamine dehydratase/dimerization cofactor of hepatocyte nuclear factor 1 alpha
					IMPA2 - inositol(myo)-1(or 4)-monophosphatase 2
					GPI - glucose-6-phosphate isomerase
					PCCB - propionyl coa carboxylase, beta polypeptide
					ACADSB - acyl-coa dehydrogenase, short/branched chain
					DDAH1 - dimethylarginine dimethylaminohydrolase 1
					SULT2A1 - sulfotransferase family, cytosolic, 2a, dehydroepiandrosterone (dhea)-preferring, member 1
					GLS2 - glutaminase 2 (liver, mitochondrial)
					AMT - aminomethyltransferase
					QDPR - quinoid dihydropteridine reductase
					GNPDA2 - glucosamine-6-phosphate deaminase 2
					ADH4 - alcohol dehydrogenase 4 (class ii), pi polypeptide
					HGD - homogentisate 1,2-dioxygenase
					ALDH3B1 - aldehyde dehydrogenase 3 family, member b1
					KYNU - kynureninase
					ALDH3A2 - aldehyde dehydrogenase 3 family, member a2
					AKR1B10 - aldo-keto reductase family 1, member b10 (aldose reductase)
					PAH - phenylalanine hydroxylase
					CBR3 - carbonyl reductase 3
					BCKDHB - branched chain keto acid dehydrogenase e1, beta polypeptide
					ALDH1A1 - aldehyde dehydrogenase 1 family, member a1
					BCAT2 - branched chain amino-acid transaminase 2, mitochondrial
					ABCD1 - atp-binding cassette, sub-family d (ald), member 1
GO:0044699	single-organism process	1.52e-07	0.000155	1.17 (18036,10040,656,429)	[-] Hide genes
					GFPT1 - glutamine--fructose-6-phosphate transaminase 1
					GBA3 - glucosidase, beta, acid 3
					LIM2 - lens intrinsic membrane protein 2, 19kda
					SLC35G1 - solute carrier family 35, member g1
					SPP1 - secreted phosphoprotein 1
					LDHB - lactate dehydrogenase b
					KPNA6 - karyopherin alpha 6 (importin alpha 7)
					CYP39A1 - cytochrome p450, family 39, subfamily a, polypeptide 1
					KAT2A - k(lysine) acetyltransferase 2a
					LEPR - leptin receptor
					ACADSB - acyl-coa dehydrogenase, short/branched chain
					TRAF4 - tnf receptor-associated factor 4
					TMED10 - transmembrane emp24-like trafficking protein 10 (yeast)
					ATP6V1G1 - atpase, h+ transporting, lysosomal 13kda, v1 subunit g1
					SLC46A2 - solute carrier family 46, member 2
					PLK1 - polo-like kinase 1
					DDAH1 - dimethylarginine dimethylaminohydrolase 1
					GADD45G - growth arrest and dna-damage-inducible, gamma
					CLDN3 - claudin 3
					TMEM30B - transmembrane protein 30b
					LPA - lipoprotein, lp(a)
					FERMT1 - fermitin family member 1
					LIPA - lipase a, lysosomal acid, cholesterol esterase
					ADHFE1 - alcohol dehydrogenase, iron containing, 1
					SYTL1 - synaptotagmin-like 1
					SOD1 - superoxide dismutase 1, soluble
					MINPP1 - multiple inositol-polyphosphate phosphatase 1
					NPRL3 - nitrogen permease regulator-like 3 (s. cerevisiae)
					AP1AR - adaptor-related protein complex 1 associated regulatory protein
					SNRPF - small nuclear ribonucleoprotein polypeptide f
					ABCC2 - atp-binding cassette, sub-family c (cftr/mrp), member 2
					LPCAT1 - lysophosphatidylcholine acyltransferase 1
					AQP11 - aquaporin 11
					DLL1 - delta-like 1 (drosophila)
					BHMT2 - betaine--homocysteine s-methyltransferase 2
					PYROXD1 - pyridine nucleotide-disulphide oxidoreductase domain 1
					KRT10 - keratin 10
					ADA - adenosine deaminase
					PIM3 - pim-3 oncogene
					PPARA - peroxisome proliferator-activated receptor alpha
					PPARG - peroxisome proliferator-activated receptor gamma
					SMARCB1 - swi/snf related, matrix associated, actin dependent regulator of chromatin, subfamily b, member 1
					MID1IP1 - mid1 interacting protein 1
					ADK - adenosine kinase
					ALDH1L1 - aldehyde dehydrogenase 1 family, member l1
					ADH1C - alcohol dehydrogenase 1c (class i), gamma polypeptide
					PPP1R15A - protein phosphatase 1, regulatory subunit 15a
					ADH4 - alcohol dehydrogenase 4 (class ii), pi polypeptide
					POR - p450 (cytochrome) oxidoreductase
					GLYR1 - glyoxylate reductase 1 homolog (arabidopsis)
					SLC22A3 - solute carrier family 22 (organic cation transporter), member 3
					ADM - adrenomedullin
					RAB38 - rab38, member ras oncogene family
					POLR2H - polymerase (rna) ii (dna directed) polypeptide h
					COL11A2 - collagen, type xi, alpha 2
					POLR2F - polymerase (rna) ii (dna directed) polypeptide f
					SLC19A1 - solute carrier family 19 (folate transporter), member 1
					SCPEP1 - serine carboxypeptidase 1
					AP2A2 - adaptor-related protein complex 2, alpha 2 subunit
					HSD17B14 - hydroxysteroid (17-beta) dehydrogenase 14
					FTL - ferritin, light polypeptide
					DND1 - dnd microrna-mediated repression inhibitor 1
					ADSS - adenylosuccinate synthase
					AGL - amylo-alpha-1, 6-glucosidase, 4-alpha-glucanotransferase
					CTH - cystathionase (cystathionine gamma-lyase)
					ABCC8 - atp-binding cassette, sub-family c (cftr/mrp), member 8
					SLC5A11 - solute carrier family 5 (sodium/inositol cotransporter), member 11
					SLC24A2 - solute carrier family 24 (sodium/potassium/calcium exchanger), member 2
					CTBP2 - c-terminal binding protein 2
					ZWINT - zw10 interacting kinetochore protein
					NR5A2 - nuclear receptor subfamily 5, group a, member 2
					FTH1 - ferritin, heavy polypeptide 1
					BEX2 - brain expressed x-linked 2
					KCNMA1 - potassium large conductance calcium-activated channel, subfamily m, alpha member 1
					AFP - alpha-fetoprotein
					AK2 - adenylate kinase 2
					STX1A - syntaxin 1a (brain)
					SULT2A1 - sulfotransferase family, cytosolic, 2a, dehydroepiandrosterone (dhea)-preferring, member 1
					HS6ST1 - heparan sulfate 6-o-sulfotransferase 1
					ALDH3B1 - aldehyde dehydrogenase 3 family, member b1
					NCF1 - neutrophil cytosolic factor 1
					ALDH3A1 - aldehyde dehydrogenase 3 family, member a1
					ALDH3A2 - aldehyde dehydrogenase 3 family, member a2
					RDH11 - retinol dehydrogenase 11 (all-trans/9-cis/11-cis)
					SULT1A2 - sulfotransferase family, cytosolic, 1a, phenol-preferring, member 2
					ALDH1A1 - aldehyde dehydrogenase 1 family, member a1
					G6PD - glucose-6-phosphate dehydrogenase
					SLC25A19 - solute carrier family 25 (mitochondrial thiamine pyrophosphate carrier), member 19
					ABCD1 - atp-binding cassette, sub-family d (ald), member 1
					LONP1 - lon peptidase 1, mitochondrial
					COQ5 - coenzyme q5 homolog, methyltransferase (s. cerevisiae)
					PRODH - proline dehydrogenase (oxidase) 1
					AKR1B1 - aldo-keto reductase family 1, member b1 (aldose reductase)
					RAB26 - rab26, member ras oncogene family
					GALT - galactose-1-phosphate uridylyltransferase
					HSDL2 - hydroxysteroid dehydrogenase like 2
					E2F8 - e2f transcription factor 8
					SLC25A25 - solute carrier family 25 (mitochondrial carrier; phosphate carrier), member 25
					YIPF3 - yip1 domain family, member 3
					NT5C3A - 5'-nucleotidase, cytosolic iiia
					UPK1A - uroplakin 1a
					CRYBB2 - crystallin, beta b2
					AMH - anti-mullerian hormone
					GABRB1 - gamma-aminobutyric acid (gaba) a receptor, beta 1
					GLRX5 - glutaredoxin 5
					ASPM - asp (abnormal spindle) homolog, microcephaly associated (drosophila)
					MAP2K7 - mitogen-activated protein kinase kinase 7
					MAPK13 - mitogen-activated protein kinase 13
					SLC48A1 - solute carrier family 48 (heme transporter), member 1
					KCNJ14 - potassium inwardly-rectifying channel, subfamily j, member 14
					ZNF503 - zinc finger protein 503
					AMT - aminomethyltransferase
					GBE1 - glucan (1,4-alpha-), branching enzyme 1
					SPTBN2 - spectrin, beta, non-erythrocytic 2
					ABHD4 - abhydrolase domain containing 4
					SRXN1 - sulfiredoxin 1
					NT5C3B - 5'-nucleotidase, cytosolic iiib
					IL24 - interleukin 24
					MRPL17 - mitochondrial ribosomal protein l17
					DRGX - dorsal root ganglia homeobox
					GPX6 - glutathione peroxidase 6 (olfactory)
					PTPMT1 - protein tyrosine phosphatase, mitochondrial 1
					KIF2C - kinesin family member 2c
					AIFM2 - apoptosis-inducing factor, mitochondrion-associated, 2
					SLC25A10 - solute carrier family 25 (mitochondrial carrier; dicarboxylate transporter), member 10
					ATP6V1F - atpase, h+ transporting, lysosomal 14kda, v1 subunit f
					GSTA4 - glutathione s-transferase alpha 4
					C22orf29 - chromosome 22 open reading frame 29
					BIRC5 - baculoviral iap repeat containing 5
					PNKD - paroxysmal nonkinesigenic dyskinesia
					TMEM38B - transmembrane protein 38b
					GSR - glutathione reductase
					MID1 - midline 1 (opitz/bbb syndrome)
					AKR1C1 - aldo-keto reductase family 1, member c1
					DDC - dopa decarboxylase (aromatic l-amino acid decarboxylase)
					AKR1B15 - aldo-keto reductase family 1, member b15
					MLN - motilin
					PRMT6 - protein arginine methyltransferase 6
					PBX1 - pre-b-cell leukemia homeobox 1
					PCBD1 - pterin-4 alpha-carbinolamine dehydratase/dimerization cofactor of hepatocyte nuclear factor 1 alpha
					MKI67 - antigen identified by monoclonal antibody ki-67
					ZAK - sterile alpha motif and leucine zipper containing kinase azk
					YIPF6 - yip1 domain family, member 6
					PCCB - propionyl coa carboxylase, beta polypeptide
					ASPDH - aspartate dehydrogenase domain containing
					VPS13D - vacuolar protein sorting 13 homolog d (s. cerevisiae)
					CERS6 - ceramide synthase 6
					GCNT3 - glucosaminyl (n-acetyl) transferase 3, mucin type
					NMRAL1 - nmra-like family domain containing 1
					P4HA1 - prolyl 4-hydroxylase, alpha polypeptide i
					TIMM8A - translocase of inner mitochondrial membrane 8 homolog a (yeast)
					ARL4D - adp-ribosylation factor-like 4d
					RAB11B - rab11b, member ras oncogene family
					GYS2 - glycogen synthase 2 (liver)
					PRDX1 - peroxiredoxin 1
					PAH - phenylalanine hydroxylase
					SPNS1 - spinster homolog 1 (drosophila)
					PTTG1 - pituitary tumor-transforming 1
					MOCS1 - molybdenum cofactor synthesis 1
					ZMYM3 - zinc finger, mym-type 3
					CARS2 - cysteinyl-trna synthetase 2, mitochondrial (putative)
					ME1 - malic enzyme 1, nadp(+)-dependent, cytosolic
					MOGS - mannosyl-oligosaccharide glucosidase
					MECP2 - methyl cpg binding protein 2 (rett syndrome)
					PDK4 - pyruvate dehydrogenase kinase, isozyme 4
					CYP2D6 - cytochrome p450, family 2, subfamily d, polypeptide 6
					FTHL17 - ferritin, heavy polypeptide-like 17
					ANO1 - anoctamin 1, calcium activated chloride channel
					DEDD - death effector domain containing
					ZP3 - zona pellucida glycoprotein 3 (sperm receptor)
					DGKG - diacylglycerol kinase, gamma 90kda
					AARS2 - alanyl-trna synthetase 2, mitochondrial
					ASS1 - argininosuccinate synthase 1
					MGST1 - microsomal glutathione s-transferase 1
					MGST3 - microsomal glutathione s-transferase 3
					EXO1 - exonuclease 1
					UCK1 - uridine-cytidine kinase 1
					MAN1A1 - mannosidase, alpha, class 1a, member 1
					ATP2A1 - atpase, ca++ transporting, cardiac muscle, fast twitch 1
					SLC6A9 - solute carrier family 6 (neurotransmitter transporter, glycine), member 9
					CCNB2 - cyclin b2
					LRFN3 - leucine rich repeat and fibronectin type iii domain containing 3
					DRD3 - dopamine receptor d3
					NUF2 - nuf2, ndc80 kinetochore complex component
					PGD - phosphogluconate dehydrogenase
					NCKIPSD - nck interacting protein with sh3 domain
					ATN1 - atrophin 1
					SFN - stratifin
					MAPT - microtubule-associated protein tau
					MAP2 - microtubule-associated protein 2
					TTC7B - tetratricopeptide repeat domain 7b
					CDCA3 - cell division cycle associated 3
					GPI - glucose-6-phosphate isomerase
					PHB - prohibitin
					MBP - myelin basic protein
					ARHGEF26 - rho guanine nucleotide exchange factor (gef) 26
					DNAJA3 - dnaj (hsp40) homolog, subfamily a, member 3
					MAT1A - methionine adenosyltransferase i, alpha
					ICK - intestinal cell (mak-like) kinase
					MATK - megakaryocyte-associated tyrosine kinase
					NEDD1 - neural precursor cell expressed, developmentally down-regulated 1
					ATP5F1 - atp synthase, h+ transporting, mitochondrial fo complex, subunit b1
					HELZ2 - helicase with zinc finger 2, transcriptional coactivator
					NRG4 - neuregulin 4
					GRK5 - g protein-coupled receptor kinase 5
					GPX2 - glutathione peroxidase 2 (gastrointestinal)
					GPX3 - glutathione peroxidase 3 (plasma)
					ZFAT - zinc finger and at hook domain containing
					SLCO4C1 - solute carrier organic anion transporter family, member 4c1
					NQO1 - nad(p)h dehydrogenase, quinone 1
					MPC1 - mitochondrial pyruvate carrier 1
					CAMSAP3 - calmodulin regulated spectrin-associated protein family, member 3
					ODF4 - outer dense fiber of sperm tails 4
					SOCS3 - suppressor of cytokine signaling 3
					TNFSF18 - tumor necrosis factor (ligand) superfamily, member 18
					CYP2R1 - cytochrome p450, family 2, subfamily r, polypeptide 1
					CNBP - cchc-type zinc finger, nucleic acid binding protein
					MAFG - v-maf avian musculoaponeurotic fibrosarcoma oncogene homolog g
					SARDH - sarcosine dehydrogenase
					BCL2A1 - bcl2-related protein a1
					IFT172 - intraflagellar transport 172 homolog (chlamydomonas)
					CCND1 - cyclin d1
					BCKDHB - branched chain keto acid dehydrogenase e1, beta polypeptide
					YY1 - yy1 transcription factor
					BCAT2 - branched chain amino-acid transaminase 2, mitochondrial
					YWHAE - tyrosine 3-monooxygenase/tryptophan 5-monooxygenase activation protein, epsilon polypeptide
					NCBP2 - nuclear cap binding protein subunit 2, 20kda
					MAPRE3 - microtubule-associated protein, rp/eb family, member 3
					ELK1 - elk1, member of ets oncogene family
					GPR64 - g protein-coupled receptor 64
					KAZALD1 - kazal-type serine peptidase inhibitor domain 1
					TRIM28 - tripartite motif containing 28
					BANF1 - barrier to autointegration factor 1
					SPC24 - spc24, ndc80 kinetochore complex component
					MTSS1L - metastasis suppressor 1-like
					SPANXB1 - spanx family, member b1
					SERP2 - stress-associated endoplasmic reticulum protein family member 2
					TPX2 - tpx2, microtubule-associated
					PTGR1 - prostaglandin reductase 1
					KLC3 - kinesin light chain 3
					ACTL8 - actin-like 8
					QRICH1 - glutamine-rich 1
					ALG3 - alg3, alpha-1,3- mannosyltransferase
					WDR77 - wd repeat domain 77
					PLA2G12A - phospholipase a2, group xiia
					SORCS3 - sortilin-related vps10 domain containing receptor 3
					HAUS8 - haus augmin-like complex, subunit 8
					ADCK3 - aarf domain containing kinase 3
					SLC5A6 - solute carrier family 5 (sodium/multivitamin and iodide cotransporter), member 6
					CHPT1 - choline phosphotransferase 1
					MYH10 - myosin, heavy chain 10, non-muscle
					TPD52 - tumor protein d52
					SQSTM1 - sequestosome 1
					MTMR2 - myotubularin related protein 2
					TOP2A - topoisomerase (dna) ii alpha 170kda
					PQBP1 - polyglutamine binding protein 1
					TNR - tenascin r
					ROM1 - retinal outer segment membrane protein 1
					BUB1B - bub1 mitotic checkpoint serine/threonine kinase b
					SLC2A11 - solute carrier family 2 (facilitated glucose transporter), member 11
					OSGIN1 - oxidative stress induced growth inhibitor 1
					MUSK - muscle, skeletal, receptor tyrosine kinase
					E2F3 - e2f transcription factor 3
					DMGDH - dimethylglycine dehydrogenase
					SGK2 - serum/glucocorticoid regulated kinase 2
					KIF20A - kinesin family member 20a
					KYNU - kynureninase
					S1PR1 - sphingosine-1-phosphate receptor 1
					PDIA6 - protein disulfide isomerase family a, member 6
					AKR1C3 - aldo-keto reductase family 1, member c3
					TOMM40 - translocase of outer mitochondrial membrane 40 homolog (yeast)
					UROD - uroporphyrinogen decarboxylase
					AOC3 - amine oxidase, copper containing 3
					BOD1 - biorientation of chromosomes in cell division 1
					RPL17 - ribosomal protein l17
					HMGB2 - high mobility group box 2
					CASP2 - caspase 2, apoptosis-related cysteine peptidase
					FARSA - phenylalanyl-trna synthetase, alpha subunit
					BAIAP2 - bai1-associated protein 2
					FASN - fatty acid synthase
					HGD - homogentisate 1,2-dioxygenase
					DNAH11 - dynein, axonemal, heavy chain 11
					B4GALT3 - udp-gal:betaglcnac beta 1,4- galactosyltransferase, polypeptide 3
					NRG1 - neuregulin 1
					ABCB6 - atp-binding cassette, sub-family b (mdr/tap), member 6
					AKR1B10 - aldo-keto reductase family 1, member b10 (aldose reductase)
					NCDN - neurochondrin
					RPL32 - ribosomal protein l32
					PDXP - pyridoxal (pyridoxine, vitamin b6) phosphatase
					F2RL2 - coagulation factor ii (thrombin) receptor-like 2
					GLDN - gliomedin
					F7 - coagulation factor vii (serum prothrombin conversion accelerator)
					RPS23 - ribosomal protein s23
					TNFRSF25 - tumor necrosis factor receptor superfamily, member 25
					RPS26 - ribosomal protein s26
					FBL - fibrillarin
					RPS17 - ribosomal protein s17
					CCNT1 - cyclin t1
					ESR1 - estrogen receptor 1
					CD302 - cd302 molecule
					TXN - thioredoxin
					TXNRD1 - thioredoxin reductase 1
					SLC29A2 - solute carrier family 29 (equilibrative nucleoside transporter), member 2
					UCHL1 - ubiquitin carboxyl-terminal esterase l1 (ubiquitin thiolesterase)
					SLC25A42 - solute carrier family 25, member 42
					SULF1 - sulfatase 1
					UGDH - udp-glucose 6-dehydrogenase
					LYRM4 - lyr motif containing 4
					CCNA2 - cyclin a2
					EPRS - glutamyl-prolyl-trna synthetase
					CCNB1 - cyclin b1
					RBM14 - rna binding motif protein 14
					AKR1CL1 - aldo-keto reductase family 1, member c-like 1
					FAM162A - family with sequence similarity 162, member a
					CBR1 - carbonyl reductase 1
					HMOX1 - heme oxygenase (decycling) 1
					CBR3 - carbonyl reductase 3
					MPP3 - membrane protein, palmitoylated 3 (maguk p55 subfamily member 3)
					HMX1 - h6 family homeobox 1
					UBE2L3 - ubiquitin-conjugating enzyme e2l 3
					GJD3 - gap junction protein, delta 3, 31.9kda
					CDC20 - cell division cycle 20
					IKBKG - inhibitor of kappa light polypeptide gene enhancer in b-cells, kinase gamma
					TUBA3D - tubulin, alpha 3d
					MUC19 - mucin 19, oligomeric
					PRTN3 - proteinase 3
					CDC25C - cell division cycle 25c
					CDC27 - cell division cycle 27
					SPAG5 - sperm associated antigen 5
					FLG - filaggrin
					SCGN - secretagogin, ef-hand calcium binding protein
					SLC43A1 - solute carrier family 43 (amino acid system l transporter), member 1
					IMPA2 - inositol(myo)-1(or 4)-monophosphatase 2
					SLCO1B1 - solute carrier organic anion transporter family, member 1b1
					PHLPP1 - ph domain and leucine rich repeat protein phosphatase 1
					UBE2S - ubiquitin-conjugating enzyme e2s
					FOXO3 - forkhead box o3
					MARC1 - mitochondrial amidoxime reducing component 1
					PSMA4 - proteasome (prosome, macropain) subunit, alpha type, 4
					PSMA3 - proteasome (prosome, macropain) subunit, alpha type, 3
					PIR - pirin (iron-binding nuclear protein)
					FDX1L - ferredoxin 1-like
					OGG1 - 8-oxoguanine dna glycosylase
					ITGA7 - integrin, alpha 7
					ITGAE - integrin, alpha e (antigen cd103, human mucosal lymphocyte antigen 1; alpha polypeptide)
					CENPE - centromere protein e, 312kda
					GNMT - glycine n-methyltransferase
					CES1 - carboxylesterase 1
					CENPF - centromere protein f, 350/400kda
					PAM16 - presequence translocase-associated motor 16 homolog (s. cerevisiae)
					TNFRSF21 - tumor necrosis factor receptor superfamily, member 21
					MYBBP1A - myb binding protein (p160) 1a
					TAT - tyrosine aminotransferase
					SUDS3 - suppressor of defective silencing 3 homolog (s. cerevisiae)
					TBC1D5 - tbc1 domain family, member 5
					HSD17B6 - hydroxysteroid (17-beta) dehydrogenase 6
					DNAJC6 - dnaj (hsp40) homolog, subfamily c, member 6
					NPM1 - nucleophosmin (nucleolar phosphoprotein b23, numatrin)
					FCN2 - ficolin (collagen/fibrinogen domain containing lectin) 2 (hucolin)
					GNPDA2 - glucosamine-6-phosphate deaminase 2
					LCMT2 - leucine carboxyl methyltransferase 2
					ARPC1A - actin related protein 2/3 complex, subunit 1a, 41kda
					GREM2 - gremlin 2, dan family bmp antagonist
					HTATIP2 - hiv-1 tat interactive protein 2, 30kda
					IREB2 - iron-responsive element binding protein 2
					CHST8 - carbohydrate (n-acetylgalactosamine 4-0) sulfotransferase 8
					RDH16 - retinol dehydrogenase 16 (all-trans)
					STC2 - stanniocalcin 2
					LARP1 - la ribonucleoprotein domain family, member 1
					RB1CC1 - rb1-inducible coiled-coil 1
					SCCPDH - saccharopine dehydrogenase (putative)
					APOBR - apolipoprotein b receptor
					TBXAS1 - thromboxane a synthase 1 (platelet)
					IRAK1 - interleukin-1 receptor-associated kinase 1
					UBQLN1 - ubiquilin 1
					SLC17A3 - solute carrier family 17 (organic anion transporter), member 3
					SLC39A3 - solute carrier family 39 (zinc transporter), member 3
					FTMT - ferritin mitochondrial
					CDIP1 - cell death-inducing p53 target 1
					TKT - transketolase
					UROC1 - urocanate hydratase 1
					PTPRN - protein tyrosine phosphatase, receptor type, n
					PYCR1 - pyrroline-5-carboxylate reductase 1
					ATP13A2 - atpase type 13a2
					DKK3 - dickkopf wnt signaling pathway inhibitor 3
					DICER1 - dicer 1, ribonuclease type iii
					CEP57 - centrosomal protein 57kda
					MXRA8 - matrix-remodelling associated 8
					AKR1C4 - aldo-keto reductase family 1, member c4
					TM7SF2 - transmembrane 7 superfamily member 2
					UGT1A6 - udp glucuronosyltransferase 1 family, polypeptide a6
					GLS2 - glutaminase 2 (liver, mitochondrial)
					QDPR - quinoid dihydropteridine reductase
					UGT1A8 - udp glucuronosyltransferase 1 family, polypeptide a8
					CPLX2 - complexin 2
					SLC40A1 - solute carrier family 40 (iron-regulated transporter), member 1
					PLA2G10 - phospholipase a2, group x
					PRPS1L1 - phosphoribosyl pyrophosphate synthetase 1-like 1
					PYGM - phosphorylase, glycogen, muscle
					DUS1L - dihydrouridine synthase 1-like (s. cerevisiae)
					SLC39A8 - solute carrier family 39 (zinc transporter), member 8
					NKX3-1 - nk3 homeobox 1
					LOC93622 - morf4 family associated protein 1-like 1 pseudogene
					VCPIP1 - valosin containing protein (p97)/p47 complex interacting protein 1
					IDH3B - isocitrate dehydrogenase 3 (nad+) beta
					EHD3 - eh-domain containing 3
					CCR5 - chemokine (c-c motif) receptor 5 (gene/pseudogene)
					RANBP1 - ran binding protein 1
					TDRD6 - tudor domain containing 6
					RANBP2 - ran binding protein 2
					MINK1 - misshapen-like kinase 1
					CMTM7 - cklf-like marvel transmembrane domain containing 7
					SH3PXD2A - sh3 and px domains 2a
					NEFH - neurofilament, heavy polypeptide
					FXN - frataxin
					DAAM2 - dishevelled associated activator of morphogenesis 2
					NGFRAP1 - nerve growth factor receptor (tnfrsf16) associated protein 1
					SLC39A5 - solute carrier family 39 (zinc transporter), member 5
					ITPKC - inositol-trisphosphate 3-kinase c
					PTTG2 - pituitary tumor-transforming 2
					ATP6V0E2 - atpase, h+ transporting v0 subunit e2
					IGF2R - insulin-like growth factor 2 receptor
					H2AFV - h2a histone family, member v
					SKA3 - spindle and kinetochore associated complex subunit 3
					THBS4 - thrombospondin 4
					DOC2B - double c2-like domains, beta
					USP39 - ubiquitin specific peptidase 39
					ASAP1 - arfgap with sh3 domain, ankyrin repeat and ph domain 1
					KLF11 - kruppel-like factor 11
GO:0006805	xenobiotic metabolic process	3.17e-07	0.000303	4.91 (18036,84,656,15)	[-] Hide genes
					GSTA4 - glutathione s-transferase alpha 4
					AOC3 - amine oxidase, copper containing 3
					AADAC - arylacetamide deacetylase
					UGT1A6 - udp glucuronosyltransferase 1 family, polypeptide a6
					CES1 - carboxylesterase 1
					UGT1A8 - udp glucuronosyltransferase 1 family, polypeptide a8
					AKR1C1 - aldo-keto reductase family 1, member c1
					POR - p450 (cytochrome) oxidoreductase
					ALDH3A1 - aldehyde dehydrogenase 3 family, member a1
					CYP2D6 - cytochrome p450, family 2, subfamily d, polypeptide 6
					EPHX1 - epoxide hydrolase 1, microsomal (xenobiotic)
					SULT1A2 - sulfotransferase family, cytosolic, 1a, phenol-preferring, member 2
					NQO1 - nad(p)h dehydrogenase, quinone 1
					MGST1 - microsomal glutathione s-transferase 1
					MGST3 - microsomal glutathione s-transferase 3
GO:0034754	cellular hormone metabolic process	3.46e-07	0.00031	4.58 (18036,96,656,16)	[-] Hide genes
					SCPEP1 - serine carboxypeptidase 1
					AKR1C3 - aldo-keto reductase family 1, member c3
					HSD17B6 - hydroxysteroid (17-beta) dehydrogenase 6
					HSD17B14 - hydroxysteroid (17-beta) dehydrogenase 14
					AKR1C4 - aldo-keto reductase family 1, member c4
					AKR1B1 - aldo-keto reductase family 1, member b1 (aldose reductase)
					UGT1A8 - udp glucuronosyltransferase 1 family, polypeptide a8
					ADH4 - alcohol dehydrogenase 4 (class ii), pi polypeptide
					AKR1C1 - aldo-keto reductase family 1, member c1
					AKR1B15 - aldo-keto reductase family 1, member b15
					FDX1L - ferredoxin 1-like
					RDH11 - retinol dehydrogenase 11 (all-trans/9-cis/11-cis)
					ESR1 - estrogen receptor 1
					ADM - adrenomedullin
					ALDH1A1 - aldehyde dehydrogenase 1 family, member a1
					AFP - alpha-fetoprotein
GO:0006520	cellular amino acid metabolic process	3.72e-07	0.000314	3.08 (18036,232,656,26)	[-] Hide genes
					GFPT1 - glutamine--fructose-6-phosphate transaminase 1
					GNMT - glycine n-methyltransferase
					PRODH - proline dehydrogenase (oxidase) 1
					CARS2 - cysteinyl-trna synthetase 2, mitochondrial (putative)
					DDC - dopa decarboxylase (aromatic l-amino acid decarboxylase)
					ADSS - adenylosuccinate synthase
					UROC1 - urocanate hydratase 1
					MECP2 - methyl cpg binding protein 2 (rett syndrome)
					CTH - cystathionase (cystathionine gamma-lyase)
					PYCR1 - pyrroline-5-carboxylate reductase 1
					BHMT2 - betaine--homocysteine s-methyltransferase 2
					TAT - tyrosine aminotransferase
					PCBD1 - pterin-4 alpha-carbinolamine dehydratase/dimerization cofactor of hepatocyte nuclear factor 1 alpha
					FARSA - phenylalanyl-trna synthetase, alpha subunit
					DDAH1 - dimethylarginine dimethylaminohydrolase 1
					DMGDH - dimethylglycine dehydrogenase
					AMT - aminomethyltransferase
					GLS2 - glutaminase 2 (liver, mitochondrial)
					QDPR - quinoid dihydropteridine reductase
					ASS1 - argininosuccinate synthase 1
					AARS2 - alanyl-trna synthetase 2, mitochondrial
					MAT1A - methionine adenosyltransferase i, alpha
					HGD - homogentisate 1,2-dioxygenase
					EPRS - glutamyl-prolyl-trna synthetase
					PAH - phenylalanine hydroxylase
					BCAT2 - branched chain amino-acid transaminase 2, mitochondrial
GO:0006879	cellular iron ion homeostasis	4.45e-07	0.000355	6.72 (18036,45,656,11)	[-] Hide genes
					IREB2 - iron-responsive element binding protein 2
					ATP13A2 - atpase type 13a2
					ABCB6 - atp-binding cassette, sub-family b (mdr/tap), member 6
					FTMT - ferritin mitochondrial
					FTL - ferritin, light polypeptide
					SOD1 - superoxide dismutase 1, soluble
					FTHL17 - ferritin, heavy polypeptide-like 17
					FXN - frataxin
					HMOX1 - heme oxygenase (decycling) 1
					FTH1 - ferritin, heavy polypeptide 1
					SLC40A1 - solute carrier family 40 (iron-regulated transporter), member 1
GO:0044598	doxorubicin metabolic process	1.24e-06	0.000935	19.64 (18036,7,656,5)	[-] Hide genes
					AKR1C3 - aldo-keto reductase family 1, member c3
					AKR1C4 - aldo-keto reductase family 1, member c4
					AKR1B10 - aldo-keto reductase family 1, member b10 (aldose reductase)
					AKR1B1 - aldo-keto reductase family 1, member b1 (aldose reductase)
					AKR1C1 - aldo-keto reductase family 1, member c1
GO:0044597	daunorubicin metabolic process	1.24e-06	0.000888	19.64 (18036,7,656,5)	[-] Hide genes
					AKR1C3 - aldo-keto reductase family 1, member c3
					AKR1C4 - aldo-keto reductase family 1, member c4
					AKR1B10 - aldo-keto reductase family 1, member b10 (aldose reductase)
					AKR1B1 - aldo-keto reductase family 1, member b1 (aldose reductase)
					AKR1C1 - aldo-keto reductase family 1, member c1
GO:0006979	response to oxidative stress	1.45e-06	0.000988	2.58 (18036,330,656,31)	[-] Hide genes
					LONP1 - lon peptidase 1, mitochondrial
					AKR1C3 - aldo-keto reductase family 1, member c3
					OSER1 - oxidative stress responsive serine-rich 1
					GPX2 - glutathione peroxidase 2 (gastrointestinal)
					GSR - glutathione reductase
					GPX3 - glutathione peroxidase 3 (plasma)
					AKR1B1 - aldo-keto reductase family 1, member b1 (aldose reductase)
					ABCC2 - atp-binding cassette, sub-family c (cftr/mrp), member 2
					NEFH - neurofilament, heavy polypeptide
					PTPRN - protein tyrosine phosphatase, receptor type, n
					PYCR1 - pyrroline-5-carboxylate reductase 1
					ATP13A2 - atpase type 13a2
					TAT - tyrosine aminotransferase
					ADA - adenosine deaminase
					FXN - frataxin
					FOXO3 - forkhead box o3
					TXN - thioredoxin
					TXNRD1 - thioredoxin reductase 1
					SGK2 - serum/glucocorticoid regulated kinase 2
					ALDH3B1 - aldehyde dehydrogenase 3 family, member b1
					SRXN1 - sulfiredoxin 1
					CCNA2 - cyclin a2
					ALDH3A2 - aldehyde dehydrogenase 3 family, member a2
					STC2 - stanniocalcin 2
					OGG1 - 8-oxoguanine dna glycosylase
					PRDX1 - peroxiredoxin 1
					SOD1 - superoxide dismutase 1, soluble
					GPX6 - glutathione peroxidase 6 (olfactory)
					HMOX1 - heme oxygenase (decycling) 1
					G6PD - glucose-6-phosphate dehydrogenase
					MGST1 - microsomal glutathione s-transferase 1
GO:0044763	single-organism cellular process	1.59e-06	0.00104	1.19 (18036,8413,656,365)	[-] Hide genes
					NCBP2 - nuclear cap binding protein subunit 2, 20kda
					GFPT1 - glutamine--fructose-6-phosphate transaminase 1
					MAPRE3 - microtubule-associated protein, rp/eb family, member 3
					GBA3 - glucosidase, beta, acid 3
					ELK1 - elk1, member of ets oncogene family
					LIM2 - lens intrinsic membrane protein 2, 19kda
					KAZALD1 - kazal-type serine peptidase inhibitor domain 1
					SLC35G1 - solute carrier family 35, member g1
					SPP1 - secreted phosphoprotein 1
					LDHB - lactate dehydrogenase b
					TRIM28 - tripartite motif containing 28
					CYP39A1 - cytochrome p450, family 39, subfamily a, polypeptide 1
					BANF1 - barrier to autointegration factor 1
					KAT2A - k(lysine) acetyltransferase 2a
					TMED10 - transmembrane emp24-like trafficking protein 10 (yeast)
					TRAF4 - tnf receptor-associated factor 4
					ACADSB - acyl-coa dehydrogenase, short/branched chain
					LEPR - leptin receptor
					SPC24 - spc24, ndc80 kinetochore complex component
					ATP6V1G1 - atpase, h+ transporting, lysosomal 13kda, v1 subunit g1
					MTSS1L - metastasis suppressor 1-like
					DDAH1 - dimethylarginine dimethylaminohydrolase 1
					PLK1 - polo-like kinase 1
					SPANXB1 - spanx family, member b1
					TPX2 - tpx2, microtubule-associated
					SERP2 - stress-associated endoplasmic reticulum protein family member 2
					GADD45G - growth arrest and dna-damage-inducible, gamma
					PTGR1 - prostaglandin reductase 1
					CLDN3 - claudin 3
					KLC3 - kinesin light chain 3
					ACTL8 - actin-like 8
					FERMT1 - fermitin family member 1
					ALG3 - alg3, alpha-1,3- mannosyltransferase
					ADHFE1 - alcohol dehydrogenase, iron containing, 1
					LIPA - lipase a, lysosomal acid, cholesterol esterase
					WDR77 - wd repeat domain 77
					MINPP1 - multiple inositol-polyphosphate phosphatase 1
					SYTL1 - synaptotagmin-like 1
					SOD1 - superoxide dismutase 1, soluble
					NPRL3 - nitrogen permease regulator-like 3 (s. cerevisiae)
					PLA2G12A - phospholipase a2, group xiia
					HAUS8 - haus augmin-like complex, subunit 8
					AP1AR - adaptor-related protein complex 1 associated regulatory protein
					SNRPF - small nuclear ribonucleoprotein polypeptide f
					ADCK3 - aarf domain containing kinase 3
					SLC5A6 - solute carrier family 5 (sodium/multivitamin and iodide cotransporter), member 6
					CHPT1 - choline phosphotransferase 1
					ABCC2 - atp-binding cassette, sub-family c (cftr/mrp), member 2
					TPD52 - tumor protein d52
					MYH10 - myosin, heavy chain 10, non-muscle
					LPCAT1 - lysophosphatidylcholine acyltransferase 1
					SQSTM1 - sequestosome 1
					DLL1 - delta-like 1 (drosophila)
					MTMR2 - myotubularin related protein 2
					BHMT2 - betaine--homocysteine s-methyltransferase 2
					TOP2A - topoisomerase (dna) ii alpha 170kda
					PQBP1 - polyglutamine binding protein 1
					KRT10 - keratin 10
					ADA - adenosine deaminase
					PIM3 - pim-3 oncogene
					PPARA - peroxisome proliferator-activated receptor alpha
					TNR - tenascin r
					PPARG - peroxisome proliferator-activated receptor gamma
					SMARCB1 - swi/snf related, matrix associated, actin dependent regulator of chromatin, subfamily b, member 1
					BUB1B - bub1 mitotic checkpoint serine/threonine kinase b
					ROM1 - retinal outer segment membrane protein 1
					OSGIN1 - oxidative stress induced growth inhibitor 1
					DMGDH - dimethylglycine dehydrogenase
					E2F3 - e2f transcription factor 3
					MUSK - muscle, skeletal, receptor tyrosine kinase
					ADK - adenosine kinase
					ALDH1L1 - aldehyde dehydrogenase 1 family, member l1
					PPP1R15A - protein phosphatase 1, regulatory subunit 15a
					SGK2 - serum/glucocorticoid regulated kinase 2
					ADH4 - alcohol dehydrogenase 4 (class ii), pi polypeptide
					KIF20A - kinesin family member 20a
					POR - p450 (cytochrome) oxidoreductase
					KYNU - kynureninase
					S1PR1 - sphingosine-1-phosphate receptor 1
					SLC22A3 - solute carrier family 22 (organic cation transporter), member 3
					RAB38 - rab38, member ras oncogene family
					ADM - adrenomedullin
					POLR2H - polymerase (rna) ii (dna directed) polypeptide h
					COL11A2 - collagen, type xi, alpha 2
					POLR2F - polymerase (rna) ii (dna directed) polypeptide f
					PDIA6 - protein disulfide isomerase family a, member 6
					SLC19A1 - solute carrier family 19 (folate transporter), member 1
					SCPEP1 - serine carboxypeptidase 1
					AP2A2 - adaptor-related protein complex 2, alpha 2 subunit
					AKR1C3 - aldo-keto reductase family 1, member c3
					UROD - uroporphyrinogen decarboxylase
					FTL - ferritin, light polypeptide
					BOD1 - biorientation of chromosomes in cell division 1
					DND1 - dnd microrna-mediated repression inhibitor 1
					HMGB2 - high mobility group box 2
					RPL17 - ribosomal protein l17
					ADSS - adenylosuccinate synthase
					CTH - cystathionase (cystathionine gamma-lyase)
					AGL - amylo-alpha-1, 6-glucosidase, 4-alpha-glucanotransferase
					ABCC8 - atp-binding cassette, sub-family c (cftr/mrp), member 8
					SLC5A11 - solute carrier family 5 (sodium/inositol cotransporter), member 11
					SLC24A2 - solute carrier family 24 (sodium/potassium/calcium exchanger), member 2
					CTBP2 - c-terminal binding protein 2
					ZWINT - zw10 interacting kinetochore protein
					NR5A2 - nuclear receptor subfamily 5, group a, member 2
					FTH1 - ferritin, heavy polypeptide 1
					BEX2 - brain expressed x-linked 2
					CASP2 - caspase 2, apoptosis-related cysteine peptidase
					BAIAP2 - bai1-associated protein 2
					FARSA - phenylalanyl-trna synthetase, alpha subunit
					FASN - fatty acid synthase
					AFP - alpha-fetoprotein
					KCNMA1 - potassium large conductance calcium-activated channel, subfamily m, alpha member 1
					AK2 - adenylate kinase 2
					STX1A - syntaxin 1a (brain)
					HS6ST1 - heparan sulfate 6-o-sulfotransferase 1
					SULT2A1 - sulfotransferase family, cytosolic, 2a, dehydroepiandrosterone (dhea)-preferring, member 1
					DNAH11 - dynein, axonemal, heavy chain 11
					HGD - homogentisate 1,2-dioxygenase
					NCF1 - neutrophil cytosolic factor 1
					ALDH3B1 - aldehyde dehydrogenase 3 family, member b1
					B4GALT3 - udp-gal:betaglcnac beta 1,4- galactosyltransferase, polypeptide 3
					ALDH3A1 - aldehyde dehydrogenase 3 family, member a1
					ABCB6 - atp-binding cassette, sub-family b (mdr/tap), member 6
					NRG1 - neuregulin 1
					RDH11 - retinol dehydrogenase 11 (all-trans/9-cis/11-cis)
					ALDH3A2 - aldehyde dehydrogenase 3 family, member a2
					AKR1B10 - aldo-keto reductase family 1, member b10 (aldose reductase)
					NCDN - neurochondrin
					SULT1A2 - sulfotransferase family, cytosolic, 1a, phenol-preferring, member 2
					RPL32 - ribosomal protein l32
					PDXP - pyridoxal (pyridoxine, vitamin b6) phosphatase
					F2RL2 - coagulation factor ii (thrombin) receptor-like 2
					ALDH1A1 - aldehyde dehydrogenase 1 family, member a1
					G6PD - glucose-6-phosphate dehydrogenase
					GLDN - gliomedin
					ABCD1 - atp-binding cassette, sub-family d (ald), member 1
					TNFRSF25 - tumor necrosis factor receptor superfamily, member 25
					RPS23 - ribosomal protein s23
					COQ5 - coenzyme q5 homolog, methyltransferase (s. cerevisiae)
					RPS26 - ribosomal protein s26
					FBL - fibrillarin
					RAB26 - rab26, member ras oncogene family
					AKR1B1 - aldo-keto reductase family 1, member b1 (aldose reductase)
					PRODH - proline dehydrogenase (oxidase) 1
					RPS17 - ribosomal protein s17
					CCNT1 - cyclin t1
					E2F8 - e2f transcription factor 8
					NT5C3A - 5'-nucleotidase, cytosolic iiia
					YIPF3 - yip1 domain family, member 3
					SLC25A25 - solute carrier family 25 (mitochondrial carrier; phosphate carrier), member 25
					UPK1A - uroplakin 1a
					AMH - anti-mullerian hormone
					GABRB1 - gamma-aminobutyric acid (gaba) a receptor, beta 1
					ESR1 - estrogen receptor 1
					GLRX5 - glutaredoxin 5
					ASPM - asp (abnormal spindle) homolog, microcephaly associated (drosophila)
					MAP2K7 - mitogen-activated protein kinase kinase 7
					MAPK13 - mitogen-activated protein kinase 13
					TXN - thioredoxin
					TXNRD1 - thioredoxin reductase 1
					KCNJ14 - potassium inwardly-rectifying channel, subfamily j, member 14
					UCHL1 - ubiquitin carboxyl-terminal esterase l1 (ubiquitin thiolesterase)
					SULF1 - sulfatase 1
					AMT - aminomethyltransferase
					GBE1 - glucan (1,4-alpha-), branching enzyme 1
					SPTBN2 - spectrin, beta, non-erythrocytic 2
					ABHD4 - abhydrolase domain containing 4
					NT5C3B - 5'-nucleotidase, cytosolic iiib
					EPRS - glutamyl-prolyl-trna synthetase
					CCNA2 - cyclin a2
					CCNB1 - cyclin b1
					RBM14 - rna binding motif protein 14
					IL24 - interleukin 24
					MRPL17 - mitochondrial ribosomal protein l17
					DRGX - dorsal root ganglia homeobox
					FAM162A - family with sequence similarity 162, member a
					CBR1 - carbonyl reductase 1
					KIF2C - kinesin family member 2c
					PTPMT1 - protein tyrosine phosphatase, mitochondrial 1
					CBR3 - carbonyl reductase 3
					HMOX1 - heme oxygenase (decycling) 1
					MPP3 - membrane protein, palmitoylated 3 (maguk p55 subfamily member 3)
					SLC25A10 - solute carrier family 25 (mitochondrial carrier; dicarboxylate transporter), member 10
					GJD3 - gap junction protein, delta 3, 31.9kda
					ATP6V1F - atpase, h+ transporting, lysosomal 14kda, v1 subunit f
					CDC20 - cell division cycle 20
					GSTA4 - glutathione s-transferase alpha 4
					C22orf29 - chromosome 22 open reading frame 29
					BIRC5 - baculoviral iap repeat containing 5
					PNKD - paroxysmal nonkinesigenic dyskinesia
					IKBKG - inhibitor of kappa light polypeptide gene enhancer in b-cells, kinase gamma
					TMEM38B - transmembrane protein 38b
					TUBA3D - tubulin, alpha 3d
					GSR - glutathione reductase
					MUC19 - mucin 19, oligomeric
					PRTN3 - proteinase 3
					CDC25C - cell division cycle 25c
					AKR1C1 - aldo-keto reductase family 1, member c1
					MID1 - midline 1 (opitz/bbb syndrome)
					DDC - dopa decarboxylase (aromatic l-amino acid decarboxylase)
					SPAG5 - sperm associated antigen 5
					FLG - filaggrin
					PRMT6 - protein arginine methyltransferase 6
					SCGN - secretagogin, ef-hand calcium binding protein
					MLN - motilin
					ZAK - sterile alpha motif and leucine zipper containing kinase azk
					PCBD1 - pterin-4 alpha-carbinolamine dehydratase/dimerization cofactor of hepatocyte nuclear factor 1 alpha
					SLCO1B1 - solute carrier organic anion transporter family, member 1b1
					IMPA2 - inositol(myo)-1(or 4)-monophosphatase 2
					YIPF6 - yip1 domain family, member 6
					PHLPP1 - ph domain and leucine rich repeat protein phosphatase 1
					PCCB - propionyl coa carboxylase, beta polypeptide
					UBE2S - ubiquitin-conjugating enzyme e2s
					FOXO3 - forkhead box o3
					MARC1 - mitochondrial amidoxime reducing component 1
					ASPDH - aspartate dehydrogenase domain containing
					VPS13D - vacuolar protein sorting 13 homolog d (s. cerevisiae)
					CERS6 - ceramide synthase 6
					GCNT3 - glucosaminyl (n-acetyl) transferase 3, mucin type
					NMRAL1 - nmra-like family domain containing 1
					PSMA4 - proteasome (prosome, macropain) subunit, alpha type, 4
					PSMA3 - proteasome (prosome, macropain) subunit, alpha type, 3
					P4HA1 - prolyl 4-hydroxylase, alpha polypeptide i
					PIR - pirin (iron-binding nuclear protein)
					ARL4D - adp-ribosylation factor-like 4d
					RAB11B - rab11b, member ras oncogene family
					FDX1L - ferredoxin 1-like
					GYS2 - glycogen synthase 2 (liver)
					OGG1 - 8-oxoguanine dna glycosylase
					PRDX1 - peroxiredoxin 1
					PAH - phenylalanine hydroxylase
					PTTG1 - pituitary tumor-transforming 1
					MOCS1 - molybdenum cofactor synthesis 1
					ITGA7 - integrin, alpha 7
					ITGAE - integrin, alpha e (antigen cd103, human mucosal lymphocyte antigen 1; alpha polypeptide)
					GNMT - glycine n-methyltransferase
					CENPE - centromere protein e, 312kda
					CES1 - carboxylesterase 1
					CARS2 - cysteinyl-trna synthetase 2, mitochondrial (putative)
					CENPF - centromere protein f, 350/400kda
					ME1 - malic enzyme 1, nadp(+)-dependent, cytosolic
					MOGS - mannosyl-oligosaccharide glucosidase
					TNFRSF21 - tumor necrosis factor receptor superfamily, member 21
					MECP2 - methyl cpg binding protein 2 (rett syndrome)
					MYBBP1A - myb binding protein (p160) 1a
					TAT - tyrosine aminotransferase
					CYP2D6 - cytochrome p450, family 2, subfamily d, polypeptide 6
					PDK4 - pyruvate dehydrogenase kinase, isozyme 4
					FTHL17 - ferritin, heavy polypeptide-like 17
					SUDS3 - suppressor of defective silencing 3 homolog (s. cerevisiae)
					TBC1D5 - tbc1 domain family, member 5
					DNAJC6 - dnaj (hsp40) homolog, subfamily c, member 6
					NPM1 - nucleophosmin (nucleolar phosphoprotein b23, numatrin)
					ZP3 - zona pellucida glycoprotein 3 (sperm receptor)
					FCN2 - ficolin (collagen/fibrinogen domain containing lectin) 2 (hucolin)
					DGKG - diacylglycerol kinase, gamma 90kda
					GNPDA2 - glucosamine-6-phosphate deaminase 2
					AARS2 - alanyl-trna synthetase 2, mitochondrial
					LCMT2 - leucine carboxyl methyltransferase 2
					ASS1 - argininosuccinate synthase 1
					ARPC1A - actin related protein 2/3 complex, subunit 1a, 41kda
					HTATIP2 - hiv-1 tat interactive protein 2, 30kda
					IREB2 - iron-responsive element binding protein 2
					STC2 - stanniocalcin 2
					RB1CC1 - rb1-inducible coiled-coil 1
					MGST1 - microsomal glutathione s-transferase 1
					APOBR - apolipoprotein b receptor
					TBXAS1 - thromboxane a synthase 1 (platelet)
					EXO1 - exonuclease 1
					IRAK1 - interleukin-1 receptor-associated kinase 1
					MGST3 - microsomal glutathione s-transferase 3
					UCK1 - uridine-cytidine kinase 1
					UBQLN1 - ubiquilin 1
					SLC17A3 - solute carrier family 17 (organic anion transporter), member 3
					ATP2A1 - atpase, ca++ transporting, cardiac muscle, fast twitch 1
					SLC6A9 - solute carrier family 6 (neurotransmitter transporter, glycine), member 9
					SLC39A3 - solute carrier family 39 (zinc transporter), member 3
					CCNB2 - cyclin b2
					FTMT - ferritin mitochondrial
					LRFN3 - leucine rich repeat and fibronectin type iii domain containing 3
					DRD3 - dopamine receptor d3
					CDIP1 - cell death-inducing p53 target 1
					NUF2 - nuf2, ndc80 kinetochore complex component
					TKT - transketolase
					PGD - phosphogluconate dehydrogenase
					UROC1 - urocanate hydratase 1
					ATN1 - atrophin 1
					PTPRN - protein tyrosine phosphatase, receptor type, n
					PYCR1 - pyrroline-5-carboxylate reductase 1
					ATP13A2 - atpase type 13a2
					SFN - stratifin
					MAPT - microtubule-associated protein tau
					DICER1 - dicer 1, ribonuclease type iii
					MAP2 - microtubule-associated protein 2
					TTC7B - tetratricopeptide repeat domain 7b
					CDCA3 - cell division cycle associated 3
					GPI - glucose-6-phosphate isomerase
					CEP57 - centrosomal protein 57kda
					PHB - prohibitin
					MXRA8 - matrix-remodelling associated 8
					ARHGEF26 - rho guanine nucleotide exchange factor (gef) 26
					MBP - myelin basic protein
					AKR1C4 - aldo-keto reductase family 1, member c4
					DNAJA3 - dnaj (hsp40) homolog, subfamily a, member 3
					UGT1A6 - udp glucuronosyltransferase 1 family, polypeptide a6
					GLS2 - glutaminase 2 (liver, mitochondrial)
					UGT1A8 - udp glucuronosyltransferase 1 family, polypeptide a8
					QDPR - quinoid dihydropteridine reductase
					SLC40A1 - solute carrier family 40 (iron-regulated transporter), member 1
					CPLX2 - complexin 2
					ICK - intestinal cell (mak-like) kinase
					PLA2G10 - phospholipase a2, group x
					MAT1A - methionine adenosyltransferase i, alpha
					PRPS1L1 - phosphoribosyl pyrophosphate synthetase 1-like 1
					MATK - megakaryocyte-associated tyrosine kinase
					PYGM - phosphorylase, glycogen, muscle
					SLC39A8 - solute carrier family 39 (zinc transporter), member 8
					NEDD1 - neural precursor cell expressed, developmentally down-regulated 1
					ATP5F1 - atp synthase, h+ transporting, mitochondrial fo complex, subunit b1
					VCPIP1 - valosin containing protein (p97)/p47 complex interacting protein 1
					HELZ2 - helicase with zinc finger 2, transcriptional coactivator
					EHD3 - eh-domain containing 3
					IDH3B - isocitrate dehydrogenase 3 (nad+) beta
					NRG4 - neuregulin 4
					GRK5 - g protein-coupled receptor kinase 5
					CCR5 - chemokine (c-c motif) receptor 5 (gene/pseudogene)
					RANBP1 - ran binding protein 1
					MINK1 - misshapen-like kinase 1
					TDRD6 - tudor domain containing 6
					RANBP2 - ran binding protein 2
					CMTM7 - cklf-like marvel transmembrane domain containing 7
					ZFAT - zinc finger and at hook domain containing
					SLCO4C1 - solute carrier organic anion transporter family, member 4c1
					SH3PXD2A - sh3 and px domains 2a
					NEFH - neurofilament, heavy polypeptide
					FXN - frataxin
					DAAM2 - dishevelled associated activator of morphogenesis 2
					NQO1 - nad(p)h dehydrogenase, quinone 1
					MPC1 - mitochondrial pyruvate carrier 1
					SLC39A5 - solute carrier family 39 (zinc transporter), member 5
					CAMSAP3 - calmodulin regulated spectrin-associated protein family, member 3
					ODF4 - outer dense fiber of sperm tails 4
					ITPKC - inositol-trisphosphate 3-kinase c
					SOCS3 - suppressor of cytokine signaling 3
					PTTG2 - pituitary tumor-transforming 2
					TNFSF18 - tumor necrosis factor (ligand) superfamily, member 18
					ATP6V0E2 - atpase, h+ transporting v0 subunit e2
					CYP2R1 - cytochrome p450, family 2, subfamily r, polypeptide 1
					H2AFV - h2a histone family, member v
					SKA3 - spindle and kinetochore associated complex subunit 3
					MAFG - v-maf avian musculoaponeurotic fibrosarcoma oncogene homolog g
					DOC2B - double c2-like domains, beta
					THBS4 - thrombospondin 4
					SARDH - sarcosine dehydrogenase
					BCL2A1 - bcl2-related protein a1
					IFT172 - intraflagellar transport 172 homolog (chlamydomonas)
					USP39 - ubiquitin specific peptidase 39
					CCND1 - cyclin d1
					ASAP1 - arfgap with sh3 domain, ankyrin repeat and ph domain 1
					BCKDHB - branched chain keto acid dehydrogenase e1, beta polypeptide
					YY1 - yy1 transcription factor
					KLF11 - kruppel-like factor 11
					YWHAE - tyrosine 3-monooxygenase/tryptophan 5-monooxygenase activation protein, epsilon polypeptide
					BCAT2 - branched chain amino-acid transaminase 2, mitochondrial
GO:0046916	cellular transition metal ion homeostasis	1.7e-06	0.00106	4.96 (18036,72,656,13)	[-] Hide genes
					SLC39A5 - solute carrier family 39 (zinc transporter), member 5
					FTMT - ferritin mitochondrial
					FTL - ferritin, light polypeptide
					SLC40A1 - solute carrier family 40 (iron-regulated transporter), member 1
					ATP13A2 - atpase type 13a2
					SLC39A8 - solute carrier family 39 (zinc transporter), member 8
					IREB2 - iron-responsive element binding protein 2
					ABCB6 - atp-binding cassette, sub-family b (mdr/tap), member 6
					SOD1 - superoxide dismutase 1, soluble
					FTHL17 - ferritin, heavy polypeptide-like 17
					FXN - frataxin
					FTH1 - ferritin, heavy polypeptide 1
					HMOX1 - heme oxygenase (decycling) 1
GO:0006732	coenzyme metabolic process	3.03e-06	0.00181	2.76 (18036,259,656,26)	[-] Hide genes
					COQ5 - coenzyme q5 homolog, methyltransferase (s. cerevisiae)
					GNMT - glycine n-methyltransferase
					SLC5A6 - solute carrier family 5 (sodium/multivitamin and iodide cotransporter), member 6
					ADCK3 - aarf domain containing kinase 3
					TKT - transketolase
					ME1 - malic enzyme 1, nadp(+)-dependent, cytosolic
					PGD - phosphogluconate dehydrogenase
					LDHB - lactate dehydrogenase b
					BHMT2 - betaine--homocysteine s-methyltransferase 2
					PCBD1 - pterin-4 alpha-carbinolamine dehydratase/dimerization cofactor of hepatocyte nuclear factor 1 alpha
					GPI - glucose-6-phosphate isomerase
					PPT2 - palmitoyl-protein thioesterase 2
					FASN - fatty acid synthase
					MPC1 - mitochondrial pyruvate carrier 1
					ASPDH - aspartate dehydrogenase domain containing
					QDPR - quinoid dihydropteridine reductase
					ALDH1L1 - aldehyde dehydrogenase 1 family, member l1
					MAT1A - methionine adenosyltransferase i, alpha
					KYNU - kynureninase
					SARDH - sarcosine dehydrogenase
					PAH - phenylalanine hydroxylase
					CBR3 - carbonyl reductase 3
					G6PD - glucose-6-phosphate dehydrogenase
					SLC19A1 - solute carrier family 19 (folate transporter), member 1
					IDH3B - isocitrate dehydrogenase 3 (nad+) beta
					MOCS1 - molybdenum cofactor synthesis 1
GO:0030638	polyketide metabolic process	3.21e-06	0.00184	17.18 (18036,8,656,5)	[-] Hide genes
					AKR1C3 - aldo-keto reductase family 1, member c3
					AKR1C4 - aldo-keto reductase family 1, member c4
					AKR1B10 - aldo-keto reductase family 1, member b10 (aldose reductase)
					AKR1B1 - aldo-keto reductase family 1, member b1 (aldose reductase)
					AKR1C1 - aldo-keto reductase family 1, member c1
GO:0030647	aminoglycoside antibiotic metabolic process	3.21e-06	0.00177	17.18 (18036,8,656,5)	[-] Hide genes
					AKR1C3 - aldo-keto reductase family 1, member c3
					AKR1C4 - aldo-keto reductase family 1, member c4
					AKR1B10 - aldo-keto reductase family 1, member b10 (aldose reductase)
					AKR1B1 - aldo-keto reductase family 1, member b1 (aldose reductase)
					AKR1C1 - aldo-keto reductase family 1, member c1
GO:0009056	catabolic process	3.3e-06	0.00175	1.62 (18036,1508,656,89)	[-] Hide genes
					UBQLN1 - ubiquilin 1
					AKR1C3 - aldo-keto reductase family 1, member c3
					NCBP2 - nuclear cap binding protein subunit 2, 20kda
					EXOSC5 - exosome component 5
					HSD17B14 - hydroxysteroid (17-beta) dehydrogenase 14
					CDC20 - cell division cycle 20
					PNKD - paroxysmal nonkinesigenic dyskinesia
					GBA3 - glucosidase, beta, acid 3
					KCTD10 - potassium channel tetramerization domain containing 10
					HMGB2 - high mobility group box 2
					RPL17 - ribosomal protein l17
					PRTN3 - proteinase 3
					UROC1 - urocanate hydratase 1
					CDC27 - cell division cycle 27
					CTH - cystathionase (cystathionine gamma-lyase)
					AGL - amylo-alpha-1, 6-glucosidase, 4-alpha-glucanotransferase
					DICER1 - dicer 1, ribonuclease type iii
					CYP39A1 - cytochrome p450, family 39, subfamily a, polypeptide 1
					PCBD1 - pterin-4 alpha-carbinolamine dehydratase/dimerization cofactor of hepatocyte nuclear factor 1 alpha
					IMPA2 - inositol(myo)-1(or 4)-monophosphatase 2
					GPI - glucose-6-phosphate isomerase
					PCCB - propionyl coa carboxylase, beta polypeptide
					UBE2S - ubiquitin-conjugating enzyme e2s
					ACADSB - acyl-coa dehydrogenase, short/branched chain
					ASPDH - aspartate dehydrogenase domain containing
					DDAH1 - dimethylarginine dimethylaminohydrolase 1
					PLK1 - polo-like kinase 1
					PSMA4 - proteasome (prosome, macropain) subunit, alpha type, 4
					PSMA3 - proteasome (prosome, macropain) subunit, alpha type, 3
					SULT2A1 - sulfotransferase family, cytosolic, 2a, dehydroepiandrosterone (dhea)-preferring, member 1
					GLS2 - glutaminase 2 (liver, mitochondrial)
					QDPR - quinoid dihydropteridine reductase
					PLA2G10 - phospholipase a2, group x
					BTBD11 - btb (poz) domain containing 11
					RNF41 - ring finger protein 41
					PYGM - phosphorylase, glycogen, muscle
					HGD - homogentisate 1,2-dioxygenase
					ALDH3B1 - aldehyde dehydrogenase 3 family, member b1
					ALDH3A2 - aldehyde dehydrogenase 3 family, member a2
					LIPA - lipase a, lysosomal acid, cholesterol esterase
					OGG1 - 8-oxoguanine dna glycosylase
					AKR1B10 - aldo-keto reductase family 1, member b10 (aldose reductase)
					PRDX1 - peroxiredoxin 1
					PAH - phenylalanine hydroxylase
					PLA2G12A - phospholipase a2, group xiia
					RPL32 - ribosomal protein l32
					SLC44A1 - solute carrier family 44 (choline transporter), member 1
					PDXP - pyridoxal (pyridoxine, vitamin b6) phosphatase
					ALDH1A1 - aldehyde dehydrogenase 1 family, member a1
					PTTG1 - pituitary tumor-transforming 1
					ABCD1 - atp-binding cassette, sub-family d (ald), member 1
					LONP1 - lon peptidase 1, mitochondrial
					RPS23 - ribosomal protein s23
					RANBP1 - ran binding protein 1
					RPS26 - ribosomal protein s26
					GPX3 - glutathione peroxidase 3 (plasma)
					PRODH - proline dehydrogenase (oxidase) 1
					RPS17 - ribosomal protein s17
					GALT - galactose-1-phosphate uridylyltransferase
					SAT2 - spermidine/spermine n1-acetyltransferase family member 2
					SQSTM1 - sequestosome 1
					NT5C3A - 5'-nucleotidase, cytosolic iiia
					MTMR2 - myotubularin related protein 2
					TAT - tyrosine aminotransferase
					CYP2D6 - cytochrome p450, family 2, subfamily d, polypeptide 6
					ADA - adenosine deaminase
					HSD17B6 - hydroxysteroid (17-beta) dehydrogenase 6
					BUB1B - bub1 mitotic checkpoint serine/threonine kinase b
					UCHL1 - ubiquitin carboxyl-terminal esterase l1 (ubiquitin thiolesterase)
					DMGDH - dimethylglycine dehydrogenase
					AMT - aminomethyltransferase
					GNPDA2 - glucosamine-6-phosphate deaminase 2
					ALDH1L1 - aldehyde dehydrogenase 1 family, member l1
					ADH4 - alcohol dehydrogenase 4 (class ii), pi polypeptide
					POR - p450 (cytochrome) oxidoreductase
					ABHD4 - abhydrolase domain containing 4
					NT5C3B - 5'-nucleotidase, cytosolic iiib
					KYNU - kynureninase
					SARDH - sarcosine dehydrogenase
					CCNB1 - cyclin b1
					EPHX1 - epoxide hydrolase 1, microsomal (xenobiotic)
					RAB12 - rab12, member ras oncogene family
					HMMR - hyaluronan-mediated motility receptor (rhamm)
					COL11A2 - collagen, type xi, alpha 2
					CBR3 - carbonyl reductase 3
					HMOX1 - heme oxygenase (decycling) 1
					BCKDHB - branched chain keto acid dehydrogenase e1, beta polypeptide
					UBE2L3 - ubiquitin-conjugating enzyme e2l 3
					BCAT2 - branched chain amino-acid transaminase 2, mitochondrial
GO:0055076	transition metal ion homeostasis	3.6e-06	0.00184	4.08 (18036,101,656,15)	[-] Hide genes
					SLC39A5 - solute carrier family 39 (zinc transporter), member 5
					FTMT - ferritin mitochondrial
					FTL - ferritin, light polypeptide
					SFXN5 - sideroflexin 5
					SLC40A1 - solute carrier family 40 (iron-regulated transporter), member 1
					CUTC - cutc copper transporter
					IREB2 - iron-responsive element binding protein 2
					ATP13A2 - atpase type 13a2
					SLC39A8 - solute carrier family 39 (zinc transporter), member 8
					ABCB6 - atp-binding cassette, sub-family b (mdr/tap), member 6
					SOD1 - superoxide dismutase 1, soluble
					FTHL17 - ferritin, heavy polypeptide-like 17
					FXN - frataxin
					HMOX1 - heme oxygenase (decycling) 1
					FTH1 - ferritin, heavy polypeptide 1
GO:0000041	transition metal ion transport	4.08e-06	0.00202	4.04 (18036,102,656,15)	[-] Hide genes
					SLC39A5 - solute carrier family 39 (zinc transporter), member 5
					ATP6V1G1 - atpase, h+ transporting, lysosomal 13kda, v1 subunit g1
					ATP6V1F - atpase, h+ transporting, lysosomal 14kda, v1 subunit f
					SLC39A3 - solute carrier family 39 (zinc transporter), member 3
					ZP3 - zona pellucida glycoprotein 3 (sperm receptor)
					FTMT - ferritin mitochondrial
					FTL - ferritin, light polypeptide
					ATP6V0E2 - atpase, h+ transporting v0 subunit e2
					SLC40A1 - solute carrier family 40 (iron-regulated transporter), member 1
					CUTC - cutc copper transporter
					IREB2 - iron-responsive element binding protein 2
					SLC39A8 - solute carrier family 39 (zinc transporter), member 8
					RAB11B - rab11b, member ras oncogene family
					FTHL17 - ferritin, heavy polypeptide-like 17
					FTH1 - ferritin, heavy polypeptide 1
GO:0044712	single-organism catabolic process	4.87e-06	0.00233	1.99 (18036,664,656,48)	[-] Hide genes
					AKR1C3 - aldo-keto reductase family 1, member c3
					HSD17B14 - hydroxysteroid (17-beta) dehydrogenase 14
					GBA3 - glucosidase, beta, acid 3
					PNKD - paroxysmal nonkinesigenic dyskinesia
					PRODH - proline dehydrogenase (oxidase) 1
					PRTN3 - proteinase 3
					GALT - galactose-1-phosphate uridylyltransferase
					UROC1 - urocanate hydratase 1
					NT5C3A - 5'-nucleotidase, cytosolic iiia
					CTH - cystathionase (cystathionine gamma-lyase)
					AGL - amylo-alpha-1, 6-glucosidase, 4-alpha-glucanotransferase
					MTMR2 - myotubularin related protein 2
					TAT - tyrosine aminotransferase
					CYP39A1 - cytochrome p450, family 39, subfamily a, polypeptide 1
					ADA - adenosine deaminase
					PCBD1 - pterin-4 alpha-carbinolamine dehydratase/dimerization cofactor of hepatocyte nuclear factor 1 alpha
					IMPA2 - inositol(myo)-1(or 4)-monophosphatase 2
					GPI - glucose-6-phosphate isomerase
					PCCB - propionyl coa carboxylase, beta polypeptide
					ACADSB - acyl-coa dehydrogenase, short/branched chain
					ASPDH - aspartate dehydrogenase domain containing
					DDAH1 - dimethylarginine dimethylaminohydrolase 1
					SULT2A1 - sulfotransferase family, cytosolic, 2a, dehydroepiandrosterone (dhea)-preferring, member 1
					GLS2 - glutaminase 2 (liver, mitochondrial)
					AMT - aminomethyltransferase
					QDPR - quinoid dihydropteridine reductase
					GNPDA2 - glucosamine-6-phosphate deaminase 2
					PLA2G10 - phospholipase a2, group x
					ADH4 - alcohol dehydrogenase 4 (class ii), pi polypeptide
					PYGM - phosphorylase, glycogen, muscle
					POR - p450 (cytochrome) oxidoreductase
					HGD - homogentisate 1,2-dioxygenase
					ALDH3B1 - aldehyde dehydrogenase 3 family, member b1
					ABHD4 - abhydrolase domain containing 4
					KYNU - kynureninase
					ALDH3A2 - aldehyde dehydrogenase 3 family, member a2
					LIPA - lipase a, lysosomal acid, cholesterol esterase
					OGG1 - 8-oxoguanine dna glycosylase
					AKR1B10 - aldo-keto reductase family 1, member b10 (aldose reductase)
					PAH - phenylalanine hydroxylase
					CBR3 - carbonyl reductase 3
					HMOX1 - heme oxygenase (decycling) 1
					PLA2G12A - phospholipase a2, group xiia
					COL11A2 - collagen, type xi, alpha 2
					BCKDHB - branched chain keto acid dehydrogenase e1, beta polypeptide
					ALDH1A1 - aldehyde dehydrogenase 1 family, member a1
					BCAT2 - branched chain amino-acid transaminase 2, mitochondrial
					ABCD1 - atp-binding cassette, sub-family d (ald), member 1
GO:0055072	iron ion homeostasis	5.46e-06	0.00252	4.85 (18036,68,656,12)	[-] Hide genes
					IREB2 - iron-responsive element binding protein 2
					ATP13A2 - atpase type 13a2
					ABCB6 - atp-binding cassette, sub-family b (mdr/tap), member 6
					FTMT - ferritin mitochondrial
					FTL - ferritin, light polypeptide
					FTHL17 - ferritin, heavy polypeptide-like 17
					SOD1 - superoxide dismutase 1, soluble
					FXN - frataxin
					HMOX1 - heme oxygenase (decycling) 1
					FTH1 - ferritin, heavy polypeptide 1
					SLC40A1 - solute carrier family 40 (iron-regulated transporter), member 1
					SFXN5 - sideroflexin 5
GO:0016137	glycoside metabolic process	8.55e-06	0.00383	11.00 (18036,15,656,6)	[-] Hide genes
					AKR1C3 - aldo-keto reductase family 1, member c3
[truncated: 2,912 more rows]

## Sheet: GO DE up siNRF2
GO term	Description	P-value	FDR q-value	Enrichment (N, B, n, b)	Genes
GO:0034330	cell junction organization	2.32e-08	0.000333	3.22 (18036,183,887,29)	[-] Hide genes
					ACTN1 - actinin, alpha 1
					FN1 - fibronectin 1
					DLG1 - discs, large homolog 1 (drosophila)
					MARVELD3 - marvel domain containing 3
					CDH2 - cadherin 2, type 1, n-cadherin (neuronal)
					ITGA2 - integrin, alpha 2 (cd49b, alpha 2 subunit of vla-2 receptor)
					RAB8B - rab8b, member ras oncogene family
					PTPRK - protein tyrosine phosphatase, receptor type, k
					VMP1 - vacuole membrane protein 1
					PDPK1 - 3-phosphoinositide dependent protein kinase-1
					RHOA - ras homolog family member a
					CD151 - cd151 molecule (raph blood group)
					ARHGAP6 - rho gtpase activating protein 6
					ITGB1 - integrin, beta 1 (fibronectin receptor, beta polypeptide, antigen cd29 includes mdf2, msk12)
					MLLT4 - myeloid/lymphoid or mixed-lineage leukemia (trithorax homolog, drosophila); translocated to, 4
					ITGB3 - integrin, beta 3 (platelet glycoprotein iiia, antigen cd61)
					PVR - poliovirus receptor
					ILK - integrin-linked kinase
					CTNNB1 - catenin (cadherin-associated protein), beta 1, 88kda
					TGFB2 - transforming growth factor, beta 2
					STRN - striatin, calmodulin binding protein
					MICALL2 - mical-like 2
					CDH6 - cadherin 6, type 2, k-cadherin (fetal kidney)
					PKN2 - protein kinase n2
					DSG2 - desmoglein 2
					CLDN1 - claudin 1
					CXADR - coxsackie virus and adenovirus receptor
					LAMA3 - laminin, alpha 3
					LSR - lipolysis stimulated lipoprotein receptor
GO:0007010	cytoskeleton organization	3.93e-08	0.000282	2.01 (18036,678,887,67)	[-] Hide genes
					CCSAP - centriole, cilia and spindle-associated protein
					PHLDB2 - pleckstrin homology-like domain, family b, member 2
					S1PR2 - sphingosine-1-phosphate receptor 2
					RHOQ - ras homolog family member q
					ELMO1 - engulfment and cell motility 1
					MAP4 - microtubule-associated protein 4
					ATXN3 - ataxin 3
					PIBF1 - progesterone immunomodulatory binding factor 1
					SH3KBP1 - sh3-domain kinase binding protein 1
					VPS54 - vacuolar protein sorting 54 homolog (s. cerevisiae)
					AMOT - angiomotin
					TUBA3C - tubulin, alpha 3c
					ABLIM2 - actin binding lim protein family, member 2
					CORO2A - coronin, actin binding protein, 2a
					WEE1 - wee1 homolog (s. pombe)
					VAMP4 - vesicle-associated membrane protein 4
					PPP2R3C - protein phosphatase 2, regulatory subunit b'', gamma
					TMOD1 - tropomodulin 1
					VIM - vimentin
					PDLIM7 - pdz and lim domain 7 (enigma)
					SOX9 - sry (sex determining region y)-box 9
					CFLAR - casp8 and fadd-like apoptosis regulator
					SRGAP2C - slit-robo rho gtpase activating protein 2c
					CCL2 - chemokine (c-c motif) ligand 2
					TRIOBP - trio and f-actin binding protein
					TMOD3 - tropomodulin 3 (ubiquitous)
					CXADR - coxsackie virus and adenovirus receptor
					DYNLT1 - dynein, light chain, tctex-type 1
					TPPP - tubulin polymerization promoting protein
					NEK7 - nima-related kinase 7
					MSN - moesin
					NDE1 - nude neurodevelopment protein 1
					DLG1 - discs, large homolog 1 (drosophila)
					IQSEC1 - iq motif and sec7 domain 1
					GCC2 - grip and coiled-coil domain containing 2
					SYNM - synemin, intermediate filament protein
					RSPH1 - radial spoke head 1 homolog (chlamydomonas)
					NEDD9 - neural precursor cell expressed, developmentally down-regulated 9
					MYH9 - myosin, heavy chain 9, non-muscle
					ARRB1 - arrestin, beta 1
					LIMCH1 - lim and calponin homology domains 1
					PDZD8 - pdz domain containing 8
					ARPC5 - actin related protein 2/3 complex, subunit 5, 16kda
					MEF2A - myocyte enhancer factor 2a
					PDPK1 - 3-phosphoinositide dependent protein kinase-1
					RHOA - ras homolog family member a
					BRWD1 - bromodomain and wd repeat domain containing 1
					CNN2 - calponin 2
					ITGB1 - integrin, beta 1 (fibronectin receptor, beta polypeptide, antigen cd29 includes mdf2, msk12)
					TUBB4A - tubulin, beta 4a class iva
					NF1 - neurofibromin 1
					ITPKA - inositol-trisphosphate 3-kinase a
					DYNC1LI2 - dynein, cytoplasmic 1, light intermediate chain 2
					NIN - ninein (gsk3b interacting protein)
					PLEK2 - pleckstrin 2
					PLCE1 - phospholipase c, epsilon 1
					ROCK2 - rho-associated, coiled-coil containing protein kinase 2
					CEP192 - centrosomal protein 192kda
					MICALL2 - mical-like 2
					TUBGCP3 - tubulin, gamma complex associated protein 3
					SYNE2 - spectrin repeat containing, nuclear envelope 2
					SPTBN1 - spectrin, beta, non-erythrocytic 1
					CXCL1 - chemokine (c-x-c motif) ligand 1 (melanoma growth stimulating activity, alpha)
					CUL3 - cullin 3
					CDC42EP2 - cdc42 effector protein (rho gtpase binding) 2
					TUBD1 - tubulin, delta 1
					SH3D19 - sh3 domain containing 19
GO:2000145	regulation of cell motility	4e-08	0.000191	1.98 (18036,707,887,69)	[-] Hide genes
					CCSAP - centriole, cilia and spindle-associated protein
					PHLDB2 - pleckstrin homology-like domain, family b, member 2
					FN1 - fibronectin 1
					PAWR - prkc, apoptosis, wt1, regulator
					SEMA5B - sema domain, seven thrombospondin repeats (type 1 and type 1-like), transmembrane domain (tm) and short cytoplasmic domain, (semaphorin) 5b
					FLT4 - fms-related tyrosine kinase 4
					PTPRK - protein tyrosine phosphatase, receptor type, k
					PTPRM - protein tyrosine phosphatase, receptor type, m
					ANXA5 - annexin a5
					ACE - angiotensin i converting enzyme
					C16orf45 - chromosome 16 open reading frame 45
					JAG1 - jagged 1
					CLIC4 - chloride intracellular channel 4
					RABGEF1 - rab guanine nucleotide exchange factor (gef) 1
					PLCB1 - phospholipase c, beta 1 (phosphoinositide-specific)
					AMOT - angiomotin
					ILK - integrin-linked kinase
					CD81 - cd81 molecule
					HDAC4 - histone deacetylase 4
					CEACAM1 - carcinoembryonic antigen-related cell adhesion molecule 1 (biliary glycoprotein)
					SOX9 - sry (sex determining region y)-box 9
					MMP14 - matrix metallopeptidase 14 (membrane-inserted)
					SRGAP2C - slit-robo rho gtpase activating protein 2c
					CCL2 - chemokine (c-c motif) ligand 2
					ABHD2 - abhydrolase domain containing 2
					NTN1 - netrin 1
					BMP2 - bone morphogenetic protein 2
					IL8 - interleukin 8
					BMPR1A - bone morphogenetic protein receptor, type ia
					MCAM - melanoma cell adhesion molecule
					ZNF268 - zinc finger protein 268
					CXCL6 - chemokine (c-x-c motif) ligand 6
					HIF1A - hypoxia inducible factor 1, alpha subunit (basic helix-loop-helix transcription factor)
					MSN - moesin
					ICAM1 - intercellular adhesion molecule 1
					STK24 - serine/threonine kinase 24
					FGFR1 - fibroblast growth factor receptor 1
					LDLRAD4 - low density lipoprotein receptor class a domain containing 4
					MARVELD3 - marvel domain containing 3
					ITGA2 - integrin, alpha 2 (cd49b, alpha 2 subunit of vla-2 receptor)
					ACVR1 - activin a receptor, type i
					PDGFB - platelet-derived growth factor beta polypeptide
					FGF2 - fibroblast growth factor 2 (basic)
					PDPK1 - 3-phosphoinositide dependent protein kinase-1
					ADAM10 - adam metallopeptidase domain 10
					EGFR - epidermal growth factor receptor
					RHOA - ras homolog family member a
					SPAG9 - sperm associated antigen 9
					RRAS2 - related ras viral (r-ras) oncogene homolog 2
					ITGAV - integrin, alpha v
					ITGB1 - integrin, beta 1 (fibronectin receptor, beta polypeptide, antigen cd29 includes mdf2, msk12)
					NF1 - neurofibromin 1
					ADAM15 - adam metallopeptidase domain 15
					ITGB3 - integrin, beta 3 (platelet glycoprotein iiia, antigen cd61)
					MACF1 - microtubule-actin crosslinking factor 1
					TGFB2 - transforming growth factor, beta 2
					MET - met proto-oncogene
					ROCK2 - rho-associated, coiled-coil containing protein kinase 2
					SGK3 - serum/glucocorticoid regulated kinase family, member 3
					PKN2 - protein kinase n2
					CXCL2 - chemokine (c-x-c motif) ligand 2
					CXCL1 - chemokine (c-x-c motif) ligand 1 (melanoma growth stimulating activity, alpha)
					SYNE2 - spectrin repeat containing, nuclear envelope 2
					MIA3 - melanoma inhibitory activity family, member 3
					WDR44 - wd repeat domain 44
					EDN1 - endothelin 1
					MPP1 - membrane protein, palmitoylated 1, 55kda
					LAMA3 - laminin, alpha 3
					RRAS - related ras viral (r-ras) oncogene homolog
GO:0051270	regulation of cellular component movement	4e-08	0.000143	1.94 (18036,765,887,73)	[-] Hide genes
					CCSAP - centriole, cilia and spindle-associated protein
					PHLDB2 - pleckstrin homology-like domain, family b, member 2
					FN1 - fibronectin 1
					SEMA5B - sema domain, seven thrombospondin repeats (type 1 and type 1-like), transmembrane domain (tm) and short cytoplasmic domain, (semaphorin) 5b
					PAWR - prkc, apoptosis, wt1, regulator
					FLT4 - fms-related tyrosine kinase 4
					PTPRK - protein tyrosine phosphatase, receptor type, k
					PTPRM - protein tyrosine phosphatase, receptor type, m
					ANXA5 - annexin a5
					C16orf45 - chromosome 16 open reading frame 45
					ACE - angiotensin i converting enzyme
					JAG1 - jagged 1
					CLIC4 - chloride intracellular channel 4
					RABGEF1 - rab guanine nucleotide exchange factor (gef) 1
					PLCB1 - phospholipase c, beta 1 (phosphoinositide-specific)
					AMOT - angiomotin
					ILK - integrin-linked kinase
					CD81 - cd81 molecule
					HDAC4 - histone deacetylase 4
					CEACAM1 - carcinoembryonic antigen-related cell adhesion molecule 1 (biliary glycoprotein)
					SOX9 - sry (sex determining region y)-box 9
					MMP14 - matrix metallopeptidase 14 (membrane-inserted)
					SRGAP2C - slit-robo rho gtpase activating protein 2c
					CCL2 - chemokine (c-c motif) ligand 2
					ABHD2 - abhydrolase domain containing 2
					NTN1 - netrin 1
					BMP2 - bone morphogenetic protein 2
					DSG2 - desmoglein 2
					IL8 - interleukin 8
					BMPR1A - bone morphogenetic protein receptor, type ia
					MCAM - melanoma cell adhesion molecule
					ZNF268 - zinc finger protein 268
					CXCL6 - chemokine (c-x-c motif) ligand 6
					MSN - moesin
					HIF1A - hypoxia inducible factor 1, alpha subunit (basic helix-loop-helix transcription factor)
					ICAM1 - intercellular adhesion molecule 1
					STK24 - serine/threonine kinase 24
					ACTN1 - actinin, alpha 1
					FGFR1 - fibroblast growth factor receptor 1
					LDLRAD4 - low density lipoprotein receptor class a domain containing 4
					MARVELD3 - marvel domain containing 3
					ITGA2 - integrin, alpha 2 (cd49b, alpha 2 subunit of vla-2 receptor)
					ACVR1 - activin a receptor, type i
					PDGFB - platelet-derived growth factor beta polypeptide
					FGF2 - fibroblast growth factor 2 (basic)
					PDPK1 - 3-phosphoinositide dependent protein kinase-1
					ADAM10 - adam metallopeptidase domain 10
					EGFR - epidermal growth factor receptor
					RHOA - ras homolog family member a
					SPAG9 - sperm associated antigen 9
					RRAS2 - related ras viral (r-ras) oncogene homolog 2
					ITGAV - integrin, alpha v
					ITGB1 - integrin, beta 1 (fibronectin receptor, beta polypeptide, antigen cd29 includes mdf2, msk12)
					NF1 - neurofibromin 1
					ADAM15 - adam metallopeptidase domain 15
					ITGB3 - integrin, beta 3 (platelet glycoprotein iiia, antigen cd61)
					CACNA1C - calcium channel, voltage-dependent, l type, alpha 1c subunit
					MACF1 - microtubule-actin crosslinking factor 1
					TGFB2 - transforming growth factor, beta 2
					MET - met proto-oncogene
					CDKN1B - cyclin-dependent kinase inhibitor 1b (p27, kip1)
					ROCK2 - rho-associated, coiled-coil containing protein kinase 2
					SGK3 - serum/glucocorticoid regulated kinase family, member 3
					PKN2 - protein kinase n2
					CXCL2 - chemokine (c-x-c motif) ligand 2
					CXCL1 - chemokine (c-x-c motif) ligand 1 (melanoma growth stimulating activity, alpha)
					SYNE2 - spectrin repeat containing, nuclear envelope 2
					MIA3 - melanoma inhibitory activity family, member 3
					WDR44 - wd repeat domain 44
					EDN1 - endothelin 1
					MPP1 - membrane protein, palmitoylated 1, 55kda
					LAMA3 - laminin, alpha 3
					RRAS - related ras viral (r-ras) oncogene homolog
GO:0030334	regulation of cell migration	6.4e-08	0.000184	2.01 (18036,658,887,65)	[-] Hide genes
					PHLDB2 - pleckstrin homology-like domain, family b, member 2
					FN1 - fibronectin 1
					PAWR - prkc, apoptosis, wt1, regulator
					SEMA5B - sema domain, seven thrombospondin repeats (type 1 and type 1-like), transmembrane domain (tm) and short cytoplasmic domain, (semaphorin) 5b
					FLT4 - fms-related tyrosine kinase 4
					PTPRK - protein tyrosine phosphatase, receptor type, k
					PTPRM - protein tyrosine phosphatase, receptor type, m
					C16orf45 - chromosome 16 open reading frame 45
					ACE - angiotensin i converting enzyme
					JAG1 - jagged 1
					CLIC4 - chloride intracellular channel 4
					RABGEF1 - rab guanine nucleotide exchange factor (gef) 1
					PLCB1 - phospholipase c, beta 1 (phosphoinositide-specific)
					AMOT - angiomotin
					ILK - integrin-linked kinase
					HDAC4 - histone deacetylase 4
					CEACAM1 - carcinoembryonic antigen-related cell adhesion molecule 1 (biliary glycoprotein)
					SOX9 - sry (sex determining region y)-box 9
					MMP14 - matrix metallopeptidase 14 (membrane-inserted)
					SRGAP2C - slit-robo rho gtpase activating protein 2c
					CCL2 - chemokine (c-c motif) ligand 2
					ABHD2 - abhydrolase domain containing 2
					NTN1 - netrin 1
					BMP2 - bone morphogenetic protein 2
					BMPR1A - bone morphogenetic protein receptor, type ia
					IL8 - interleukin 8
					MCAM - melanoma cell adhesion molecule
					ZNF268 - zinc finger protein 268
					CXCL6 - chemokine (c-x-c motif) ligand 6
					MSN - moesin
					HIF1A - hypoxia inducible factor 1, alpha subunit (basic helix-loop-helix transcription factor)
					ICAM1 - intercellular adhesion molecule 1
					STK24 - serine/threonine kinase 24
					FGFR1 - fibroblast growth factor receptor 1
					LDLRAD4 - low density lipoprotein receptor class a domain containing 4
					MARVELD3 - marvel domain containing 3
					ITGA2 - integrin, alpha 2 (cd49b, alpha 2 subunit of vla-2 receptor)
					ACVR1 - activin a receptor, type i
					PDGFB - platelet-derived growth factor beta polypeptide
					FGF2 - fibroblast growth factor 2 (basic)
					PDPK1 - 3-phosphoinositide dependent protein kinase-1
					ADAM10 - adam metallopeptidase domain 10
					EGFR - epidermal growth factor receptor
					RHOA - ras homolog family member a
					SPAG9 - sperm associated antigen 9
					RRAS2 - related ras viral (r-ras) oncogene homolog 2
					ITGAV - integrin, alpha v
					ITGB1 - integrin, beta 1 (fibronectin receptor, beta polypeptide, antigen cd29 includes mdf2, msk12)
					NF1 - neurofibromin 1
					ADAM15 - adam metallopeptidase domain 15
					ITGB3 - integrin, beta 3 (platelet glycoprotein iiia, antigen cd61)
					MACF1 - microtubule-actin crosslinking factor 1
					TGFB2 - transforming growth factor, beta 2
					MET - met proto-oncogene
					ROCK2 - rho-associated, coiled-coil containing protein kinase 2
					SGK3 - serum/glucocorticoid regulated kinase family, member 3
					CXCL2 - chemokine (c-x-c motif) ligand 2
					CXCL1 - chemokine (c-x-c motif) ligand 1 (melanoma growth stimulating activity, alpha)
					SYNE2 - spectrin repeat containing, nuclear envelope 2
					MIA3 - melanoma inhibitory activity family, member 3
					WDR44 - wd repeat domain 44
					EDN1 - endothelin 1
					MPP1 - membrane protein, palmitoylated 1, 55kda
					LAMA3 - laminin, alpha 3
					RRAS - related ras viral (r-ras) oncogene homolog
GO:0016043	cellular component organization	7.37e-08	0.000176	1.30 (18036,4768,887,304)	[-] Hide genes
					CCNK - cyclin k
					BBIP1 - bbsome interacting protein 1
					BNIP3L - bcl2/adenovirus e1b 19kda interacting protein 3-like
					PHF21A - phd finger protein 21a
					FBXO18 - f-box protein, helicase, 18
					RFX2 - regulatory factor x, 2 (influences hla class ii expression)
					GDNF - glial cell derived neurotrophic factor
					VMP1 - vacuole membrane protein 1
					BCOR - bcl6 corepressor
					RECQL - recq protein-like (dna helicase q1-like)
					FARP1 - ferm, rhogef (arhgef) and pleckstrin domain protein 1 (chondrocyte-derived)
					ARL13B - adp-ribosylation factor-like 13b
					TCIRG1 - t-cell, immune regulator 1, atpase, h+ transporting, lysosomal v0 subunit a3
					TUBA3C - tubulin, alpha 3c
					ABLIM2 - actin binding lim protein family, member 2
					MUM1 - melanoma associated antigen (mutated) 1
					ACHE - acetylcholinesterase
					SOX9 - sry (sex determining region y)-box 9
					CFLAR - casp8 and fadd-like apoptosis regulator
					PIKFYVE - phosphoinositide kinase, fyve finger containing
					CCNB1IP1 - cyclin b1 interacting protein 1, e3 ubiquitin protein ligase
					PER2 - period circadian clock 2
					PCDP1 - primary ciliary dyskinesia protein 1
					DGKH - diacylglycerol kinase, eta
					BMI1 - bmi1 polycomb ring finger oncogene
					CDK11A - cyclin-dependent kinase 11a
					BMP2 - bone morphogenetic protein 2
					TMOD3 - tropomodulin 3 (ubiquitous)
					ICAM1 - intercellular adhesion molecule 1
					ACTL6A - actin-like 6a
					NDE1 - nude neurodevelopment protein 1
					ACTN1 - actinin, alpha 1
					SNX9 - sorting nexin 9
					PICALM - phosphatidylinositol binding clathrin assembly protein
					MYRF - myelin regulatory factor
					TNC - tenascin c
					ATP9A - atpase, class ii, type 9a
					AMER1 - apc membrane recruitment protein 1
					MYH9 - myosin, heavy chain 9, non-muscle
					TP53BP2 - tumor protein p53 binding protein, 2
					LIMCH1 - lim and calponin homology domains 1
					ARPC5 - actin related protein 2/3 complex, subunit 5, 16kda
					VPS4B - vacuolar protein sorting 4 homolog b (s. cerevisiae)
					GFI1B - growth factor independent 1b transcription repressor
					SNX10 - sorting nexin 10
					MAP1LC3A - microtubule-associated protein 1 light chain 3 alpha
					ADAM10 - adam metallopeptidase domain 10
					GOSR1 - golgi snap receptor complex member 1
					HIST1H2AK - histone cluster 1, h2ak
					SNAP25 - synaptosomal-associated protein, 25kda
					EGFR - epidermal growth factor receptor
					AHNAK - ahnak nucleoprotein
					CNN2 - calponin 2
					SGCE - sarcoglycan, epsilon
					ROCK2 - rho-associated, coiled-coil containing protein kinase 2
					TRAF1 - tnf receptor-associated factor 1
					EDN1 - endothelin 1
					FAM101B - family with sequence similarity 101, member b
					LAMA3 - laminin, alpha 3
					STX12 - syntaxin 12
					OPTN - optineurin
					WAPAL - wings apart-like homolog (drosophila)
					WASF1 - was protein family, member 1
					PANX1 - pannexin 1
					TMEM30A - transmembrane protein 30a
					MED6 - mediator complex subunit 6
					PDSS2 - prenyl (decaprenyl) diphosphate synthase, subunit 2
					CCSAP - centriole, cilia and spindle-associated protein
					PRKAA1 - protein kinase, amp-activated, alpha 1 catalytic subunit
					MTR - 5-methyltetrahydrofolate-homocysteine methyltransferase
					PLEKHA1 - pleckstrin homology domain containing, family a (phosphoinositide binding specific) member 1
					CAPN2 - calpain 2, (m/ii) large subunit
					KIF5C - kinesin family member 5c
					UTRN - utrophin
					VPS37C - vacuolar protein sorting 37 homolog c (s. cerevisiae)
					PIBF1 - progesterone immunomodulatory binding factor 1
					CASP7 - caspase 7, apoptosis-related cysteine peptidase
					PDCD6IP - programmed cell death 6 interacting protein
					USP4 - ubiquitin specific peptidase 4 (proto-oncogene)
					CTNNB1 - catenin (cadherin-associated protein), beta 1, 88kda
					FCHO2 - fch domain only 2
					VAMP4 - vesicle-associated membrane protein 4
					PPP2R3C - protein phosphatase 2, regulatory subunit b'', gamma
					STRN - striatin, calmodulin binding protein
					VIM - vimentin
					FLRT3 - fibronectin leucine rich transmembrane protein 3
					CTSS - cathepsin s
					SRGAP2C - slit-robo rho gtpase activating protein 2c
					KCTD1 - potassium channel tetramerization domain containing 1
					ANKLE2 - ankyrin repeat and lem domain containing 2
					STXBP3 - syntaxin binding protein 3
					NTN1 - netrin 1
					TMEM135 - transmembrane protein 135
					TRIOBP - trio and f-actin binding protein
					WBP2NL - wbp2 n-terminal like
					SUV420H1 - suppressor of variegation 4-20 homolog 1 (drosophila)
					CXADR - coxsackie virus and adenovirus receptor
					TTC17 - tetratricopeptide repeat domain 17
					CYLD - cylindromatosis (turban tumor syndrome)
					TPPP - tubulin polymerization promoting protein
					NEK7 - nima-related kinase 7
					PPP1CC - protein phosphatase 1, catalytic subunit, gamma isozyme
					HIF1A - hypoxia inducible factor 1, alpha subunit (basic helix-loop-helix transcription factor)
					MSN - moesin
					TRADD - tnfrsf1a-associated via death domain
					NIPBL - nipped-b homolog (drosophila)
					IQSEC1 - iq motif and sec7 domain 1
					NOA1 - nitric oxide associated 1
					MYO1B - myosin ib
					MARVELD3 - marvel domain containing 3
					DENND4C - denn/madd domain containing 4c
					SRR - serine racemase
					MFN1 - mitofusin 1
					FAF2 - fas associated factor family member 2
					FBXL7 - f-box and leucine-rich repeat protein 7
					TUBB4A - tubulin, beta 4a class iva
					ADAM15 - adam metallopeptidase domain 15
					ITPKA - inositol-trisphosphate 3-kinase a
					COG7 - component of oligomeric golgi complex 7
					FBXO7 - f-box protein 7
					MAPK8 - mitogen-activated protein kinase 8
					USP3 - ubiquitin specific peptidase 3
					BLOC1S5 - biogenesis of lysosomal organelles complex-1, subunit 5, muted
					SRPK2 - srsf protein kinase 2
					NIN - ninein (gsk3b interacting protein)
					PLEK2 - pleckstrin 2
					PLCE1 - phospholipase c, epsilon 1
					ANKS4B - ankyrin repeat and sterile alpha motif domain containing 4b
					MICALL2 - mical-like 2
					ATXN10 - ataxin 10
					TUBGCP3 - tubulin, gamma complex associated protein 3
					C1GALT1C1 - c1galt1-specific chaperone 1
					PKN2 - protein kinase n2
					SPTBN1 - spectrin, beta, non-erythrocytic 1
					SYNE2 - spectrin repeat containing, nuclear envelope 2
					KCND3 - potassium voltage-gated channel, shal-related subfamily, member 3
					MIA3 - melanoma inhibitory activity family, member 3
					DOPEY2 - dopey family member 2
					CDC42EP2 - cdc42 effector protein (rho gtpase binding) 2
					VWA1 - von willebrand factor a domain containing 1
					RTN4 - reticulon 4
					TUBD1 - tubulin, delta 1
					KDM4D - lysine (k)-specific demethylase 4d
					SHPRH - snf2 histone linker phd ring helicase, e3 ubiquitin protein ligase
					TMEM123 - transmembrane protein 123
					SEPT7 - septin 7
					PHLDB2 - pleckstrin homology-like domain, family b, member 2
					S1PR2 - sphingosine-1-phosphate receptor 2
					FN1 - fibronectin 1
					SMC6 - structural maintenance of chromosomes 6
					BIRC3 - baculoviral iap repeat containing 3
					PAWR - prkc, apoptosis, wt1, regulator
					B9D2 - b9 protein domain 2
					FNTA - farnesyltransferase, caax box, alpha
					BIRC2 - baculoviral iap repeat containing 2
					HTRA1 - htra serine peptidase 1
					CDH2 - cadherin 2, type 1, n-cadherin (neuronal)
					RAB8B - rab8b, member ras oncogene family
					ELMO1 - engulfment and cell motility 1
					ZNF148 - zinc finger protein 148
					ANXA5 - annexin a5
					CLIC4 - chloride intracellular channel 4
					RSF1 - remodeling and spacing factor 1
					ATXN3 - ataxin 3
					PSEN1 - presenilin 1
					FAM134B - family with sequence similarity 134, member b
					CD151 - cd151 molecule (raph blood group)
					RABGEF1 - rab guanine nucleotide exchange factor (gef) 1
					USP16 - ubiquitin specific peptidase 16
					APAF1 - apoptotic peptidase activating factor 1
					MLLT4 - myeloid/lymphoid or mixed-lineage leukemia (trithorax homolog, drosophila); translocated to, 4
					APBB2 - amyloid beta (a4) precursor protein-binding, family b, member 2
					COBL - cordon-bleu wh2 repeat protein
					ILK - integrin-linked kinase
					DZANK1 - double zinc ribbon and ankyrin repeat domains 1
					P2RX4 - purinergic receptor p2x, ligand-gated ion channel, 4
					MMP7 - matrix metallopeptidase 7 (matrilysin, uterine)
					P2RX7 - purinergic receptor p2x, ligand-gated ion channel, 7
					SATB2 - satb homeobox 2
					BLZF1 - basic leucine zipper nuclear factor 1
					AHCTF1 - at hook containing transcription factor 1
					PSMB10 - proteasome (prosome, macropain) subunit, beta type, 10
					PDLIM7 - pdz and lim domain 7 (enigma)
					MMP14 - matrix metallopeptidase 14 (membrane-inserted)
					CCL2 - chemokine (c-c motif) ligand 2
					TDG - thymine-dna glycosylase
					APOC2 - apolipoprotein c-ii
					FAS - fas cell surface death receptor
					DYNLT1 - dynein, light chain, tctex-type 1
					PAM - peptidylglycine alpha-amidating monooxygenase
					TAF7 - taf7 rna polymerase ii, tata box binding protein (tbp)-associated factor, 55kda
					CENPC - centromere protein c
					HIST1H2AD - histone cluster 1, h2ad
					NSF - n-ethylmaleimide-sensitive factor
					FGFR1 - fibroblast growth factor receptor 1
					SYNM - synemin, intermediate filament protein
					ITGA2 - integrin, alpha 2 (cd49b, alpha 2 subunit of vla-2 receptor)
					ARRB1 - arrestin, beta 1
					PDGFB - platelet-derived growth factor beta polypeptide
					REPS2 - ralbp1 associated eps domain containing 2
					ARID1B - at rich interactive domain 1b (swi1-like)
					FGF2 - fibroblast growth factor 2 (basic)
					ITGB6 - integrin, beta 6
					MEF2A - myocyte enhancer factor 2a
					PDPK1 - 3-phosphoinositide dependent protein kinase-1
					RHOA - ras homolog family member a
					TAPBP - tap binding protein (tapasin)
					ITGAV - integrin, alpha v
					BRWD1 - bromodomain and wd repeat domain containing 1
					ARHGAP6 - rho gtpase activating protein 6
					ITGB1 - integrin, beta 1 (fibronectin receptor, beta polypeptide, antigen cd29 includes mdf2, msk12)
					BAZ1A - bromodomain adjacent to zinc finger domain, 1a
					ITGB3 - integrin, beta 3 (platelet glycoprotein iiia, antigen cd61)
					DAXX - death-domain associated protein
					RND1 - rho family gtpase 1
					GPR158 - g protein-coupled receptor 158
					TMSB10 - thymosin beta 10
					MET - met proto-oncogene
					S100A6 - s100 calcium binding protein a6
					CEP192 - centrosomal protein 192kda
					TCF7 - transcription factor 7 (t-cell specific, hmg-box)
					CDH6 - cadherin 6, type 2, k-cadherin (fetal kidney)
					TNFSF11 - tumor necrosis factor (ligand) superfamily, member 11
					SCLT1 - sodium channel and clathrin linker 1
					PTPRD - protein tyrosine phosphatase, receptor type, d
					FAT1 - fat atypical cadherin 1
					SH3D19 - sh3 domain containing 19
					PTPRF - protein tyrosine phosphatase, receptor type, f
					VTA1 - vesicle (multivesicular body) trafficking 1
					NCKAP1 - nck-associated protein 1
					ATP2A2 - atpase, ca++ transporting, cardiac muscle, slow twitch 2
					ZBTB1 - zinc finger and btb domain containing 1
					TRAF3IP1 - tnf receptor-associated factor 3 interacting protein 1
					SRSF10 - serine/arginine-rich splicing factor 10
					PTPRK - protein tyrosine phosphatase, receptor type, k
					PTPRM - protein tyrosine phosphatase, receptor type, m
					RHOQ - ras homolog family member q
					ATP1B1 - atpase, na+/k+ transporting, beta 1 polypeptide
					GOLGA4 - golgin a4
					HIST1H2AM - histone cluster 1, h2am
					HBS1L - hbs1-like (s. cerevisiae)
					IFT74 - intraflagellar transport 74 homolog (chlamydomonas)
					TLE4 - transducin-like enhancer of split 4 (e(sp1) homolog, drosophila)
					ERO1L - ero1-like (s. cerevisiae)
					CHM - choroideremia (rab escort protein 1)
					MAP4 - microtubule-associated protein 4
					SH3KBP1 - sh3-domain kinase binding protein 1
					DNAH7 - dynein, axonemal, heavy chain 7
					VPS54 - vacuolar protein sorting 54 homolog (s. cerevisiae)
					PVR - poliovirus receptor
					SIRT1 - sirtuin 1
					AMOT - angiomotin
					MAN2A1 - mannosidase, alpha, class 2a, member 1
					ATG14 - autophagy related 14
					HDAC4 - histone deacetylase 4
					CORO2A - coronin, actin binding protein, 2a
					WEE1 - wee1 homolog (s. pombe)
					M1AP - meiosis 1 associated protein
					TMOD1 - tropomodulin 1
					MATN2 - matrilin 2
					MAX - myc associated factor x
					ARHGAP21 - rho gtpase activating protein 21
					BCL9L - b-cell cll/lymphoma 9-like
					PCDHB14 - protocadherin beta 14
					DSG2 - desmoglein 2
					TNFAIP3 - tumor necrosis factor, alpha-induced protein 3
					CLDN1 - claudin 1
					RAB27A - rab27a, member ras oncogene family
					KCTD21 - potassium channel tetramerization domain containing 21
					STK24 - serine/threonine kinase 24
					TEP1 - telomerase-associated protein 1
					SOAT2 - sterol o-acyltransferase 2
					DLG1 - discs, large homolog 1 (drosophila)
					SHROOM3 - shroom family member 3
					GCC2 - grip and coiled-coil domain containing 2
					BLOC1S6 - biogenesis of lysosomal organelles complex-1, subunit 6, pallidin
					RAD51D - rad51 paralog d
					RSPH1 - radial spoke head 1 homolog (chlamydomonas)
					NEDD9 - neural precursor cell expressed, developmentally down-regulated 9
					RAG2 - recombination activating gene 2
					PDZD8 - pdz domain containing 8
					NFIB - nuclear factor i/b
					SPAG9 - sperm associated antigen 9
					PMEL - premelanosome protein
					NID2 - nidogen 2 (osteonidogen)
					NF1 - neurofibromin 1
					ING3 - inhibitor of growth family, member 3
					MACF1 - microtubule-actin crosslinking factor 1
					SORBS2 - sorbin and sh3 domain containing 2
					REEP3 - receptor accessory protein 3
					TGFBI - transforming growth factor, beta-induced, 68kda
					TGFB2 - transforming growth factor, beta 2
					DYNC1LI2 - dynein, cytoplasmic 1, light intermediate chain 2
					ARID4A - at rich interactive domain 4a (rbp1-like)
					H2AFV - h2a histone family, member v
					CUL4B - cullin 4b
					PIK3CA - phosphatidylinositol-4,5-bisphosphate 3-kinase, catalytic subunit alpha
					SGCB - sarcoglycan, beta (43kda dystrophin-associated glycoprotein)
					CXCL1 - chemokine (c-x-c motif) ligand 1 (melanoma growth stimulating activity, alpha)
					CUL3 - cullin 3
					YWHAZ - tyrosine 3-monooxygenase/tryptophan 5-monooxygenase activation protein, zeta polypeptide
					LSR - lipolysis stimulated lipoprotein receptor
					PIGR - polymeric immunoglobulin receptor
					KIAA0430 - kiaa0430
GO:0040012	regulation of locomotion	8.31e-08	0.00017	1.94 (18036,735,887,70)	[-] Hide genes
					CCSAP - centriole, cilia and spindle-associated protein
					PHLDB2 - pleckstrin homology-like domain, family b, member 2
					FN1 - fibronectin 1
					PAWR - prkc, apoptosis, wt1, regulator
					IL16 - interleukin 16
					SEMA5B - sema domain, seven thrombospondin repeats (type 1 and type 1-like), transmembrane domain (tm) and short cytoplasmic domain, (semaphorin) 5b
					FLT4 - fms-related tyrosine kinase 4
					PTPRK - protein tyrosine phosphatase, receptor type, k
					PTPRM - protein tyrosine phosphatase, receptor type, m
					ANXA5 - annexin a5
					C16orf45 - chromosome 16 open reading frame 45
					ACE - angiotensin i converting enzyme
					JAG1 - jagged 1
					CLIC4 - chloride intracellular channel 4
					RABGEF1 - rab guanine nucleotide exchange factor (gef) 1
					PLCB1 - phospholipase c, beta 1 (phosphoinositide-specific)
					AMOT - angiomotin
					CD81 - cd81 molecule
					ILK - integrin-linked kinase
					HDAC4 - histone deacetylase 4
					CEACAM1 - carcinoembryonic antigen-related cell adhesion molecule 1 (biliary glycoprotein)
					SOX9 - sry (sex determining region y)-box 9
					MMP14 - matrix metallopeptidase 14 (membrane-inserted)
					SRGAP2C - slit-robo rho gtpase activating protein 2c
					CCL2 - chemokine (c-c motif) ligand 2
					ABHD2 - abhydrolase domain containing 2
					NTN1 - netrin 1
					BMP2 - bone morphogenetic protein 2
					IL8 - interleukin 8
					BMPR1A - bone morphogenetic protein receptor, type ia
					MCAM - melanoma cell adhesion molecule
					ZNF268 - zinc finger protein 268
					CXCL6 - chemokine (c-x-c motif) ligand 6
					MSN - moesin
					HIF1A - hypoxia inducible factor 1, alpha subunit (basic helix-loop-helix transcription factor)
					ICAM1 - intercellular adhesion molecule 1
					STK24 - serine/threonine kinase 24
					FGFR1 - fibroblast growth factor receptor 1
					LDLRAD4 - low density lipoprotein receptor class a domain containing 4
					MARVELD3 - marvel domain containing 3
					ITGA2 - integrin, alpha 2 (cd49b, alpha 2 subunit of vla-2 receptor)
					ACVR1 - activin a receptor, type i
					PDGFB - platelet-derived growth factor beta polypeptide
					FGF2 - fibroblast growth factor 2 (basic)
					PDPK1 - 3-phosphoinositide dependent protein kinase-1
					ADAM10 - adam metallopeptidase domain 10
					EGFR - epidermal growth factor receptor
					RHOA - ras homolog family member a
					SPAG9 - sperm associated antigen 9
					RRAS2 - related ras viral (r-ras) oncogene homolog 2
					ITGAV - integrin, alpha v
					ITGB1 - integrin, beta 1 (fibronectin receptor, beta polypeptide, antigen cd29 includes mdf2, msk12)
					NF1 - neurofibromin 1
					ADAM15 - adam metallopeptidase domain 15
					ITGB3 - integrin, beta 3 (platelet glycoprotein iiia, antigen cd61)
					MACF1 - microtubule-actin crosslinking factor 1
					TGFB2 - transforming growth factor, beta 2
					MET - met proto-oncogene
					ROCK2 - rho-associated, coiled-coil containing protein kinase 2
					SGK3 - serum/glucocorticoid regulated kinase family, member 3
					PKN2 - protein kinase n2
					CXCL2 - chemokine (c-x-c motif) ligand 2
					CXCL1 - chemokine (c-x-c motif) ligand 1 (melanoma growth stimulating activity, alpha)
					SYNE2 - spectrin repeat containing, nuclear envelope 2
					MIA3 - melanoma inhibitory activity family, member 3
					WDR44 - wd repeat domain 44
					EDN1 - endothelin 1
					MPP1 - membrane protein, palmitoylated 1, 55kda
					LAMA3 - laminin, alpha 3
					RRAS - related ras viral (r-ras) oncogene homolog
GO:0051128	regulation of cellular component organization	8.97e-08	0.000161	1.49 (18036,2199,887,161)	[-] Hide genes
					ZMYND8 - zinc finger, mynd-type containing 8
					SEPT7 - septin 7
					PHLDB2 - pleckstrin homology-like domain, family b, member 2
					PDLIM5 - pdz and lim domain 5
					BNIP3L - bcl2/adenovirus e1b 19kda interacting protein 3-like
					FN1 - fibronectin 1
					SEMA5B - sema domain, seven thrombospondin repeats (type 1 and type 1-like), transmembrane domain (tm) and short cytoplasmic domain, (semaphorin) 5b
					BIRC2 - baculoviral iap repeat containing 2
					HTRA1 - htra serine peptidase 1
					CDH2 - cadherin 2, type 1, n-cadherin (neuronal)
					RAB8B - rab8b, member ras oncogene family
					GDNF - glial cell derived neurotrophic factor
					BCOR - bcl6 corepressor
					TMEM97 - transmembrane protein 97
					ACE - angiotensin i converting enzyme
					C16orf45 - chromosome 16 open reading frame 45
					CLIC4 - chloride intracellular channel 4
					PSEN1 - presenilin 1
					LGALS1 - lectin, galactoside-binding, soluble, 1
					RABGEF1 - rab guanine nucleotide exchange factor (gef) 1
					CELSR1 - cadherin, egf lag seven-pass g-type receptor 1
					PLCB1 - phospholipase c, beta 1 (phosphoinositide-specific)
					BTG1 - b-cell translocation gene 1, anti-proliferative
					APAF1 - apoptotic peptidase activating factor 1
					MIER1 - mesoderm induction early response 1, transcriptional regulator
					APBB2 - amyloid beta (a4) precursor protein-binding, family b, member 2
					ILK - integrin-linked kinase
					TBC1D8B - tbc1 domain family, member 8b (with gram domain)
					COBL - cordon-bleu wh2 repeat protein
					CEACAM1 - carcinoembryonic antigen-related cell adhesion molecule 1 (biliary glycoprotein)
					ARHGEF19 - rho guanine nucleotide exchange factor (gef) 19
					P2RX7 - purinergic receptor p2x, ligand-gated ion channel, 7
					BLZF1 - basic leucine zipper nuclear factor 1
					GPRC5B - g protein-coupled receptor, family c, group 5, member b
					FOXO6 - forkhead box o6
					PALMD - palmdelphin
					SOX9 - sry (sex determining region y)-box 9
					CFLAR - casp8 and fadd-like apoptosis regulator
					MMP14 - matrix metallopeptidase 14 (membrane-inserted)
					PIKFYVE - phosphoinositide kinase, fyve finger containing
					CCL2 - chemokine (c-c motif) ligand 2
					APOC2 - apolipoprotein c-ii
					BMP2 - bone morphogenetic protein 2
					CDK11A - cyclin-dependent kinase 11a
					TMOD3 - tropomodulin 3 (ubiquitous)
					TNKS2 - tankyrase, trf1-interacting ankyrin-related adp-ribose polymerase 2
					FAS - fas cell surface death receptor
					DYNLT1 - dynein, light chain, tctex-type 1
					PAM - peptidylglycine alpha-amidating monooxygenase
					ICAM1 - intercellular adhesion molecule 1
					TAF7 - taf7 rna polymerase ii, tata box binding protein (tbp)-associated factor, 55kda
					ACTL6A - actin-like 6a
					SNX9 - sorting nexin 9
					PICALM - phosphatidylinositol binding clathrin assembly protein
					STK38L - serine/threonine kinase 38 like
					FGFR1 - fibroblast growth factor receptor 1
					LDLRAD4 - low density lipoprotein receptor class a domain containing 4
					ITGA2 - integrin, alpha 2 (cd49b, alpha 2 subunit of vla-2 receptor)
					MYH9 - myosin, heavy chain 9, non-muscle
					TPBG - trophoblast glycoprotein
					OSCP1 - organic solute carrier partner 1
					ACVR1 - activin a receptor, type i
					ARRB1 - arrestin, beta 1
					IP6K2 - inositol hexakisphosphate kinase 2
					PDGFB - platelet-derived growth factor beta polypeptide
					TP53BP2 - tumor protein p53 binding protein, 2
					ARPC5 - actin related protein 2/3 complex, subunit 5, 16kda
					VPS4B - vacuolar protein sorting 4 homolog b (s. cerevisiae)
					GFI1B - growth factor independent 1b transcription repressor
					ADAM10 - adam metallopeptidase domain 10
					PDPK1 - 3-phosphoinositide dependent protein kinase-1
					SNAP25 - synaptosomal-associated protein, 25kda
					EGFR - epidermal growth factor receptor
					RHOA - ras homolog family member a
					CSNK1G1 - casein kinase 1, gamma 1
					NEDD4L - neural precursor cell expressed, developmentally down-regulated 4-like, e3 ubiquitin protein ligase
					ITGAV - integrin, alpha v
					BRWD1 - bromodomain and wd repeat domain containing 1
					ITGB1 - integrin, beta 1 (fibronectin receptor, beta polypeptide, antigen cd29 includes mdf2, msk12)
					ARHGAP6 - rho gtpase activating protein 6
					PIEZO1 - piezo-type mechanosensitive ion channel component 1
					UBR5 - ubiquitin protein ligase e3 component n-recognin 5
					DAXX - death-domain associated protein
					S100A13 - s100 calcium binding protein a13
					CDKN1B - cyclin-dependent kinase inhibitor 1b (p27, kip1)
					ROCK2 - rho-associated, coiled-coil containing protein kinase 2
					MFI2 - antigen p97 (melanoma associated) identified by monoclonal antibodies 133.2 and 96.5
					SGK3 - serum/glucocorticoid regulated kinase family, member 3
					TBC1D8 - tbc1 domain family, member 8 (with gram domain)
					EDN1 - endothelin 1
					PTPRD - protein tyrosine phosphatase, receptor type, d
					SH3D19 - sh3 domain containing 19
					WAPAL - wings apart-like homolog (drosophila)
					WASF1 - was protein family, member 1
					PTPRF - protein tyrosine phosphatase, receptor type, f
					TMEM30A - transmembrane protein 30a
					CCSAP - centriole, cilia and spindle-associated protein
					NCKAP1 - nck-associated protein 1
					CAPN2 - calpain 2, (m/ii) large subunit
					BBC3 - bcl2 binding component 3
					TRIM67 - tripartite motif containing 67
					TRAF3IP1 - tnf receptor-associated factor 3 interacting protein 1
					RHOQ - ras homolog family member q
					GOLGA4 - golgin a4
					DPP4 - dipeptidyl-peptidase 4
					MAP4 - microtubule-associated protein 4
					SH3KBP1 - sh3-domain kinase binding protein 1
					CNOT2 - ccr4-not transcription complex, subunit 2
					ATF7IP - activating transcription factor 7 interacting protein
					C12orf5 - chromosome 12 open reading frame 5
					PDCD6IP - programmed cell death 6 interacting protein
					HHAT - hedgehog acyltransferase
					SIRT1 - sirtuin 1
					CTNNB1 - catenin (cadherin-associated protein), beta 1, 88kda
					HDAC4 - histone deacetylase 4
					PPP2R5A - protein phosphatase 2, regulatory subunit b', alpha
					DIXDC1 - dix domain containing 1
					TMOD1 - tropomodulin 1
					VIM - vimentin
					FLRT3 - fibronectin leucine rich transmembrane protein 3
					SRGAP2C - slit-robo rho gtpase activating protein 2c
					AHSG - alpha-2-hs-glycoprotein
					NTN1 - netrin 1
					TRIOBP - trio and f-actin binding protein
					BCL9L - b-cell cll/lymphoma 9-like
					AUTS2 - autism susceptibility candidate 2
					GEN1 - gen1 holliday junction 5' flap endonuclease
					CYLD - cylindromatosis (turban tumor syndrome)
					TPPP - tubulin polymerization promoting protein
					NEK7 - nima-related kinase 7
					RAB27A - rab27a, member ras oncogene family
					MSN - moesin
					HIF1A - hypoxia inducible factor 1, alpha subunit (basic helix-loop-helix transcription factor)
					STK24 - serine/threonine kinase 24
					NIPBL - nipped-b homolog (drosophila)
					DLG1 - discs, large homolog 1 (drosophila)
					SHROOM3 - shroom family member 3
					PDZD8 - pdz domain containing 8
					ITSN2 - intersectin 2
					GRN - granulin
					TNFSF10 - tumor necrosis factor (ligand) superfamily, member 10
					ITPKA - inositol-trisphosphate 3-kinase a
					ADAM15 - adam metallopeptidase domain 15
					MACF1 - microtubule-actin crosslinking factor 1
					MAPK8 - mitogen-activated protein kinase 8
					TGFB2 - transforming growth factor, beta 2
					TGFB1I1 - transforming growth factor beta 1 induced transcript 1
					PLCE1 - phospholipase c, epsilon 1
					CDKL2 - cyclin-dependent kinase-like 2 (cdc2-related kinase)
					MICALL2 - mical-like 2
					BAMBI - bmp and activin membrane-bound inhibitor
					EPHA7 - eph receptor a7
					CUL4B - cullin 4b
					SPTBN1 - spectrin, beta, non-erythrocytic 1
					RUFY1 - run and fyve domain containing 1
					CUL3 - cullin 3
					CDC42EP2 - cdc42 effector protein (rho gtpase binding) 2
					RTN4 - reticulon 4
					SMAD6 - smad family member 6
					RRAD - ras-related associated with diabetes
					YWHAZ - tyrosine 3-monooxygenase/tryptophan 5-monooxygenase activation protein, zeta polypeptide
GO:0071840	cellular component organization or biogenesis	1.65e-07	0.000263	1.29 (18036,4806,887,304)	[-] Hide genes
					CCNK - cyclin k
					BBIP1 - bbsome interacting protein 1
					BNIP3L - bcl2/adenovirus e1b 19kda interacting protein 3-like
					PHF21A - phd finger protein 21a
					FBXO18 - f-box protein, helicase, 18
					RFX2 - regulatory factor x, 2 (influences hla class ii expression)
					GDNF - glial cell derived neurotrophic factor
					VMP1 - vacuole membrane protein 1
					BCOR - bcl6 corepressor
					RECQL - recq protein-like (dna helicase q1-like)
					FARP1 - ferm, rhogef (arhgef) and pleckstrin domain protein 1 (chondrocyte-derived)
					ARL13B - adp-ribosylation factor-like 13b
					TCIRG1 - t-cell, immune regulator 1, atpase, h+ transporting, lysosomal v0 subunit a3
					TUBA3C - tubulin, alpha 3c
					ABLIM2 - actin binding lim protein family, member 2
					MUM1 - melanoma associated antigen (mutated) 1
					ACHE - acetylcholinesterase
					SOX9 - sry (sex determining region y)-box 9
					CFLAR - casp8 and fadd-like apoptosis regulator
					PIKFYVE - phosphoinositide kinase, fyve finger containing
					CCNB1IP1 - cyclin b1 interacting protein 1, e3 ubiquitin protein ligase
					PER2 - period circadian clock 2
					PCDP1 - primary ciliary dyskinesia protein 1
					DGKH - diacylglycerol kinase, eta
					BMI1 - bmi1 polycomb ring finger oncogene
					CDK11A - cyclin-dependent kinase 11a
					BMP2 - bone morphogenetic protein 2
					TMOD3 - tropomodulin 3 (ubiquitous)
					ICAM1 - intercellular adhesion molecule 1
					ACTL6A - actin-like 6a
					NDE1 - nude neurodevelopment protein 1
					ACTN1 - actinin, alpha 1
					SNX9 - sorting nexin 9
					PICALM - phosphatidylinositol binding clathrin assembly protein
					MYRF - myelin regulatory factor
					TNC - tenascin c
					ATP9A - atpase, class ii, type 9a
					AMER1 - apc membrane recruitment protein 1
					MYH9 - myosin, heavy chain 9, non-muscle
					TP53BP2 - tumor protein p53 binding protein, 2
					LIMCH1 - lim and calponin homology domains 1
					ARPC5 - actin related protein 2/3 complex, subunit 5, 16kda
					VPS4B - vacuolar protein sorting 4 homolog b (s. cerevisiae)
					GFI1B - growth factor independent 1b transcription repressor
					SNX10 - sorting nexin 10
					MAP1LC3A - microtubule-associated protein 1 light chain 3 alpha
					ADAM10 - adam metallopeptidase domain 10
					GOSR1 - golgi snap receptor complex member 1
					HIST1H2AK - histone cluster 1, h2ak
					SNAP25 - synaptosomal-associated protein, 25kda
					EGFR - epidermal growth factor receptor
					AHNAK - ahnak nucleoprotein
					CNN2 - calponin 2
					SGCE - sarcoglycan, epsilon
					ROCK2 - rho-associated, coiled-coil containing protein kinase 2
					TRAF1 - tnf receptor-associated factor 1
					EDN1 - endothelin 1
					FAM101B - family with sequence similarity 101, member b
					LAMA3 - laminin, alpha 3
					STX12 - syntaxin 12
					OPTN - optineurin
					WAPAL - wings apart-like homolog (drosophila)
					WASF1 - was protein family, member 1
					PANX1 - pannexin 1
					TMEM30A - transmembrane protein 30a
					MED6 - mediator complex subunit 6
					PDSS2 - prenyl (decaprenyl) diphosphate synthase, subunit 2
					CCSAP - centriole, cilia and spindle-associated protein
					PRKAA1 - protein kinase, amp-activated, alpha 1 catalytic subunit
					MTR - 5-methyltetrahydrofolate-homocysteine methyltransferase
					PLEKHA1 - pleckstrin homology domain containing, family a (phosphoinositide binding specific) member 1
					CAPN2 - calpain 2, (m/ii) large subunit
					KIF5C - kinesin family member 5c
					UTRN - utrophin
					VPS37C - vacuolar protein sorting 37 homolog c (s. cerevisiae)
					PIBF1 - progesterone immunomodulatory binding factor 1
					CASP7 - caspase 7, apoptosis-related cysteine peptidase
					PDCD6IP - programmed cell death 6 interacting protein
					USP4 - ubiquitin specific peptidase 4 (proto-oncogene)
					CTNNB1 - catenin (cadherin-associated protein), beta 1, 88kda
					FCHO2 - fch domain only 2
					VAMP4 - vesicle-associated membrane protein 4
					PPP2R3C - protein phosphatase 2, regulatory subunit b'', gamma
					STRN - striatin, calmodulin binding protein
					VIM - vimentin
					FLRT3 - fibronectin leucine rich transmembrane protein 3
					CTSS - cathepsin s
					SRGAP2C - slit-robo rho gtpase activating protein 2c
					KCTD1 - potassium channel tetramerization domain containing 1
					ANKLE2 - ankyrin repeat and lem domain containing 2
					STXBP3 - syntaxin binding protein 3
					NTN1 - netrin 1
					TMEM135 - transmembrane protein 135
					TRIOBP - trio and f-actin binding protein
					WBP2NL - wbp2 n-terminal like
					SUV420H1 - suppressor of variegation 4-20 homolog 1 (drosophila)
					CXADR - coxsackie virus and adenovirus receptor
					TTC17 - tetratricopeptide repeat domain 17
					CYLD - cylindromatosis (turban tumor syndrome)
					TPPP - tubulin polymerization promoting protein
					NEK7 - nima-related kinase 7
					PPP1CC - protein phosphatase 1, catalytic subunit, gamma isozyme
					HIF1A - hypoxia inducible factor 1, alpha subunit (basic helix-loop-helix transcription factor)
					MSN - moesin
					TRADD - tnfrsf1a-associated via death domain
					NIPBL - nipped-b homolog (drosophila)
					IQSEC1 - iq motif and sec7 domain 1
					NOA1 - nitric oxide associated 1
					MYO1B - myosin ib
					MARVELD3 - marvel domain containing 3
					DENND4C - denn/madd domain containing 4c
					SRR - serine racemase
					MFN1 - mitofusin 1
					FAF2 - fas associated factor family member 2
					FBXL7 - f-box and leucine-rich repeat protein 7
					TUBB4A - tubulin, beta 4a class iva
					ADAM15 - adam metallopeptidase domain 15
					ITPKA - inositol-trisphosphate 3-kinase a
					COG7 - component of oligomeric golgi complex 7
					FBXO7 - f-box protein 7
					MAPK8 - mitogen-activated protein kinase 8
					USP3 - ubiquitin specific peptidase 3
					SRPK2 - srsf protein kinase 2
					BLOC1S5 - biogenesis of lysosomal organelles complex-1, subunit 5, muted
					NIN - ninein (gsk3b interacting protein)
					PLEK2 - pleckstrin 2
					PLCE1 - phospholipase c, epsilon 1
					ANKS4B - ankyrin repeat and sterile alpha motif domain containing 4b
					MICALL2 - mical-like 2
					ATXN10 - ataxin 10
					TUBGCP3 - tubulin, gamma complex associated protein 3
					C1GALT1C1 - c1galt1-specific chaperone 1
					PKN2 - protein kinase n2
					SPTBN1 - spectrin, beta, non-erythrocytic 1
					SYNE2 - spectrin repeat containing, nuclear envelope 2
					KCND3 - potassium voltage-gated channel, shal-related subfamily, member 3
					MIA3 - melanoma inhibitory activity family, member 3
					DOPEY2 - dopey family member 2
					CDC42EP2 - cdc42 effector protein (rho gtpase binding) 2
					VWA1 - von willebrand factor a domain containing 1
					RTN4 - reticulon 4
					TUBD1 - tubulin, delta 1
					KDM4D - lysine (k)-specific demethylase 4d
					SHPRH - snf2 histone linker phd ring helicase, e3 ubiquitin protein ligase
					TMEM123 - transmembrane protein 123
					SEPT7 - septin 7
					PHLDB2 - pleckstrin homology-like domain, family b, member 2
					S1PR2 - sphingosine-1-phosphate receptor 2
					FN1 - fibronectin 1
					SMC6 - structural maintenance of chromosomes 6
					BIRC3 - baculoviral iap repeat containing 3
					PAWR - prkc, apoptosis, wt1, regulator
					B9D2 - b9 protein domain 2
					FNTA - farnesyltransferase, caax box, alpha
					BIRC2 - baculoviral iap repeat containing 2
					HTRA1 - htra serine peptidase 1
					CDH2 - cadherin 2, type 1, n-cadherin (neuronal)
					RAB8B - rab8b, member ras oncogene family
					ELMO1 - engulfment and cell motility 1
					ZNF148 - zinc finger protein 148
					ANXA5 - annexin a5
					CLIC4 - chloride intracellular channel 4
					RSF1 - remodeling and spacing factor 1
					ATXN3 - ataxin 3
					PSEN1 - presenilin 1
					FAM134B - family with sequence similarity 134, member b
					CD151 - cd151 molecule (raph blood group)
					RABGEF1 - rab guanine nucleotide exchange factor (gef) 1
					USP16 - ubiquitin specific peptidase 16
					APAF1 - apoptotic peptidase activating factor 1
					MLLT4 - myeloid/lymphoid or mixed-lineage leukemia (trithorax homolog, drosophila); translocated to, 4
					APBB2 - amyloid beta (a4) precursor protein-binding, family b, member 2
					COBL - cordon-bleu wh2 repeat protein
					ILK - integrin-linked kinase
					DZANK1 - double zinc ribbon and ankyrin repeat domains 1
					P2RX4 - purinergic receptor p2x, ligand-gated ion channel, 4
					MMP7 - matrix metallopeptidase 7 (matrilysin, uterine)
					P2RX7 - purinergic receptor p2x, ligand-gated ion channel, 7
					SATB2 - satb homeobox 2
					BLZF1 - basic leucine zipper nuclear factor 1
					AHCTF1 - at hook containing transcription factor 1
					PSMB10 - proteasome (prosome, macropain) subunit, beta type, 10
					PDLIM7 - pdz and lim domain 7 (enigma)
					MMP14 - matrix metallopeptidase 14 (membrane-inserted)
					CCL2 - chemokine (c-c motif) ligand 2
					TDG - thymine-dna glycosylase
					APOC2 - apolipoprotein c-ii
					FAS - fas cell surface death receptor
					DYNLT1 - dynein, light chain, tctex-type 1
					PAM - peptidylglycine alpha-amidating monooxygenase
					TAF7 - taf7 rna polymerase ii, tata box binding protein (tbp)-associated factor, 55kda
					CENPC - centromere protein c
					HIST1H2AD - histone cluster 1, h2ad
					NSF - n-ethylmaleimide-sensitive factor
					FGFR1 - fibroblast growth factor receptor 1
					SYNM - synemin, intermediate filament protein
					ITGA2 - integrin, alpha 2 (cd49b, alpha 2 subunit of vla-2 receptor)
					ARRB1 - arrestin, beta 1
					PDGFB - platelet-derived growth factor beta polypeptide
					REPS2 - ralbp1 associated eps domain containing 2
					ARID1B - at rich interactive domain 1b (swi1-like)
					FGF2 - fibroblast growth factor 2 (basic)
					ITGB6 - integrin, beta 6
					MEF2A - myocyte enhancer factor 2a
					PDPK1 - 3-phosphoinositide dependent protein kinase-1
					RHOA - ras homolog family member a
					TAPBP - tap binding protein (tapasin)
					ITGAV - integrin, alpha v
					BRWD1 - bromodomain and wd repeat domain containing 1
					ARHGAP6 - rho gtpase activating protein 6
					ITGB1 - integrin, beta 1 (fibronectin receptor, beta polypeptide, antigen cd29 includes mdf2, msk12)
					BAZ1A - bromodomain adjacent to zinc finger domain, 1a
					ITGB3 - integrin, beta 3 (platelet glycoprotein iiia, antigen cd61)
					DAXX - death-domain associated protein
					RND1 - rho family gtpase 1
					GPR158 - g protein-coupled receptor 158
					TMSB10 - thymosin beta 10
					MET - met proto-oncogene
					S100A6 - s100 calcium binding protein a6
					CEP192 - centrosomal protein 192kda
					TCF7 - transcription factor 7 (t-cell specific, hmg-box)
					CDH6 - cadherin 6, type 2, k-cadherin (fetal kidney)
					TNFSF11 - tumor necrosis factor (ligand) superfamily, member 11
					SCLT1 - sodium channel and clathrin linker 1
					PTPRD - protein tyrosine phosphatase, receptor type, d
					FAT1 - fat atypical cadherin 1
					SH3D19 - sh3 domain containing 19
					PTPRF - protein tyrosine phosphatase, receptor type, f
					VTA1 - vesicle (multivesicular body) trafficking 1
					NCKAP1 - nck-associated protein 1
					ATP2A2 - atpase, ca++ transporting, cardiac muscle, slow twitch 2
					ZBTB1 - zinc finger and btb domain containing 1
					TRAF3IP1 - tnf receptor-associated factor 3 interacting protein 1
					SRSF10 - serine/arginine-rich splicing factor 10
					PTPRK - protein tyrosine phosphatase, receptor type, k
					PTPRM - protein tyrosine phosphatase, receptor type, m
					RHOQ - ras homolog family member q
					ATP1B1 - atpase, na+/k+ transporting, beta 1 polypeptide
					GOLGA4 - golgin a4
					HIST1H2AM - histone cluster 1, h2am
					HBS1L - hbs1-like (s. cerevisiae)
					IFT74 - intraflagellar transport 74 homolog (chlamydomonas)
					TLE4 - transducin-like enhancer of split 4 (e(sp1) homolog, drosophila)
					ERO1L - ero1-like (s. cerevisiae)
					CHM - choroideremia (rab escort protein 1)
					MAP4 - microtubule-associated protein 4
					SH3KBP1 - sh3-domain kinase binding protein 1
					DNAH7 - dynein, axonemal, heavy chain 7
					VPS54 - vacuolar protein sorting 54 homolog (s. cerevisiae)
					PVR - poliovirus receptor
					SIRT1 - sirtuin 1
					AMOT - angiomotin
					MAN2A1 - mannosidase, alpha, class 2a, member 1
					ATG14 - autophagy related 14
					HDAC4 - histone deacetylase 4
					CORO2A - coronin, actin binding protein, 2a
					WEE1 - wee1 homolog (s. pombe)
					M1AP - meiosis 1 associated protein
					TMOD1 - tropomodulin 1
					MATN2 - matrilin 2
					MAX - myc associated factor x
					ARHGAP21 - rho gtpase activating protein 21
					PCDHB14 - protocadherin beta 14
					BCL9L - b-cell cll/lymphoma 9-like
					DSG2 - desmoglein 2
					TNFAIP3 - tumor necrosis factor, alpha-induced protein 3
					CLDN1 - claudin 1
					RAB27A - rab27a, member ras oncogene family
					KCTD21 - potassium channel tetramerization domain containing 21
					STK24 - serine/threonine kinase 24
					TEP1 - telomerase-associated protein 1
					SOAT2 - sterol o-acyltransferase 2
					DLG1 - discs, large homolog 1 (drosophila)
					SHROOM3 - shroom family member 3
					GCC2 - grip and coiled-coil domain containing 2
					BLOC1S6 - biogenesis of lysosomal organelles complex-1, subunit 6, pallidin
					RAD51D - rad51 paralog d
					RSPH1 - radial spoke head 1 homolog (chlamydomonas)
					NEDD9 - neural precursor cell expressed, developmentally down-regulated 9
					RAG2 - recombination activating gene 2
					PDZD8 - pdz domain containing 8
					NFIB - nuclear factor i/b
					SPAG9 - sperm associated antigen 9
					PMEL - premelanosome protein
					NID2 - nidogen 2 (osteonidogen)
					NF1 - neurofibromin 1
					ING3 - inhibitor of growth family, member 3
					MACF1 - microtubule-actin crosslinking factor 1
					SORBS2 - sorbin and sh3 domain containing 2
					REEP3 - receptor accessory protein 3
					TGFBI - transforming growth factor, beta-induced, 68kda
					TGFB2 - transforming growth factor, beta 2
					DYNC1LI2 - dynein, cytoplasmic 1, light intermediate chain 2
					ARID4A - at rich interactive domain 4a (rbp1-like)
					H2AFV - h2a histone family, member v
					CUL4B - cullin 4b
					PIK3CA - phosphatidylinositol-4,5-bisphosphate 3-kinase, catalytic subunit alpha
					SGCB - sarcoglycan, beta (43kda dystrophin-associated glycoprotein)
					CXCL1 - chemokine (c-x-c motif) ligand 1 (melanoma growth stimulating activity, alpha)
					CUL3 - cullin 3
					YWHAZ - tyrosine 3-monooxygenase/tryptophan 5-monooxygenase activation protein, zeta polypeptide
					LSR - lipolysis stimulated lipoprotein receptor
					PIGR - polymeric immunoglobulin receptor
					KIAA0430 - kiaa0430
GO:0048523	negative regulation of cellular process	5.27e-07	0.000755	1.31 (18036,4058,887,261)	[-] Hide genes
					CCNK - cyclin k
					ZMYND8 - zinc finger, mynd-type containing 8
					BNIP3L - bcl2/adenovirus e1b 19kda interacting protein 3-like
					DNAJA1 - dnaj (hsp40) homolog, subfamily a, member 1
					SERPINA3 - serpin peptidase inhibitor, clade a (alpha-1 antiproteinase, antitrypsin), member 3
					CAB39L - calcium binding protein 39-like
					SKOR2 - ski family transcriptional corepressor 2
					NFE2L3 - nuclear factor (erythroid-derived 2)-like 3
					FBXO18 - f-box protein, helicase, 18
					GDNF - glial cell derived neurotrophic factor
					BCOR - bcl6 corepressor
					FARP1 - ferm, rhogef (arhgef) and pleckstrin domain protein 1 (chondrocyte-derived)
					ZFP36L1 - zfp36 ring finger protein-like 1
					LGALS1 - lectin, galactoside-binding, soluble, 1
					BTG1 - b-cell translocation gene 1, anti-proliferative
					FAM89B - family with sequence similarity 89, member b
					NRIP1 - nuclear receptor interacting protein 1
					C8orf4 - chromosome 8 open reading frame 4
					CEACAM1 - carcinoembryonic antigen-related cell adhesion molecule 1 (biliary glycoprotein)
					ACHE - acetylcholinesterase
					SOX9 - sry (sex determining region y)-box 9
					CFLAR - casp8 and fadd-like apoptosis regulator
					TIPRL - tip41, tor signaling pathway regulator-like (s. cerevisiae)
					NAB1 - ngfi-a binding protein 1 (egr1 binding protein 1)
					RIPPLY1 - ripply transcriptional repressor 1
					PER2 - period circadian clock 2
					BMI1 - bmi1 polycomb ring finger oncogene
					BMP2 - bone morphogenetic protein 2
					LEMD3 - lem domain containing 3
					TMOD3 - tropomodulin 3 (ubiquitous)
					RGS4 - regulator of g-protein signaling 4
					BMPR1A - bone morphogenetic protein receptor, type ia
					ICAM1 - intercellular adhesion molecule 1
					IL18BP - interleukin 18 binding protein
					ACTN1 - actinin, alpha 1
					PICALM - phosphatidylinositol binding clathrin assembly protein
					LDLRAD4 - low density lipoprotein receptor class a domain containing 4
					TNC - tenascin c
					IER3 - immediate early response 3
					PPM1B - protein phosphatase, mg2+/mn2+ dependent, 1b
					AMER1 - apc membrane recruitment protein 1
					MYH9 - myosin, heavy chain 9, non-muscle
					ACVR1 - activin a receptor, type i
					VNN1 - vanin 1
					TP53BP2 - tumor protein p53 binding protein, 2
					IP6K2 - inositol hexakisphosphate kinase 2
					HCFC2 - host cell factor c2
					VPS4B - vacuolar protein sorting 4 homolog b (s. cerevisiae)
					GFI1B - growth factor independent 1b transcription repressor
					GLG1 - golgi glycoprotein 1
					ADAM10 - adam metallopeptidase domain 10
					HIST1H2AK - histone cluster 1, h2ak
					EGFR - epidermal growth factor receptor
					MXI1 - max interactor 1, dimerization protein
					SIRPG - signal-regulatory protein gamma
					TRIM10 - tripartite motif containing 10
					UBR5 - ubiquitin protein ligase e3 component n-recognin 5
					HIPK3 - homeodomain interacting protein kinase 3
					ROCK2 - rho-associated, coiled-coil containing protein kinase 2
					RGS9BP - regulator of g protein signaling 9 binding protein
					PPP1R13L - protein phosphatase 1, regulatory subunit 13 like
					EDN1 - endothelin 1
					FAM101B - family with sequence similarity 101, member b
					OPTN - optineurin
					WAPAL - wings apart-like homolog (drosophila)
					PRKAA1 - protein kinase, amp-activated, alpha 1 catalytic subunit
					QKI - qki, kh domain containing, rna binding
					PLEKHA1 - pleckstrin homology domain containing, family a (phosphoinositide binding specific) member 1
					JAG1 - jagged 1
					PIBF1 - progesterone immunomodulatory binding factor 1
					CTBP2 - c-terminal binding protein 2
					INSIG2 - insulin induced gene 2
					TNRC6B - trinucleotide repeat containing 6b
					ATF7IP - activating transcription factor 7 interacting protein
					C12orf5 - chromosome 12 open reading frame 5
					USP4 - ubiquitin specific peptidase 4 (proto-oncogene)
					TAB2 - tgf-beta activated kinase 1/map3k7 binding protein 2
					CTNNB1 - catenin (cadherin-associated protein), beta 1, 88kda
					APOBEC3G - apolipoprotein b mrna editing enzyme, catalytic polypeptide-like 3g
					PPP2R5A - protein phosphatase 2, regulatory subunit b', alpha
					STRN - striatin, calmodulin binding protein
					VIM - vimentin
					FLRT3 - fibronectin leucine rich transmembrane protein 3
					SRGAP2C - slit-robo rho gtpase activating protein 2c
					KCTD1 - potassium channel tetramerization domain containing 1
					WWP1 - ww domain containing e3 ubiquitin protein ligase 1
					AHSG - alpha-2-hs-glycoprotein
					ANKLE2 - ankyrin repeat and lem domain containing 2
					AHR - aryl hydrocarbon receptor
					ABHD2 - abhydrolase domain containing 2
					STXBP3 - syntaxin binding protein 3
					NTN1 - netrin 1
					TRIOBP - trio and f-actin binding protein
					TJP2 - tight junction protein 2
					CYLD - cylindromatosis (turban tumor syndrome)
					HIF1A - hypoxia inducible factor 1, alpha subunit (basic helix-loop-helix transcription factor)
					TRADD - tnfrsf1a-associated via death domain
					NIPBL - nipped-b homolog (drosophila)
					MARVELD3 - marvel domain containing 3
					KAL1 - kallmann syndrome 1 sequence
					FXR1 - fragile x mental retardation, autosomal homolog 1
					MID2 - midline 2
					TNFSF10 - tumor necrosis factor (ligand) superfamily, member 10
					ADAM15 - adam metallopeptidase domain 15
					FBXO7 - f-box protein 7
					MAPK8 - mitogen-activated protein kinase 8
					GATA6 - gata binding protein 6
					SRPK2 - srsf protein kinase 2
					TAB3 - tgf-beta activated kinase 1/map3k7 binding protein 3
					SRY - sex determining region y
					JPH2 - junctophilin 2
					BAMBI - bmp and activin membrane-bound inhibitor
					WFDC2 - wap four-disulfide core domain 2
					EPHA7 - eph receptor a7
					SPTBN1 - spectrin, beta, non-erythrocytic 1
					MIA3 - melanoma inhibitory activity family, member 3
					TNFAIP8 - tumor necrosis factor, alpha-induced protein 8
					DNAJB5 - dnaj (hsp40) homolog, subfamily b, member 5
					ZNF564 - zinc finger protein 564
					RTN4 - reticulon 4
					RRAD - ras-related associated with diabetes
					RRAS - related ras viral (r-ras) oncogene homolog
					PLCL2 - phospholipase c-like 2
					TNFRSF10B - tumor necrosis factor receptor superfamily, member 10b
					MICB - mhc class i polypeptide-related sequence b
					PHLDB2 - pleckstrin homology-like domain, family b, member 2
					S1PR2 - sphingosine-1-phosphate receptor 2
					FN1 - fibronectin 1
					XIAP - x-linked inhibitor of apoptosis
					BIRC3 - baculoviral iap repeat containing 3
					PAWR - prkc, apoptosis, wt1, regulator
					SEMA5B - sema domain, seven thrombospondin repeats (type 1 and type 1-like), transmembrane domain (tm) and short cytoplasmic domain, (semaphorin) 5b
					SNX25 - sorting nexin 25
					BIRC2 - baculoviral iap repeat containing 2
					ZEB1 - zinc finger e-box binding homeobox 1
					HTRA1 - htra serine peptidase 1
					FLT4 - fms-related tyrosine kinase 4
					CDH2 - cadherin 2, type 1, n-cadherin (neuronal)
					ZNF148 - zinc finger protein 148
					ANXA5 - annexin a5
					INHBB - inhibin, beta b
					C16orf45 - chromosome 16 open reading frame 45
					ACE - angiotensin i converting enzyme
					CLIC4 - chloride intracellular channel 4
					RSF1 - remodeling and spacing factor 1
					PSEN1 - presenilin 1
					FAM134B - family with sequence similarity 134, member b
					RABGEF1 - rab guanine nucleotide exchange factor (gef) 1
					PLCB1 - phospholipase c, beta 1 (phosphoinositide-specific)
					APBB2 - amyloid beta (a4) precursor protein-binding, family b, member 2
					ILK - integrin-linked kinase
					BHLHE40 - basic helix-loop-helix family, member e40
					P2RX7 - purinergic receptor p2x, ligand-gated ion channel, 7
					SATB2 - satb homeobox 2
					SUFU - suppressor of fused homolog (drosophila)
					PSMB10 - proteasome (prosome, macropain) subunit, beta type, 10
					PSMB9 - proteasome (prosome, macropain) subunit, beta type, 9
					MMP14 - matrix metallopeptidase 14 (membrane-inserted)
					CCL2 - chemokine (c-c motif) ligand 2
					TDG - thymine-dna glycosylase
					APOC2 - apolipoprotein c-ii
					TNKS2 - tankyrase, trf1-interacting ankyrin-related adp-ribose polymerase 2
					IL8 - interleukin 8
					FAS - fas cell surface death receptor
					DYNLT1 - dynein, light chain, tctex-type 1
					IL6ST - interleukin 6 signal transducer (gp130, oncostatin m receptor)
					DUSP10 - dual specificity phosphatase 10
					OXR1 - oxidation resistance 1
					TAF7 - taf7 rna polymerase ii, tata box binding protein (tbp)-associated factor, 55kda
					HIST1H2AD - histone cluster 1, h2ad
					IL20RB - interleukin 20 receptor beta
					FGFR1 - fibroblast growth factor receptor 1
					ARRB1 - arrestin, beta 1
					PDGFB - platelet-derived growth factor beta polypeptide
					FGF2 - fibroblast growth factor 2 (basic)
					MEF2A - myocyte enhancer factor 2a
					PDPK1 - 3-phosphoinositide dependent protein kinase-1
					SESN1 - sestrin 1
					RHOA - ras homolog family member a
					PTGFR - prostaglandin f receptor (fp)
					NEDD4L - neural precursor cell expressed, developmentally down-regulated 4-like, e3 ubiquitin protein ligase
					ITGAV - integrin, alpha v
					MEIS2 - meis homeobox 2
					TXNDC12 - thioredoxin domain containing 12 (endoplasmic reticulum)
					ARHGAP6 - rho gtpase activating protein 6
					ITGB1 - integrin, beta 1 (fibronectin receptor, beta polypeptide, antigen cd29 includes mdf2, msk12)
					ITGB3 - integrin, beta 3 (platelet glycoprotein iiia, antigen cd61)
					TBX15 - t-box 15
					DAXX - death-domain associated protein
					RND1 - rho family gtpase 1
					CDKN1C - cyclin-dependent kinase inhibitor 1c (p57, kip2)
					MET - met proto-oncogene
					CDKN1B - cyclin-dependent kinase inhibitor 1b (p27, kip1)
					SPOPL - speckle-type poz protein-like
					CEP192 - centrosomal protein 192kda
					CDKN2B - cyclin-dependent kinase inhibitor 2b (p15, inhibits cdk4)
					TCF7 - transcription factor 7 (t-cell specific, hmg-box)
					TPCN1 - two pore segment channel 1
					MFI2 - antigen p97 (melanoma associated) identified by monoclonal antibodies 133.2 and 96.5
					PPAP2A - phosphatidic acid phosphatase type 2a
					TENC1 - tensin like c1 domain containing phosphatase (tensin 2)
					ZNF217 - zinc finger protein 217
					ZNF224 - zinc finger protein 224
					CD55 - cd55 molecule, decay accelerating factor for complement (cromer blood group)
					ZBTB1 - zinc finger and btb domain containing 1
					CXXC5 - cxxc finger protein 5
					TRAF3IP1 - tnf receptor-associated factor 3 interacting protein 1
					TRIM67 - tripartite motif containing 67
					ORMDL3 - orm1-like 3 (s. cerevisiae)
					SRSF10 - serine/arginine-rich splicing factor 10
					PTPRK - protein tyrosine phosphatase, receptor type, k
					RHOQ - ras homolog family member q
					PTPRM - protein tyrosine phosphatase, receptor type, m
					HIST1H2AM - histone cluster 1, h2am
					IFT74 - intraflagellar transport 74 homolog (chlamydomonas)
					TLE4 - transducin-like enhancer of split 4 (e(sp1) homolog, drosophila)
					DPP4 - dipeptidyl-peptidase 4
					ERO1L - ero1-like (s. cerevisiae)
					MAP4 - microtubule-associated protein 4
					TLR3 - toll-like receptor 3
					SH3KBP1 - sh3-domain kinase binding protein 1
					CNOT2 - ccr4-not transcription complex, subunit 2
					SIRT1 - sirtuin 1
					DUSP8 - dual specificity phosphatase 8
					ATG14 - autophagy related 14
					HDAC4 - histone deacetylase 4
					DIXDC1 - dix domain containing 1
					EGLN1 - egl-9 family hypoxia-inducible factor 1
					TMOD1 - tropomodulin 1
					BCL9L - b-cell cll/lymphoma 9-like
					TNFAIP3 - tumor necrosis factor, alpha-induced protein 3
					SH3RF2 - sh3 domain containing ring finger 2
					ZNF268 - zinc finger protein 268
					TMBIM4 - transmembrane bax inhibitor motif containing 4
					STK24 - serine/threonine kinase 24
					DLG1 - discs, large homolog 1 (drosophila)
					RASA3 - ras p21 protein activator 3
					RRM2B - ribonucleotide reductase m2 b (tp53 inducible)
					MORC3 - morc family cw-type zinc finger 3
					NFIB - nuclear factor i/b
					RARRES3 - retinoic acid receptor responder (tazarotene induced) 3
					LTBP1 - latent transforming growth factor beta binding protein 1
					NF1 - neurofibromin 1
					CLK2 - cdc-like kinase 2
					ZBTB4 - zinc finger and btb domain containing 4
					TGFBI - transforming growth factor, beta-induced, 68kda
					TGFB2 - transforming growth factor, beta 2
					TGFB1I1 - transforming growth factor beta 1 induced transcript 1
					ARID4A - at rich interactive domain 4a (rbp1-like)
					H2AFV - h2a histone family, member v
					TRIM15 - tripartite motif containing 15
					PHF14 - phd finger protein 14
					PIK3CA - phosphatidylinositol-4,5-bisphosphate 3-kinase, catalytic subunit alpha
					CXCL1 - chemokine (c-x-c motif) ligand 1 (melanoma growth stimulating activity, alpha)
					CUL3 - cullin 3
					FNTB - farnesyltransferase, caax box, beta
					RAB11FIP1 - rab11 family interacting protein 1 (class i)
					TIA1 - tia1 cytotoxic granule-associated rna binding protein
					SMAD6 - smad family member 6
					YWHAZ - tyrosine 3-monooxygenase/tryptophan 5-monooxygenase activation protein, zeta polypeptide
					KIAA0430 - kiaa0430
GO:0050793	regulation of developmental process	5.5e-07	0.000717	1.46 (18036,2193,887,157)	[-] Hide genes
					ZMYND8 - zinc finger, mynd-type containing 8
					SEPT7 - septin 7
					PHLDB2 - pleckstrin homology-like domain, family b, member 2
					PDLIM5 - pdz and lim domain 5
					S1PR2 - sphingosine-1-phosphate receptor 2
					CASZ1 - castor zinc finger 1
					FN1 - fibronectin 1
					SEMA5B - sema domain, seven thrombospondin repeats (type 1 and type 1-like), transmembrane domain (tm) and short cytoplasmic domain, (semaphorin) 5b
					BIRC2 - baculoviral iap repeat containing 2
					ZEB1 - zinc finger e-box binding homeobox 1
					FLT4 - fms-related tyrosine kinase 4
					CDH2 - cadherin 2, type 1, n-cadherin (neuronal)
					GDNF - glial cell derived neurotrophic factor
					BCOR - bcl6 corepressor
					ACE - angiotensin i converting enzyme
					C16orf45 - chromosome 16 open reading frame 45
					PSEN1 - presenilin 1
					ZFP36L1 - zfp36 ring finger protein-like 1
					LGALS1 - lectin, galactoside-binding, soluble, 1
					CELSR1 - cadherin, egf lag seven-pass g-type receptor 1
					PLCB1 - phospholipase c, beta 1 (phosphoinositide-specific)
					BTG1 - b-cell translocation gene 1, anti-proliferative
					ILK - integrin-linked kinase
					COBL - cordon-bleu wh2 repeat protein
					C8orf4 - chromosome 8 open reading frame 4
					P2RX7 - purinergic receptor p2x, ligand-gated ion channel, 7
					ARHGEF19 - rho guanine nucleotide exchange factor (gef) 19
					CEACAM1 - carcinoembryonic antigen-related cell adhesion molecule 1 (biliary glycoprotein)
					SUFU - suppressor of fused homolog (drosophila)
					GPRC5B - g protein-coupled receptor, family c, group 5, member b
					FOXO6 - forkhead box o6
					PSMB10 - proteasome (prosome, macropain) subunit, beta type, 10
					PDLIM7 - pdz and lim domain 7 (enigma)
					APLF - aprataxin and pnkp like factor
					PSMB9 - proteasome (prosome, macropain) subunit, beta type, 9
					PALMD - palmdelphin
					SOX9 - sry (sex determining region y)-box 9
					CFLAR - casp8 and fadd-like apoptosis regulator
					MMP14 - matrix metallopeptidase 14 (membrane-inserted)
					CCL2 - chemokine (c-c motif) ligand 2
					NAB1 - ngfi-a binding protein 1 (egr1 binding protein 1)
					PER2 - period circadian clock 2
					GDF6 - growth differentiation factor 6
					BMP2 - bone morphogenetic protein 2
					TNKS2 - tankyrase, trf1-interacting ankyrin-related adp-ribose polymerase 2
					IL8 - interleukin 8
					BMPR1A - bone morphogenetic protein receptor, type ia
					FAS - fas cell surface death receptor
					IL6ST - interleukin 6 signal transducer (gp130, oncostatin m receptor)
					DYNLT1 - dynein, light chain, tctex-type 1
					DUSP10 - dual specificity phosphatase 10
					ICAM1 - intercellular adhesion molecule 1
					MYRF - myelin regulatory factor
					FGFR1 - fibroblast growth factor receptor 1
					LDLRAD4 - low density lipoprotein receptor class a domain containing 4
					ACVR2A - activin a receptor, type iia
					MYH9 - myosin, heavy chain 9, non-muscle
					TPBG - trophoblast glycoprotein
					ACVR1 - activin a receptor, type i
					VNN1 - vanin 1
					PDGFB - platelet-derived growth factor beta polypeptide
					MEF2A - myocyte enhancer factor 2a
					GLG1 - golgi glycoprotein 1
					FGF2 - fibroblast growth factor 2 (basic)
					SNAP25 - synaptosomal-associated protein, 25kda
					CA2 - carbonic anhydrase ii
					RHOA - ras homolog family member a
					CSNK1G1 - casein kinase 1, gamma 1
					NEDD4L - neural precursor cell expressed, developmentally down-regulated 4-like, e3 ubiquitin protein ligase
					MEIS2 - meis homeobox 2
					ITGAV - integrin, alpha v
					BRWD1 - bromodomain and wd repeat domain containing 1
					ITGB1 - integrin, beta 1 (fibronectin receptor, beta polypeptide, antigen cd29 includes mdf2, msk12)
					ITGB3 - integrin, beta 3 (platelet glycoprotein iiia, antigen cd61)
					IL27RA - interleukin 27 receptor, alpha
					S100A13 - s100 calcium binding protein a13
					DAXX - death-domain associated protein
					CDKN1B - cyclin-dependent kinase inhibitor 1b (p27, kip1)
					ROCK2 - rho-associated, coiled-coil containing protein kinase 2
					MFI2 - antigen p97 (melanoma associated) identified by monoclonal antibodies 133.2 and 96.5
					PPP1R13L - protein phosphatase 1, regulatory subunit 13 like
					EDN1 - endothelin 1
					FAM101B - family with sequence similarity 101, member b
					TNFSF11 - tumor necrosis factor (ligand) superfamily, member 11
					PTPRD - protein tyrosine phosphatase, receptor type, d
					LAMA3 - laminin, alpha 3
					SH3D19 - sh3 domain containing 19
					PTPRF - protein tyrosine phosphatase, receptor type, f
					TMEM30A - transmembrane protein 30a
					CCSAP - centriole, cilia and spindle-associated protein
					PRKAA1 - protein kinase, amp-activated, alpha 1 catalytic subunit
					ADRB1 - adrenoceptor beta 1
					ZBTB1 - zinc finger and btb domain containing 1
					TRAF3IP1 - tnf receptor-associated factor 3 interacting protein 1
					TRIM67 - tripartite motif containing 67
					PTPRM - protein tyrosine phosphatase, receptor type, m
					RHOQ - ras homolog family member q
					GOLGA4 - golgin a4
					JAG1 - jagged 1
					MAP4 - microtubule-associated protein 4
					TLR3 - toll-like receptor 3
					SH3KBP1 - sh3-domain kinase binding protein 1
					CNOT2 - ccr4-not transcription complex, subunit 2
					AMOT - angiomotin
					SIRT1 - sirtuin 1
					MAN2A1 - mannosidase, alpha, class 2a, member 1
					CHI3L1 - chitinase 3-like 1 (cartilage glycoprotein-39)
					CTNNB1 - catenin (cadherin-associated protein), beta 1, 88kda
					HDAC4 - histone deacetylase 4
					DIXDC1 - dix domain containing 1
					EGLN1 - egl-9 family hypoxia-inducible factor 1
					PPP2R3C - protein phosphatase 2, regulatory subunit b'', gamma
					VIM - vimentin
					FLRT3 - fibronectin leucine rich transmembrane protein 3
					SRGAP2C - slit-robo rho gtpase activating protein 2c
					AHSG - alpha-2-hs-glycoprotein
					NTN1 - netrin 1
					MSR1 - macrophage scavenger receptor 1
					TRIOBP - trio and f-actin binding protein
					BCL9L - b-cell cll/lymphoma 9-like
					TNFAIP3 - tumor necrosis factor, alpha-induced protein 3
					TJP2 - tight junction protein 2
					ZNF268 - zinc finger protein 268
					CYLD - cylindromatosis (turban tumor syndrome)
					IL23R - interleukin 23 receptor
					MSN - moesin
					HIF1A - hypoxia inducible factor 1, alpha subunit (basic helix-loop-helix transcription factor)
					STK24 - serine/threonine kinase 24
					TRADD - tnfrsf1a-associated via death domain
					NIPBL - nipped-b homolog (drosophila)
					DLG1 - discs, large homolog 1 (drosophila)
					SHROOM3 - shroom family member 3
					BLOC1S6 - biogenesis of lysosomal organelles complex-1, subunit 6, pallidin
					RAG2 - recombination activating gene 2
					NFIB - nuclear factor i/b
					PDZD8 - pdz domain containing 8
					ITSN2 - intersectin 2
					SPAG9 - sperm associated antigen 9
					GRN - granulin
					NF1 - neurofibromin 1
					ITPKA - inositol-trisphosphate 3-kinase a
					MACF1 - microtubule-actin crosslinking factor 1
					FBXO7 - f-box protein 7
					GATA6 - gata binding protein 6
					TGFB2 - transforming growth factor, beta 2
					BLOC1S5 - biogenesis of lysosomal organelles complex-1, subunit 5, muted
					TGFB1I1 - transforming growth factor beta 1 induced transcript 1
					SRY - sex determining region y
					BAMBI - bmp and activin membrane-bound inhibitor
					JPH2 - junctophilin 2
					EPHA7 - eph receptor a7
					PHF14 - phd finger protein 14
					PIK3CA - phosphatidylinositol-4,5-bisphosphate 3-kinase, catalytic subunit alpha
					CDC42EP2 - cdc42 effector protein (rho gtpase binding) 2
					RTN4 - reticulon 4
					SMAD5 - smad family member 5
					RRAS - related ras viral (r-ras) oncogene homolog
GO:0022610	biological adhesion	5.53e-07	0.000661	1.64 (18036,1240,887,100)	[-] Hide genes
					MICB - mhc class i polypeptide-related sequence b
					SEPT7 - septin 7
					VEZT - vezatin, adherens junctions transmembrane protein
					IL18R1 - interleukin 18 receptor 1
					PHLDB2 - pleckstrin homology-like domain, family b, member 2
					PDLIM5 - pdz and lim domain 5
					LGALS4 - lectin, galactoside-binding, soluble, 4
					FN1 - fibronectin 1
					CDH2 - cadherin 2, type 1, n-cadherin (neuronal)
					VMP1 - vacuole membrane protein 1
					CD58 - cd58 molecule
					PSEN1 - presenilin 1
					ZFP36L1 - zfp36 ring finger protein-like 1
					CD151 - cd151 molecule (raph blood group)
					PCDH1 - protocadherin 1
					CELSR1 - cadherin, egf lag seven-pass g-type receptor 1
					MLLT4 - myeloid/lymphoid or mixed-lineage leukemia (trithorax homolog, drosophila); translocated to, 4
					ILK - integrin-linked kinase
					CD81 - cd81 molecule
					P2RX7 - purinergic receptor p2x, ligand-gated ion channel, 7
					CEACAM1 - carcinoembryonic antigen-related cell adhesion molecule 1 (biliary glycoprotein)
					ACHE - acetylcholinesterase
					PSMB10 - proteasome (prosome, macropain) subunit, beta type, 10
					SOX9 - sry (sex determining region y)-box 9
					CCL2 - chemokine (c-c motif) ligand 2
					TMOD3 - tropomodulin 3 (ubiquitous)
					MYO6 - myosin vi
					IL32 - interleukin 32
					ICAM1 - intercellular adhesion molecule 1
					SNX9 - sorting nexin 9
					DOCK9 - dedicator of cytokinesis 9
					PICALM - phosphatidylinositol binding clathrin assembly protein
					TNC - tenascin c
					ITGA2 - integrin, alpha 2 (cd49b, alpha 2 subunit of vla-2 receptor)
					MYH9 - myosin, heavy chain 9, non-muscle
					TPBG - trophoblast glycoprotein
					ACVR1 - activin a receptor, type i
					VNN1 - vanin 1
					ITGB6 - integrin, beta 6
					EGFR - epidermal growth factor receptor
					ITGAV - integrin, alpha v
					AHNAK - ahnak nucleoprotein
					CNN2 - calponin 2
					ITGB1 - integrin, beta 1 (fibronectin receptor, beta polypeptide, antigen cd29 includes mdf2, msk12)
					SIRPG - signal-regulatory protein gamma
					HABP2 - hyaluronan binding protein 2
					ITGB3 - integrin, beta 3 (platelet glycoprotein iiia, antigen cd61)
					SPECC1L - sperm antigen with calponin homology and coiled-coil domains 1-like
					SGCE - sarcoglycan, epsilon
					CDH6 - cadherin 6, type 2, k-cadherin (fetal kidney)
					TCF7 - transcription factor 7 (t-cell specific, hmg-box)
					PPP1R13L - protein phosphatase 1, regulatory subunit 13 like
					PTPRD - protein tyrosine phosphatase, receptor type, d
					LAMA3 - laminin, alpha 3
					FAT1 - fat atypical cadherin 1
					PTPRF - protein tyrosine phosphatase, receptor type, f
					PCDHGB4 - protocadherin gamma subfamily b, 4
					ATP2A2 - atpase, ca++ transporting, cardiac muscle, slow twitch 2
					ZBTB1 - zinc finger and btb domain containing 1
					SIGLEC14 - sialic acid binding ig-like lectin 14
					PTPRK - protein tyrosine phosphatase, receptor type, k
					PTPRM - protein tyrosine phosphatase, receptor type, m
					ATP1B1 - atpase, na+/k+ transporting, beta 1 polypeptide
					DPP4 - dipeptidyl-peptidase 4
					PVR - poliovirus receptor
					NHEJ1 - nonhomologous end-joining factor 1
					CTNNB1 - catenin (cadherin-associated protein), beta 1, 88kda
					PPP3CB - protein phosphatase 3, catalytic subunit, beta isozyme
					FLRT3 - fibronectin leucine rich transmembrane protein 3
					STXBP3 - syntaxin binding protein 3
					NTN1 - netrin 1
					PCDHB14 - protocadherin beta 14
					DSG2 - desmoglein 2
					CXADR - coxsackie virus and adenovirus receptor
					CLDN1 - claudin 1
					TJP2 - tight junction protein 2
					CLDN12 - claudin 12
					MCAM - melanoma cell adhesion molecule
					RAB27A - rab27a, member ras oncogene family
					MSN - moesin
					STK24 - serine/threonine kinase 24
					DLG1 - discs, large homolog 1 (drosophila)
					MYO1B - myosin ib
					NEDD9 - neural precursor cell expressed, developmentally down-regulated 9
					RAG2 - recombination activating gene 2
					CLDN16 - claudin 16
					KAL1 - kallmann syndrome 1 sequence
					NID2 - nidogen 2 (osteonidogen)
					ADAM15 - adam metallopeptidase domain 15
					MACF1 - microtubule-actin crosslinking factor 1
					SORBS2 - sorbin and sh3 domain containing 2
					TGFBI - transforming growth factor, beta-induced, 68kda
					TGFB2 - transforming growth factor, beta 2
					TGFB1I1 - transforming growth factor beta 1 induced transcript 1
					MICALL2 - mical-like 2
					PKN2 - protein kinase n2
					SPTBN1 - spectrin, beta, non-erythrocytic 1
					RTN4 - reticulon 4
					SMAD6 - smad family member 6
					YWHAZ - tyrosine 3-monooxygenase/tryptophan 5-monooxygenase activation protein, zeta polypeptide
GO:0030029	actin filament-based process	6.77e-07	0.000746	2.41 (18036,312,887,37)	[-] Hide genes
					TPM4 - tropomyosin 4
					S1PR2 - sphingosine-1-phosphate receptor 2
					DLG1 - discs, large homolog 1 (drosophila)
					MYO1B - myosin ib
					IQSEC1 - iq motif and sec7 domain 1
					MYH9 - myosin, heavy chain 9, non-muscle
					RHOQ - ras homolog family member q
					ARRB1 - arrestin, beta 1
					LIMCH1 - lim and calponin homology domains 1
					ARPC5 - actin related protein 2/3 complex, subunit 5, 16kda
					PDPK1 - 3-phosphoinositide dependent protein kinase-1
					MEF2A - myocyte enhancer factor 2a
					ELMO1 - engulfment and cell motility 1
					RHOA - ras homolog family member a
					ATXN3 - ataxin 3
					CNN2 - calponin 2
					ITGB1 - integrin, beta 1 (fibronectin receptor, beta polypeptide, antigen cd29 includes mdf2, msk12)
					NF1 - neurofibromin 1
					ITPKA - inositol-trisphosphate 3-kinase a
					AMOT - angiomotin
					CORO2A - coronin, actin binding protein, 2a
					ABLIM2 - actin binding lim protein family, member 2
					TMOD1 - tropomodulin 1
					VIM - vimentin
					PLEK2 - pleckstrin 2
					PDLIM7 - pdz and lim domain 7 (enigma)
					CFLAR - casp8 and fadd-like apoptosis regulator
					ROCK2 - rho-associated, coiled-coil containing protein kinase 2
					MICALL2 - mical-like 2
					TRIOBP - trio and f-actin binding protein
					CXCL1 - chemokine (c-x-c motif) ligand 1 (melanoma growth stimulating activity, alpha)
					SYNE2 - spectrin repeat containing, nuclear envelope 2
					TMOD3 - tropomodulin 3 (ubiquitous)
					CUL3 - cullin 3
					CXADR - coxsackie virus and adenovirus receptor
					CDC42EP2 - cdc42 effector protein (rho gtpase binding) 2
					MYO6 - myosin vi
GO:0007155	cell adhesion	8.64e-07	0.000885	1.63 (18036,1236,887,99)	[-] Hide genes
					MICB - mhc class i polypeptide-related sequence b
					SEPT7 - septin 7
					VEZT - vezatin, adherens junctions transmembrane protein
					IL18R1 - interleukin 18 receptor 1
					PHLDB2 - pleckstrin homology-like domain, family b, member 2
					PDLIM5 - pdz and lim domain 5
					LGALS4 - lectin, galactoside-binding, soluble, 4
					FN1 - fibronectin 1
					CDH2 - cadherin 2, type 1, n-cadherin (neuronal)
					VMP1 - vacuole membrane protein 1
					CD58 - cd58 molecule
					PSEN1 - presenilin 1
					ZFP36L1 - zfp36 ring finger protein-like 1
					CD151 - cd151 molecule (raph blood group)
					PCDH1 - protocadherin 1
					CELSR1 - cadherin, egf lag seven-pass g-type receptor 1
					MLLT4 - myeloid/lymphoid or mixed-lineage leukemia (trithorax homolog, drosophila); translocated to, 4
					ILK - integrin-linked kinase
					P2RX7 - purinergic receptor p2x, ligand-gated ion channel, 7
					CEACAM1 - carcinoembryonic antigen-related cell adhesion molecule 1 (biliary glycoprotein)
					ACHE - acetylcholinesterase
					PSMB10 - proteasome (prosome, macropain) subunit, beta type, 10
					SOX9 - sry (sex determining region y)-box 9
					CCL2 - chemokine (c-c motif) ligand 2
					TMOD3 - tropomodulin 3 (ubiquitous)
					MYO6 - myosin vi
					IL32 - interleukin 32
					ICAM1 - intercellular adhesion molecule 1
					SNX9 - sorting nexin 9
					DOCK9 - dedicator of cytokinesis 9
					PICALM - phosphatidylinositol binding clathrin assembly protein
					TNC - tenascin c
					ITGA2 - integrin, alpha 2 (cd49b, alpha 2 subunit of vla-2 receptor)
					TPBG - trophoblast glycoprotein
					MYH9 - myosin, heavy chain 9, non-muscle
					ACVR1 - activin a receptor, type i
					VNN1 - vanin 1
					ITGB6 - integrin, beta 6
					EGFR - epidermal growth factor receptor
					ITGAV - integrin, alpha v
					AHNAK - ahnak nucleoprotein
					CNN2 - calponin 2
					ITGB1 - integrin, beta 1 (fibronectin receptor, beta polypeptide, antigen cd29 includes mdf2, msk12)
					SIRPG - signal-regulatory protein gamma
					HABP2 - hyaluronan binding protein 2
					ITGB3 - integrin, beta 3 (platelet glycoprotein iiia, antigen cd61)
					SPECC1L - sperm antigen with calponin homology and coiled-coil domains 1-like
					SGCE - sarcoglycan, epsilon
					CDH6 - cadherin 6, type 2, k-cadherin (fetal kidney)
					TCF7 - transcription factor 7 (t-cell specific, hmg-box)
					PPP1R13L - protein phosphatase 1, regulatory subunit 13 like
					PTPRD - protein tyrosine phosphatase, receptor type, d
					LAMA3 - laminin, alpha 3
					FAT1 - fat atypical cadherin 1
					PTPRF - protein tyrosine phosphatase, receptor type, f
					PCDHGB4 - protocadherin gamma subfamily b, 4
					ATP2A2 - atpase, ca++ transporting, cardiac muscle, slow twitch 2
					ZBTB1 - zinc finger and btb domain containing 1
					SIGLEC14 - sialic acid binding ig-like lectin 14
					PTPRK - protein tyrosine phosphatase, receptor type, k
					PTPRM - protein tyrosine phosphatase, receptor type, m
					ATP1B1 - atpase, na+/k+ transporting, beta 1 polypeptide
					DPP4 - dipeptidyl-peptidase 4
					PVR - poliovirus receptor
					NHEJ1 - nonhomologous end-joining factor 1
					CTNNB1 - catenin (cadherin-associated protein), beta 1, 88kda
					PPP3CB - protein phosphatase 3, catalytic subunit, beta isozyme
					FLRT3 - fibronectin leucine rich transmembrane protein 3
					STXBP3 - syntaxin binding protein 3
					NTN1 - netrin 1
					PCDHB14 - protocadherin beta 14
					DSG2 - desmoglein 2
					CXADR - coxsackie virus and adenovirus receptor
					CLDN1 - claudin 1
					TJP2 - tight junction protein 2
					MCAM - melanoma cell adhesion molecule
					CLDN12 - claudin 12
					RAB27A - rab27a, member ras oncogene family
					MSN - moesin
					STK24 - serine/threonine kinase 24
					DLG1 - discs, large homolog 1 (drosophila)
					MYO1B - myosin ib
					NEDD9 - neural precursor cell expressed, developmentally down-regulated 9
					RAG2 - recombination activating gene 2
					CLDN16 - claudin 16
					KAL1 - kallmann syndrome 1 sequence
					NID2 - nidogen 2 (osteonidogen)
					ADAM15 - adam metallopeptidase domain 15
					MACF1 - microtubule-actin crosslinking factor 1
					SORBS2 - sorbin and sh3 domain containing 2
					TGFBI - transforming growth factor, beta-induced, 68kda
					TGFB2 - transforming growth factor, beta 2
					TGFB1I1 - transforming growth factor beta 1 induced transcript 1
					MICALL2 - mical-like 2
					PKN2 - protein kinase n2
					SPTBN1 - spectrin, beta, non-erythrocytic 1
					RTN4 - reticulon 4
					SMAD6 - smad family member 6
					YWHAZ - tyrosine 3-monooxygenase/tryptophan 5-monooxygenase activation protein, zeta polypeptide
GO:0034329	cell junction assembly	9.66e-07	0.000923	3.36 (18036,127,887,21)	[-] Hide genes
					ACTN1 - actinin, alpha 1
					FN1 - fibronectin 1
					DLG1 - discs, large homolog 1 (drosophila)
					STRN - striatin, calmodulin binding protein
					MARVELD3 - marvel domain containing 3
					ITGA2 - integrin, alpha 2 (cd49b, alpha 2 subunit of vla-2 receptor)
					MICALL2 - mical-like 2
					PTPRK - protein tyrosine phosphatase, receptor type, k
					VMP1 - vacuole membrane protein 1
					PKN2 - protein kinase n2
					PDPK1 - 3-phosphoinositide dependent protein kinase-1
					RHOA - ras homolog family member a
					CLDN1 - claudin 1
					CD151 - cd151 molecule (raph blood group)
					LAMA3 - laminin, alpha 3
					LSR - lipolysis stimulated lipoprotein receptor
					ARHGAP6 - rho gtpase activating protein 6
					ITGB1 - integrin, beta 1 (fibronectin receptor, beta polypeptide, antigen cd29 includes mdf2, msk12)
					ITGB3 - integrin, beta 3 (platelet glycoprotein iiia, antigen cd61)
					ILK - integrin-linked kinase
					CTNNB1 - catenin (cadherin-associated protein), beta 1, 88kda
GO:0030036	actin cytoskeleton organization	1.44e-06	0.00129	2.52 (18036,258,887,32)	[-] Hide genes
					S1PR2 - sphingosine-1-phosphate receptor 2
					DLG1 - discs, large homolog 1 (drosophila)
					IQSEC1 - iq motif and sec7 domain 1
					MYH9 - myosin, heavy chain 9, non-muscle
					ARRB1 - arrestin, beta 1
					RHOQ - ras homolog family member q
					LIMCH1 - lim and calponin homology domains 1
					ARPC5 - actin related protein 2/3 complex, subunit 5, 16kda
					MEF2A - myocyte enhancer factor 2a
					PDPK1 - 3-phosphoinositide dependent protein kinase-1
					ELMO1 - engulfment and cell motility 1
					RHOA - ras homolog family member a
					ATXN3 - ataxin 3
					CNN2 - calponin 2
					ITGB1 - integrin, beta 1 (fibronectin receptor, beta polypeptide, antigen cd29 includes mdf2, msk12)
					NF1 - neurofibromin 1
					ITPKA - inositol-trisphosphate 3-kinase a
					AMOT - angiomotin
					CORO2A - coronin, actin binding protein, 2a
					ABLIM2 - actin binding lim protein family, member 2
					TMOD1 - tropomodulin 1
					PLEK2 - pleckstrin 2
					PDLIM7 - pdz and lim domain 7 (enigma)
					CFLAR - casp8 and fadd-like apoptosis regulator
					ROCK2 - rho-associated, coiled-coil containing protein kinase 2
					MICALL2 - mical-like 2
					TRIOBP - trio and f-actin binding protein
					CXCL1 - chemokine (c-x-c motif) ligand 1 (melanoma growth stimulating activity, alpha)
					TMOD3 - tropomodulin 3 (ubiquitous)
					CUL3 - cullin 3
					CXADR - coxsackie virus and adenovirus receptor
					CDC42EP2 - cdc42 effector protein (rho gtpase binding) 2
GO:0035556	intracellular signal transduction	1.65e-06	0.00139	1.55 (18036,1484,887,113)	[-] Hide genes
					GPR155 - g protein-coupled receptor 155
					BIRC3 - baculoviral iap repeat containing 3
					BIRC2 - baculoviral iap repeat containing 2
					PJA2 - praja ring finger 2, e3 ubiquitin protein ligase
					MAP3K8 - mitogen-activated protein kinase kinase kinase 8
					RAB8B - rab8b, member ras oncogene family
					GDNF - glial cell derived neurotrophic factor
					ELMO1 - engulfment and cell motility 1
					WSB2 - wd repeat and socs box containing 2
					PSEN1 - presenilin 1
					ZFP36L1 - zfp36 ring finger protein-like 1
					PLCB1 - phospholipase c, beta 1 (phosphoinositide-specific)
					CELSR1 - cadherin, egf lag seven-pass g-type receptor 1
					ARL13B - adp-ribosylation factor-like 13b
					APAF1 - apoptotic peptidase activating factor 1
					APBB2 - amyloid beta (a4) precursor protein-binding, family b, member 2
					ILK - integrin-linked kinase
					PSMB10 - proteasome (prosome, macropain) subunit, beta type, 10
					PSMB9 - proteasome (prosome, macropain) subunit, beta type, 9
					SOX9 - sry (sex determining region y)-box 9
					PIKFYVE - phosphoinositide kinase, fyve finger containing
					TRIM23 - tripartite motif containing 23
					CCL2 - chemokine (c-c motif) ligand 2
					SOS2 - son of sevenless homolog 2 (drosophila)
					DGKH - diacylglycerol kinase, eta
					RAB37 - rab37, member ras oncogene family
					TSSK1B - testis-specific serine kinase 1b
					IL8 - interleukin 8
					MYO6 - myosin vi
					DUSP10 - dual specificity phosphatase 10
					DOCK9 - dedicator of cytokinesis 9
					FGFR1 - fibroblast growth factor receptor 1
					MAP4K5 - mitogen-activated protein kinase kinase kinase kinase 5
					STK38L - serine/threonine kinase 38 like
					PDGFB - platelet-derived growth factor beta polypeptide
					TP53BP2 - tumor protein p53 binding protein, 2
					FGF2 - fibroblast growth factor 2 (basic)
					PDPK1 - 3-phosphoinositide dependent protein kinase-1
					MEF2A - myocyte enhancer factor 2a
					EGFR - epidermal growth factor receptor
					PTGFR - prostaglandin f receptor (fp)
					RHOA - ras homolog family member a
					RAB24 - rab24, member ras oncogene family
					ITGAV - integrin, alpha v
					SIRPG - signal-regulatory protein gamma
					ARHGAP6 - rho gtpase activating protein 6
					CACNA1C - calcium channel, voltage-dependent, l type, alpha 1c subunit
					MAP3K1 - mitogen-activated protein kinase kinase kinase 1, e3 ubiquitin protein ligase
					RND1 - rho family gtpase 1
					CDKN1B - cyclin-dependent kinase inhibitor 1b (p27, kip1)
					ROCK2 - rho-associated, coiled-coil containing protein kinase 2
					RABL2A - rab, member of ras oncogene family-like 2a
					SGK3 - serum/glucocorticoid regulated kinase family, member 3
					ARL6IP5 - adp-ribosylation-like factor 6 interacting protein 5
					TENC1 - tensin like c1 domain containing phosphatase (tensin 2)
					EDN1 - endothelin 1
					TNFSF11 - tumor necrosis factor (ligand) superfamily, member 11
					PLA2G4C - phospholipase a2, group ivc (cytosolic, calcium-independent)
					IRAK2 - interleukin-1 receptor-associated kinase 2
					WASF1 - was protein family, member 1
					PRKAA1 - protein kinase, amp-activated, alpha 1 catalytic subunit
					NCKAP1 - nck-associated protein 1
					PLEKHA1 - pleckstrin homology domain containing, family a (phosphoinositide binding specific) member 1
					ATP2A2 - atpase, ca++ transporting, cardiac muscle, slow twitch 2
					RCAN1 - regulator of calcineurin 1
					BBC3 - bcl2 binding component 3
					RHOQ - ras homolog family member q
					ATP1B1 - atpase, na+/k+ transporting, beta 1 polypeptide
					ERO1L - ero1-like (s. cerevisiae)
					SPSB1 - spla/ryanodine receptor domain and socs box containing 1
					CHM - choroideremia (rab escort protein 1)
					TLR3 - toll-like receptor 3
					CNOT2 - ccr4-not transcription complex, subunit 2
					TNRC6B - trinucleotide repeat containing 6b
					SIRT1 - sirtuin 1
					AMOT - angiomotin
					IFNAR2 - interferon (alpha, beta and omega) receptor 2
					TAB2 - tgf-beta activated kinase 1/map3k7 binding protein 2
					HDAC4 - histone deacetylase 4
					PPP3CB - protein phosphatase 3, catalytic subunit, beta isozyme
					CORO2A - coronin, actin binding protein, 2a
					NTN1 - netrin 1
					TNFAIP3 - tumor necrosis factor, alpha-induced protein 3
					EXOC1 - exocyst complex component 1
					TJP2 - tight junction protein 2
					CYLD - cylindromatosis (turban tumor syndrome)
					RAB27B - rab27b, member ras oncogene family
					RAB27A - rab27a, member ras oncogene family
					TRADD - tnfrsf1a-associated via death domain
					STK24 - serine/threonine kinase 24
					RASA3 - ras p21 protein activator 3
					PDZD8 - pdz domain containing 8
					RRAS2 - related ras viral (r-ras) oncogene homolog 2
					NF1 - neurofibromin 1
					ADAM15 - adam metallopeptidase domain 15
					MAST4 - microtubule associated serine/threonine kinase family member 4
					MAPK8 - mitogen-activated protein kinase 8
					SRPK2 - srsf protein kinase 2
					TAB3 - tgf-beta activated kinase 1/map3k7 binding protein 3
					PLEK2 - pleckstrin 2
					DOK4 - docking protein 4
					PLCE1 - phospholipase c, epsilon 1
					PIK3CA - phosphatidylinositol-4,5-bisphosphate 3-kinase, catalytic subunit alpha
					PKN2 - protein kinase n2
					CXCL1 - chemokine (c-x-c motif) ligand 1 (melanoma growth stimulating activity, alpha)
					SPTBN1 - spectrin, beta, non-erythrocytic 1
					CUL3 - cullin 3
					CDC42EP2 - cdc42 effector protein (rho gtpase binding) 2
					KSR2 - kinase suppressor of ras 2
					RRAD - ras-related associated with diabetes
					RRAS - related ras viral (r-ras) oncogene homolog
					PLCL2 - phospholipase c-like 2
					TNFRSF10B - tumor necrosis factor receptor superfamily, member 10b
GO:0030512	negative regulation of transforming growth factor beta receptor signaling pathway	2.1e-06	0.00167	4.45 (18036,64,887,14)	[-] Hide genes
					SKOR2 - ski family transcriptional corepressor 2
					SNX25 - sorting nexin 25
					TGFB1I1 - transforming growth factor beta 1 induced transcript 1
					LDLRAD4 - low density lipoprotein receptor class a domain containing 4
					HTRA1 - htra serine peptidase 1
					BAMBI - bmp and activin membrane-bound inhibitor
					GLG1 - golgi glycoprotein 1
					PDPK1 - 3-phosphoinositide dependent protein kinase-1
					BCL9L - b-cell cll/lymphoma 9-like
					LEMD3 - lem domain containing 3
					SMAD6 - smad family member 6
					FAM89B - family with sequence similarity 89, member b
					LTBP1 - latent transforming growth factor beta binding protein 1
					SIRT1 - sirtuin 1
GO:1903845	negative regulation of cellular response to transforming growth factor beta stimulus	2.1e-06	0.00158	4.45 (18036,64,887,14)	[-] Hide genes
					SKOR2 - ski family transcriptional corepressor 2
					SNX25 - sorting nexin 25
					TGFB1I1 - transforming growth factor beta 1 induced transcript 1
					LDLRAD4 - low density lipoprotein receptor class a domain containing 4
[truncated: 15,650 more rows]

## Sheet: GO DE down siKEAP1
GO term	Description	P-value	FDR q-value	Enrichment (N, B, n, b)	Genes
GO:0002376	immune system process	2.57e-08	0.000368	1.79 (18036,1611,568,91)	[-] Hide genes
					AP2A2 - adaptor-related protein complex 2, alpha 2 subunit
					DCTN4 - dynactin 4 (p62)
					HIST1H2BC - histone cluster 1, h2bc
					SUSD4 - sushi domain containing 4
					KIFAP3 - kinesin-associated protein 3
					POLR3D - polymerase (rna) iii (dna directed) polypeptide d, 44kda
					LST1 - leukocyte specific transcript 1
					EBI3 - epstein-barr virus induced 3
					SLC7A2 - solute carrier family 7 (cationic amino acid transporter, y+ system), member 2
					RBCK1 - ranbp-type and c3hc4-type zinc finger containing 1
					APOA4 - apolipoprotein a-iv
					HLA-DQB1 - major histocompatibility complex, class ii, dq beta 1
					PCBP2 - poly(rc) binding protein 2
					HIST1H2BI - histone cluster 1, h2bi
					AMICA1 - adhesion molecule, interacts with cxadr antigen 1
					XBP1 - x-box binding protein 1
					HIST1H2BG - histone cluster 1, h2bg
					PREX1 - phosphatidylinositol-3,4,5-trisphosphate-dependent rac exchange factor 1
					EMR2 - egf-like module containing, mucin-like, hormone receptor-like 2
					LAT2 - linker for activation of t cells family, member 2
					SIRPB1 - signal-regulatory protein beta 1
					TENM1 - teneurin transmembrane protein 1
					AQP9 - aquaporin 9
					IKZF1 - ikaros family zinc finger 1 (ikaros)
					CLEC4M - c-type lectin domain family 4, member m
					CCL4 - chemokine (c-c motif) ligand 4
					IL1RAP - interleukin 1 receptor accessory protein
					CPLX2 - complexin 2
					HLA-DMB - major histocompatibility complex, class ii, dm beta
					AIF1 - allograft inflammatory factor 1
					IFNK - interferon, kappa
					HLA-DOA - major histocompatibility complex, class ii, do alpha
					NCF1 - neutrophil cytosolic factor 1
					HAMP - hepcidin antimicrobial peptide
					SLC7A5 - solute carrier family 7 (amino acid transporter light chain, l system), member 5
					CYP7B1 - cytochrome p450, family 7, subfamily b, polypeptide 1
					RGS1 - regulator of g-protein signaling 1
					VAV1 - vav 1 guanine nucleotide exchange factor
					TNFAIP3 - tumor necrosis factor, alpha-induced protein 3
					CCL20 - chemokine (c-c motif) ligand 20
					HHEX - hematopoietically expressed homeobox
					TRIM31 - tripartite motif containing 31
					DCTN5 - dynactin 5 (p25)
					WIPF1 - was/wasl interacting protein family, member 1
					ITGA9 - integrin, alpha 9
					CRP - c-reactive protein, pentraxin-related
					CMKLR1 - chemokine-like receptor 1
					RPS17 - ribosomal protein s17
					NLRC4 - nlr family, card domain containing 4
					YTHDF2 - yth domain family, member 2
					STAT5B - signal transducer and activator of transcription 5b
					RNASE3 - ribonuclease, rnase a family, 3
					ENPP3 - ectonucleotide pyrophosphatase/phosphodiesterase 3
					RGCC - regulator of cell cycle
					CD6 - cd6 molecule
					ENPP1 - ectonucleotide pyrophosphatase/phosphodiesterase 1
					ADARB1 - adenosine deaminase, rna-specific, b1
					ENPP2 - ectonucleotide pyrophosphatase/phosphodiesterase 2
					MAP2K6 - mitogen-activated protein kinase kinase 6
					CD3D - cd3d molecule, delta (cd3-tcr complex)
					MAFB - v-maf avian musculoaponeurotic fibrosarcoma oncogene homolog b
					CCL4L2 - chemokine (c-c motif) ligand 4-like 2
					CD247 - cd247 molecule
					CSF1R - colony stimulating factor 1 receptor
					GPR183 - g protein-coupled receptor 183
					THEMIS2 - thymocyte selection associated family member 2
					GPR65 - g protein-coupled receptor 65
					TNFSF18 - tumor necrosis factor (ligand) superfamily, member 18
					RIPK2 - receptor-interacting serine-threonine kinase 2
					LBP - lipopolysaccharide binding protein
					INPP5D - inositol polyphosphate-5-phosphatase, 145kda
					HIST1H2BK - histone cluster 1, h2bk
					LCP1 - lymphocyte cytosolic protein 1 (l-plastin)
					KCNJ8 - potassium inwardly-rectifying channel, subfamily j, member 8
					C3AR1 - complement component 3a receptor 1
					SLC7A9 - solute carrier family 7 (amino acid transporter light chain, bo,+ system), member 9
					SFTPD - surfactant protein d
					FCGR1B - fc fragment of igg, high affinity ib, receptor (cd64)
					CXCL2 - chemokine (c-x-c motif) ligand 2
					CXCL1 - chemokine (c-x-c motif) ligand 1 (melanoma growth stimulating activity, alpha)
					HSP90B1 - heat shock protein 90kda beta (grp94), member 1
					FCER1G - fc fragment of ige, high affinity i, receptor for; gamma polypeptide
					LAIR1 - leukocyte-associated immunoglobulin-like receptor 1
					NR1H4 - nuclear receptor subfamily 1, group h, member 4
					CD300A - cd300a molecule
					HMOX1 - heme oxygenase (decycling) 1
					C5 - complement component 5
					TNFRSF11A - tumor necrosis factor receptor superfamily, member 11a, nfkb activator
					COLEC11 - collectin sub-family member 11
					CXCL3 - chemokine (c-x-c motif) ligand 3
					NRAS - neuroblastoma ras viral (v-ras) oncogene homolog
GO:0006955	immune response	5.35e-08	0.000384	2.14 (18036,847,568,57)	[-] Hide genes
					SUSD4 - sushi domain containing 4
					HIST1H2BC - histone cluster 1, h2bc
					POLR3D - polymerase (rna) iii (dna directed) polypeptide d, 44kda
					LST1 - leukocyte specific transcript 1
					EBI3 - epstein-barr virus induced 3
					APOA4 - apolipoprotein a-iv
					HLA-DQB1 - major histocompatibility complex, class ii, dq beta 1
					PCBP2 - poly(rc) binding protein 2
					HIST1H2BI - histone cluster 1, h2bi
					XBP1 - x-box binding protein 1
					HIST1H2BG - histone cluster 1, h2bg
					SIRPB1 - signal-regulatory protein beta 1
					LAT2 - linker for activation of t cells family, member 2
					TENM1 - teneurin transmembrane protein 1
					AQP9 - aquaporin 9
					CLEC4M - c-type lectin domain family 4, member m
					CCL4 - chemokine (c-c motif) ligand 4
					IL1RAP - interleukin 1 receptor accessory protein
					IFNK - interferon, kappa
					HLA-DMB - major histocompatibility complex, class ii, dm beta
					HLA-DOA - major histocompatibility complex, class ii, do alpha
					NCF1 - neutrophil cytosolic factor 1
					HAMP - hepcidin antimicrobial peptide
					VAV1 - vav 1 guanine nucleotide exchange factor
					RGS1 - regulator of g-protein signaling 1
					CCL20 - chemokine (c-c motif) ligand 20
					TRIM31 - tripartite motif containing 31
					CMKLR1 - chemokine-like receptor 1
					NLRC4 - nlr family, card domain containing 4
					YTHDF2 - yth domain family, member 2
					RNASE3 - ribonuclease, rnase a family, 3
					ENPP3 - ectonucleotide pyrophosphatase/phosphodiesterase 3
					RGCC - regulator of cell cycle
					ENPP1 - ectonucleotide pyrophosphatase/phosphodiesterase 1
					CD6 - cd6 molecule
					ADARB1 - adenosine deaminase, rna-specific, b1
					ENPP2 - ectonucleotide pyrophosphatase/phosphodiesterase 2
					GPR183 - g protein-coupled receptor 183
					CSF1R - colony stimulating factor 1 receptor
					GPR65 - g protein-coupled receptor 65
					RIPK2 - receptor-interacting serine-threonine kinase 2
					TNFSF18 - tumor necrosis factor (ligand) superfamily, member 18
					LBP - lipopolysaccharide binding protein
					INPP5D - inositol polyphosphate-5-phosphatase, 145kda
					HIST1H2BK - histone cluster 1, h2bk
					FCGR1B - fc fragment of igg, high affinity ib, receptor (cd64)
					C3AR1 - complement component 3a receptor 1
					SFTPD - surfactant protein d
					CXCL2 - chemokine (c-x-c motif) ligand 2
					CXCL1 - chemokine (c-x-c motif) ligand 1 (melanoma growth stimulating activity, alpha)
					FCER1G - fc fragment of ige, high affinity i, receptor for; gamma polypeptide
					LAIR1 - leukocyte-associated immunoglobulin-like receptor 1
					NR1H4 - nuclear receptor subfamily 1, group h, member 4
					C5 - complement component 5
					TNFRSF11A - tumor necrosis factor receptor superfamily, member 11a, nfkb activator
					COLEC11 - collectin sub-family member 11
					CXCL3 - chemokine (c-x-c motif) ligand 3
GO:0036499	PERK-mediated unfolded protein response	7.47e-07	0.00357	15.88 (18036,12,568,6)	[-] Hide genes
					ASNS - asparagine synthetase (glutamine-hydrolyzing)
					HERPUD1 - homocysteine-inducible, endoplasmic reticulum stress-inducible, ubiquitin-like domain member 1
					IGFBP1 - insulin-like growth factor binding protein 1
					DDIT3 - dna-damage-inducible transcript 3
					EIF2AK3 - eukaryotic translation initiation factor 2-alpha kinase 3
					HSPA5 - heat shock 70kda protein 5 (glucose-regulated protein, 78kda)
GO:0060326	cell chemotaxis	7.86e-07	0.00281	3.75 (18036,161,568,19)	[-] Hide genes
					GPR183 - g protein-coupled receptor 183
					PREX1 - phosphatidylinositol-3,4,5-trisphosphate-dependent rac exchange factor 1
					ITGA9 - integrin, alpha 9
					EMR2 - egf-like module containing, mucin-like, hormone receptor-like 2
					CCL4 - chemokine (c-c motif) ligand 4
					LBP - lipopolysaccharide binding protein
					SFTPD - surfactant protein d
					CXCL2 - chemokine (c-x-c motif) ligand 2
					CXCL1 - chemokine (c-x-c motif) ligand 1 (melanoma growth stimulating activity, alpha)
					VAV1 - vav 1 guanine nucleotide exchange factor
					FCER1G - fc fragment of ige, high affinity i, receptor for; gamma polypeptide
					CYP7B1 - cytochrome p450, family 7, subfamily b, polypeptide 1
					C5 - complement component 5
					AMICA1 - adhesion molecule, interacts with cxadr antigen 1
					TNFRSF11A - tumor necrosis factor receptor superfamily, member 11a, nfkb activator
					CCL20 - chemokine (c-c motif) ligand 20
					BIN2 - bridging integrator 2
					CXCL3 - chemokine (c-x-c motif) ligand 3
					CCL4L2 - chemokine (c-c motif) ligand 4-like 2
GO:0030595	leukocyte chemotaxis	3.62e-06	0.0104	4.11 (18036,116,568,15)	[-] Hide genes
					GPR183 - g protein-coupled receptor 183
					PREX1 - phosphatidylinositol-3,4,5-trisphosphate-dependent rac exchange factor 1
					ITGA9 - integrin, alpha 9
					EMR2 - egf-like module containing, mucin-like, hormone receptor-like 2
					CCL4 - chemokine (c-c motif) ligand 4
					LBP - lipopolysaccharide binding protein
					SFTPD - surfactant protein d
					FCER1G - fc fragment of ige, high affinity i, receptor for; gamma polypeptide
					CYP7B1 - cytochrome p450, family 7, subfamily b, polypeptide 1
					VAV1 - vav 1 guanine nucleotide exchange factor
					AMICA1 - adhesion molecule, interacts with cxadr antigen 1
					TNFRSF11A - tumor necrosis factor receptor superfamily, member 11a, nfkb activator
					CCL20 - chemokine (c-c motif) ligand 20
					CXCL3 - chemokine (c-x-c motif) ligand 3
					CCL4L2 - chemokine (c-c motif) ligand 4-like 2
GO:0006935	chemotaxis	5e-06	0.0119	2.76 (18036,288,568,25)	[-] Hide genes
					ITGA9 - integrin, alpha 9
					CMTM3 - cklf-like marvel transmembrane domain containing 3
					CMKLR1 - chemokine-like receptor 1
					CMTM4 - cklf-like marvel transmembrane domain containing 4
					ENPP2 - ectonucleotide pyrophosphatase/phosphodiesterase 2
					AMICA1 - adhesion molecule, interacts with cxadr antigen 1
					BIN2 - bridging integrator 2
					CCL4L2 - chemokine (c-c motif) ligand 4-like 2
					GPR183 - g protein-coupled receptor 183
					PREX1 - phosphatidylinositol-3,4,5-trisphosphate-dependent rac exchange factor 1
					EMR2 - egf-like module containing, mucin-like, hormone receptor-like 2
					CCL4 - chemokine (c-c motif) ligand 4
					LBP - lipopolysaccharide binding protein
					C3AR1 - complement component 3a receptor 1
					SFTPD - surfactant protein d
					ACKR3 - atypical chemokine receptor 3
					CXCL2 - chemokine (c-x-c motif) ligand 2
					CXCL1 - chemokine (c-x-c motif) ligand 1 (melanoma growth stimulating activity, alpha)
					VAV1 - vav 1 guanine nucleotide exchange factor
					CYP7B1 - cytochrome p450, family 7, subfamily b, polypeptide 1
					FCER1G - fc fragment of ige, high affinity i, receptor for; gamma polypeptide
					C5 - complement component 5
					TNFRSF11A - tumor necrosis factor receptor superfamily, member 11a, nfkb activator
					CCL20 - chemokine (c-c motif) ligand 20
					CXCL3 - chemokine (c-x-c motif) ligand 3
GO:0030968	endoplasmic reticulum unfolded protein response	5.3e-06	0.0108	4.23 (18036,105,568,14)	[-] Hide genes
					ASNS - asparagine synthetase (glutamine-hydrolyzing)
					GFPT1 - glutamine--fructose-6-phosphate transaminase 1
					IGFBP1 - insulin-like growth factor binding protein 1
					DDIT3 - dna-damage-inducible transcript 3
					AARS - alanyl-trna synthetase
					DNAJB9 - dnaj (hsp40) homolog, subfamily b, member 9
					SSR1 - signal sequence receptor, alpha
					CTH - cystathionase (cystathionine gamma-lyase)
					HERPUD1 - homocysteine-inducible, endoplasmic reticulum stress-inducible, ubiquitin-like domain member 1
					HSP90B1 - heat shock protein 90kda beta (grp94), member 1
					HDGF - hepatoma-derived growth factor
					EIF2AK3 - eukaryotic translation initiation factor 2-alpha kinase 3
					HSPA5 - heat shock 70kda protein 5 (glucose-regulated protein, 78kda)
					XBP1 - x-box binding protein 1
GO:0042330	taxis	5.31e-06	0.00952	2.75 (18036,289,568,25)	[-] Hide genes
					ITGA9 - integrin, alpha 9
					CMTM3 - cklf-like marvel transmembrane domain containing 3
					CMKLR1 - chemokine-like receptor 1
					CMTM4 - cklf-like marvel transmembrane domain containing 4
					ENPP2 - ectonucleotide pyrophosphatase/phosphodiesterase 2
					AMICA1 - adhesion molecule, interacts with cxadr antigen 1
					BIN2 - bridging integrator 2
					CCL4L2 - chemokine (c-c motif) ligand 4-like 2
					GPR183 - g protein-coupled receptor 183
					PREX1 - phosphatidylinositol-3,4,5-trisphosphate-dependent rac exchange factor 1
					EMR2 - egf-like module containing, mucin-like, hormone receptor-like 2
					CCL4 - chemokine (c-c motif) ligand 4
					LBP - lipopolysaccharide binding protein
					C3AR1 - complement component 3a receptor 1
					SFTPD - surfactant protein d
					ACKR3 - atypical chemokine receptor 3
					CXCL2 - chemokine (c-x-c motif) ligand 2
					CXCL1 - chemokine (c-x-c motif) ligand 1 (melanoma growth stimulating activity, alpha)
					CYP7B1 - cytochrome p450, family 7, subfamily b, polypeptide 1
					VAV1 - vav 1 guanine nucleotide exchange factor
					FCER1G - fc fragment of ige, high affinity i, receptor for; gamma polypeptide
					C5 - complement component 5
					TNFRSF11A - tumor necrosis factor receptor superfamily, member 11a, nfkb activator
					CCL20 - chemokine (c-c motif) ligand 20
					CXCL3 - chemokine (c-x-c motif) ligand 3
GO:0006898	receptor-mediated endocytosis	6.35e-06	0.0101	3.14 (18036,202,568,20)	[-] Hide genes
					AP2A2 - adaptor-related protein complex 2, alpha 2 subunit
					STAB1 - stabilin 1
					PI4KB - phosphatidylinositol 4-kinase, catalytic, beta
					SFTPD - surfactant protein d
					FCGR1B - fc fragment of igg, high affinity ib, receptor (cd64)
					ENPP3 - ectonucleotide pyrophosphatase/phosphodiesterase 3
					HBA2 - hemoglobin, alpha 2
					ACKR3 - atypical chemokine receptor 3
					CD6 - cd6 molecule
					ENPP1 - ectonucleotide pyrophosphatase/phosphodiesterase 1
					HTR2B - 5-hydroxytryptamine (serotonin) receptor 2b, g protein-coupled
					ENPP2 - ectonucleotide pyrophosphatase/phosphodiesterase 2
					FOLR1 - folate receptor 1 (adult)
					FCER1G - fc fragment of ige, high affinity i, receptor for; gamma polypeptide
					HSP90B1 - heat shock protein 90kda beta (grp94), member 1
					MRC1 - mannose receptor, c type 1
					CD163 - cd163 molecule
					COLEC11 - collectin sub-family member 11
					CD163L1 - cd163 molecule-like 1
					APOBR - apolipoprotein b receptor
GO:0097529	myeloid leukocyte migration	7.61e-06	0.0109	4.39 (18036,94,568,13)	[-] Hide genes
					PREX1 - phosphatidylinositol-3,4,5-trisphosphate-dependent rac exchange factor 1
					ITGA9 - integrin, alpha 9
					EMR2 - egf-like module containing, mucin-like, hormone receptor-like 2
					CCL4 - chemokine (c-c motif) ligand 4
					STAT5B - signal transducer and activator of transcription 5b
					SFTPD - surfactant protein d
					VAV1 - vav 1 guanine nucleotide exchange factor
					FCER1G - fc fragment of ige, high affinity i, receptor for; gamma polypeptide
					AMICA1 - adhesion molecule, interacts with cxadr antigen 1
					TNFRSF11A - tumor necrosis factor receptor superfamily, member 11a, nfkb activator
					CCL20 - chemokine (c-c motif) ligand 20
					CCL4L2 - chemokine (c-c motif) ligand 4-like 2
					CXCL3 - chemokine (c-x-c motif) ligand 3
GO:0006984	ER-nucleus signaling pathway	8.11e-06	0.0106	7.47 (18036,34,568,8)	[-] Hide genes
					ASNS - asparagine synthetase (glutamine-hydrolyzing)
					HERPUD1 - homocysteine-inducible, endoplasmic reticulum stress-inducible, ubiquitin-like domain member 1
					HSP90B1 - heat shock protein 90kda beta (grp94), member 1
					IGFBP1 - insulin-like growth factor binding protein 1
					EIF2AK3 - eukaryotic translation initiation factor 2-alpha kinase 3
					DDIT3 - dna-damage-inducible transcript 3
					HSPA5 - heat shock 70kda protein 5 (glucose-regulated protein, 78kda)
					XBP1 - x-box binding protein 1
GO:0034976	response to endoplasmic reticulum stress	1.01e-05	0.012	3.16 (18036,191,568,19)	[-] Hide genes
					ASNS - asparagine synthetase (glutamine-hydrolyzing)
					SEL1L - sel-1 suppressor of lin-12-like (c. elegans)
					GFPT1 - glutamine--fructose-6-phosphate transaminase 1
					FAM129A - family with sequence similarity 129, member a
					AIFM1 - apoptosis-inducing factor, mitochondrion-associated, 1
					IGFBP1 - insulin-like growth factor binding protein 1
					DDIT3 - dna-damage-inducible transcript 3
					AARS - alanyl-trna synthetase
					DNAJB9 - dnaj (hsp40) homolog, subfamily b, member 9
					SSR1 - signal sequence receptor, alpha
					CHAC1 - chac, cation transport regulator homolog 1 (e. coli)
					CTH - cystathionase (cystathionine gamma-lyase)
					HERPUD1 - homocysteine-inducible, endoplasmic reticulum stress-inducible, ubiquitin-like domain member 1
					HSP90B1 - heat shock protein 90kda beta (grp94), member 1
					HDGF - hepatoma-derived growth factor
					EIF2AK3 - eukaryotic translation initiation factor 2-alpha kinase 3
					HSPA5 - heat shock 70kda protein 5 (glucose-regulated protein, 78kda)
					DNAJC10 - dnaj (hsp40) homolog, subfamily c, member 10
					XBP1 - x-box binding protein 1
GO:0002227	innate immune response in mucosa	1.82e-05	0.02	10.03 (18036,19,568,6)	[-] Hide genes
					RNASE3 - ribonuclease, rnase a family, 3
					HIST1H2BC - histone cluster 1, h2bc
					HIST1H2BI - histone cluster 1, h2bi
					HIST1H2BK - histone cluster 1, h2bk
					HIST1H2BG - histone cluster 1, h2bg
					APOA4 - apolipoprotein a-iv
GO:0051258	protein polymerization	1.91e-05	0.0195	5.83 (18036,49,568,9)	[-] Hide genes
					PREX1 - phosphatidylinositol-3,4,5-trisphosphate-dependent rac exchange factor 1
					FGG - fibrinogen gamma chain
					FGF13 - fibroblast growth factor 13
					MSRB2 - methionine sulfoxide reductase b2
					MID1IP1 - mid1 interacting protein 1
					CORO7 - coronin 7
					AIF1 - allograft inflammatory factor 1
					HCLS1 - hematopoietic cell-specific lyn substrate 1
					MAP7D3 - map7 domain containing 3
GO:0031668	cellular response to extracellular stimulus	2.73e-05	0.0261	3.18 (18036,170,568,17)	[-] Hide genes
					SLC39A5 - solute carrier family 39 (zinc transporter), member 5
					ASNS - asparagine synthetase (glutamine-hydrolyzing)
					GLUL - glutamate-ammonia ligase
					ADNP - activity-dependent neuroprotector homeobox
					RNF152 - ring finger protein 152
					PCK1 - phosphoenolpyruvate carboxykinase 1 (soluble)
					AIFM1 - apoptosis-inducing factor, mitochondrion-associated, 1
					MAX - myc associated factor x
					AIF1 - allograft inflammatory factor 1
					UCP2 - uncoupling protein 2 (mitochondrial, proton carrier)
					RRAGD - ras-related gtp binding d
					ALDOB - aldolase b, fructose-bisphosphate
					FOLR1 - folate receptor 1 (adult)
					HMOX1 - heme oxygenase (decycling) 1
					EIF2AK3 - eukaryotic translation initiation factor 2-alpha kinase 3
					HSPA5 - heat shock 70kda protein 5 (glucose-regulated protein, 78kda)
					XBP1 - x-box binding protein 1
GO:0071621	granulocyte chemotaxis	3.83e-05	0.0343	4.81 (18036,66,568,10)	[-] Hide genes
					PREX1 - phosphatidylinositol-3,4,5-trisphosphate-dependent rac exchange factor 1
					ITGA9 - integrin, alpha 9
					EMR2 - egf-like module containing, mucin-like, hormone receptor-like 2
					FCER1G - fc fragment of ige, high affinity i, receptor for; gamma polypeptide
					VAV1 - vav 1 guanine nucleotide exchange factor
					CCL4 - chemokine (c-c motif) ligand 4
					AMICA1 - adhesion molecule, interacts with cxadr antigen 1
					CCL20 - chemokine (c-c motif) ligand 20
					CXCL3 - chemokine (c-x-c motif) ligand 3
					CCL4L2 - chemokine (c-c motif) ligand 4-like 2
GO:0043650	dicarboxylic acid biosynthetic process	4.81e-05	0.0406	11.34 (18036,14,568,5)	[-] Hide genes
					GLUD1 - glutamate dehydrogenase 1
					GLUD2 - glutamate dehydrogenase 2
					SLC1A3 - solute carrier family 1 (glial high affinity glutamate transporter), member 3
					BCAT1 - branched chain amino-acid transaminase 1, cytosolic
					KMO - kynurenine 3-monooxygenase (kynurenine 3-hydroxylase)
GO:0002684	positive regulation of immune system process	5.64e-05	0.0449	1.82 (18036,820,568,47)	[-] Hide genes
					CMTM3 - cklf-like marvel transmembrane domain containing 3
					SASH3 - sam and sh3 domain containing 3
					SUSD4 - sushi domain containing 4
					CMKLR1 - chemokine-like receptor 1
					POLR3D - polymerase (rna) iii (dna directed) polypeptide d, 44kda
					EBI3 - epstein-barr virus induced 3
					NLRC4 - nlr family, card domain containing 4
					STAT5B - signal transducer and activator of transcription 5b
					RBCK1 - ranbp-type and c3hc4-type zinc finger containing 1
					RGCC - regulator of cell cycle
					CD6 - cd6 molecule
					HLA-DQB1 - major histocompatibility complex, class ii, dq beta 1
					MAP2K6 - mitogen-activated protein kinase kinase 6
					CD3D - cd3d molecule, delta (cd3-tcr complex)
					XBP1 - x-box binding protein 1
					FOXO3 - forkhead box o3
					CD247 - cd247 molecule
					GPR183 - g protein-coupled receptor 183
					CSF1R - colony stimulating factor 1 receptor
					LAT2 - linker for activation of t cells family, member 2
					THEMIS2 - thymocyte selection associated family member 2
					PRDM1 - pr domain containing 1, with znf domain
					TNFSF18 - tumor necrosis factor (ligand) superfamily, member 18
					CCL4 - chemokine (c-c motif) ligand 4
					RIPK2 - receptor-interacting serine-threonine kinase 2
					LBP - lipopolysaccharide binding protein
					IFNK - interferon, kappa
					INPP5D - inositol polyphosphate-5-phosphatase, 145kda
					AIF1 - allograft inflammatory factor 1
					HLA-DMB - major histocompatibility complex, class ii, dm beta
					C3AR1 - complement component 3a receptor 1
					CXCL2 - chemokine (c-x-c motif) ligand 2
					CXCL1 - chemokine (c-x-c motif) ligand 1 (melanoma growth stimulating activity, alpha)
					FCER1G - fc fragment of ige, high affinity i, receptor for; gamma polypeptide
					VAV1 - vav 1 guanine nucleotide exchange factor
					HSP90B1 - heat shock protein 90kda beta (grp94), member 1
					TNFAIP3 - tumor necrosis factor, alpha-induced protein 3
					NR1H4 - nuclear receptor subfamily 1, group h, member 4
					CD300A - cd300a molecule
					C5 - complement component 5
					HMOX1 - heme oxygenase (decycling) 1
					CCL20 - chemokine (c-c motif) ligand 20
					CXCL3 - chemokine (c-x-c motif) ligand 3
					HCLS1 - hematopoietic cell-specific lyn substrate 1
					COLEC11 - collectin sub-family member 11
					NRAS - neuroblastoma ras viral (v-ras) oncogene homolog
					WIPF1 - was/wasl interacting protein family, member 1
GO:0002682	regulation of immune system process	7.09e-05	0.0535	1.60 (18036,1346,568,68)	[-] Hide genes
					AP2A2 - adaptor-related protein complex 2, alpha 2 subunit
					CMTM3 - cklf-like marvel transmembrane domain containing 3
					SASH3 - sam and sh3 domain containing 3
					SUSD4 - sushi domain containing 4
					POLR3D - polymerase (rna) iii (dna directed) polypeptide d, 44kda
					LST1 - leukocyte specific transcript 1
					EBI3 - epstein-barr virus induced 3
					SLC7A2 - solute carrier family 7 (cationic amino acid transporter, y+ system), member 2
					RBCK1 - ranbp-type and c3hc4-type zinc finger containing 1
					HLA-DQB1 - major histocompatibility complex, class ii, dq beta 1
					PCBP2 - poly(rc) binding protein 2
					AMICA1 - adhesion molecule, interacts with cxadr antigen 1
					KCNQ1 - potassium voltage-gated channel, kqt-like subfamily, member 1
					XBP1 - x-box binding protein 1
					FOXO3 - forkhead box o3
					LAT2 - linker for activation of t cells family, member 2
					PRDM1 - pr domain containing 1, with znf domain
					CCL4 - chemokine (c-c motif) ligand 4
					IFNK - interferon, kappa
					HLA-DMB - major histocompatibility complex, class ii, dm beta
					AIF1 - allograft inflammatory factor 1
					SLC1A3 - solute carrier family 1 (glial high affinity glutamate transporter), member 3
					HLA-DOA - major histocompatibility complex, class ii, do alpha
					ACKR3 - atypical chemokine receptor 3
					VAV1 - vav 1 guanine nucleotide exchange factor
					TNFAIP3 - tumor necrosis factor, alpha-induced protein 3
					TSC22D3 - tsc22 domain family, member 3
					CCL20 - chemokine (c-c motif) ligand 20
					WIPF1 - was/wasl interacting protein family, member 1
					SAMSN1 - sam domain, sh3 domain and nuclear localization signals 1
					CMKLR1 - chemokine-like receptor 1
					NLRC4 - nlr family, card domain containing 4
					STAT5B - signal transducer and activator of transcription 5b
					CYP26B1 - cytochrome p450, family 26, subfamily b, polypeptide 1
					RGCC - regulator of cell cycle
					CD6 - cd6 molecule
					MEIS2 - meis homeobox 2
					MAP2K6 - mitogen-activated protein kinase kinase 6
					CD3D - cd3d molecule, delta (cd3-tcr complex)
					MAFB - v-maf avian musculoaponeurotic fibrosarcoma oncogene homolog b
					CD163L1 - cd163 molecule-like 1
					CD247 - cd247 molecule
					GPR183 - g protein-coupled receptor 183
					CSF1R - colony stimulating factor 1 receptor
					TGFB3 - transforming growth factor, beta 3
					THEMIS2 - thymocyte selection associated family member 2
					TNFSF18 - tumor necrosis factor (ligand) superfamily, member 18
					RIPK2 - receptor-interacting serine-threonine kinase 2
					LBP - lipopolysaccharide binding protein
					BCR - breakpoint cluster region
					INPP5D - inositol polyphosphate-5-phosphatase, 145kda
					FCGR1B - fc fragment of igg, high affinity ib, receptor (cd64)
					SFTPD - surfactant protein d
					C3AR1 - complement component 3a receptor 1
					CXCL2 - chemokine (c-x-c motif) ligand 2
					CXCL1 - chemokine (c-x-c motif) ligand 1 (melanoma growth stimulating activity, alpha)
					FCER1G - fc fragment of ige, high affinity i, receptor for; gamma polypeptide
					HSP90B1 - heat shock protein 90kda beta (grp94), member 1
					SLC25A6 - solute carrier family 25 (mitochondrial carrier; adenine nucleotide translocator), member 6
					LAIR1 - leukocyte-associated immunoglobulin-like receptor 1
					NR1H4 - nuclear receptor subfamily 1, group h, member 4
					CD300A - cd300a molecule
					C5 - complement component 5
					HMOX1 - heme oxygenase (decycling) 1
					COLEC11 - collectin sub-family member 11
					CXCL3 - chemokine (c-x-c motif) ligand 3
					HCLS1 - hematopoietic cell-specific lyn substrate 1
					NRAS - neuroblastoma ras viral (v-ras) oncogene homolog
GO:1901700	response to oxygen-containing compound	7.13e-05	0.0511	1.63 (18036,1245,568,64)	[-] Hide genes
					GFPT1 - glutamine--fructose-6-phosphate transaminase 1
					AIFM1 - apoptosis-inducing factor, mitochondrion-associated, 1
					ELK1 - elk1, member of ets oncogene family
					HSD17B2 - hydroxysteroid (17-beta) dehydrogenase 2
					DDIT3 - dna-damage-inducible transcript 3
					AARS - alanyl-trna synthetase
					APOA4 - apolipoprotein a-iv
					GCNT1 - glucosaminyl (n-acetyl) transferase 1, core 2
					KCNQ1 - potassium voltage-gated channel, kqt-like subfamily, member 1
					XBP1 - x-box binding protein 1
					REN - renin
					PID1 - phosphotyrosine interaction domain containing 1
					ID3 - inhibitor of dna binding 3, dominant negative helix-loop-helix protein
					AQP9 - aquaporin 9
					EIF4EBP1 - eukaryotic translation initiation factor 4e binding protein 1
					MB - myoglobin
					CLDN4 - claudin 4
					MAX - myc associated factor x
					AIF1 - allograft inflammatory factor 1
					TNFAIP3 - tumor necrosis factor, alpha-induced protein 3
					MMP19 - matrix metallopeptidase 19
					CCL20 - chemokine (c-c motif) ligand 20
					ADCY4 - adenylate cyclase 4
					GLUL - glutamate-ammonia ligase
					ACVR2B - activin a receptor, type iib
					CYP2E1 - cytochrome p450, family 2, subfamily e, polypeptide 1
					STS - steroid sulfatase (microsomal), isozyme s
					JUND - jun d proto-oncogene
					STAT5B - signal transducer and activator of transcription 5b
					CYP26B1 - cytochrome p450, family 26, subfamily b, polypeptide 1
					ALDOB - aldolase b, fructose-bisphosphate
					RHOB - ras homolog family member b
					HBA2 - hemoglobin, alpha 2
					ENPP1 - ectonucleotide pyrophosphatase/phosphodiesterase 1
					CD6 - cd6 molecule
					HTR2B - 5-hydroxytryptamine (serotonin) receptor 2b, g protein-coupled
					MAP2K6 - mitogen-activated protein kinase kinase 6
					FZD4 - frizzled family receptor 4
					CNP - 2',3'-cyclic nucleotide 3' phosphodiesterase
					TFF1 - trefoil factor 1
					ASNS - asparagine synthetase (glutamine-hydrolyzing)
					ADNP - activity-dependent neuroprotector homeobox
					TGFB3 - transforming growth factor, beta 3
					PCK1 - phosphoenolpyruvate carboxykinase 1 (soluble)
					INSR - insulin receptor
					RIPK2 - receptor-interacting serine-threonine kinase 2
					LBP - lipopolysaccharide binding protein
					BCR - breakpoint cluster region
					UCP2 - uncoupling protein 2 (mitochondrial, proton carrier)
					KCNJ8 - potassium inwardly-rectifying channel, subfamily j, member 8
					RRAGD - ras-related gtp binding d
					HID1 - hid1 domain containing
					CXCL2 - chemokine (c-x-c motif) ligand 2
					CXCL1 - chemokine (c-x-c motif) ligand 1 (melanoma growth stimulating activity, alpha)
					MPV17 - mpv17 mitochondrial inner membrane protein
					FOLR1 - folate receptor 1 (adult)
					HSP90B1 - heat shock protein 90kda beta (grp94), member 1
					MRC1 - mannose receptor, c type 1
					NR1H4 - nuclear receptor subfamily 1, group h, member 4
					MBD3 - methyl-cpg binding domain protein 3
					HMOX1 - heme oxygenase (decycling) 1
					TNFRSF11A - tumor necrosis factor receptor superfamily, member 11a, nfkb activator
					CXCL3 - chemokine (c-x-c motif) ligand 3
					FOXA1 - forkhead box a1
GO:0097530	granulocyte migration	7.27e-05	0.0496	4.47 (18036,71,568,10)	[-] Hide genes
					PREX1 - phosphatidylinositol-3,4,5-trisphosphate-dependent rac exchange factor 1
					ITGA9 - integrin, alpha 9
					EMR2 - egf-like module containing, mucin-like, hormone receptor-like 2
					FCER1G - fc fragment of ige, high affinity i, receptor for; gamma polypeptide
					VAV1 - vav 1 guanine nucleotide exchange factor
					CCL4 - chemokine (c-c motif) ligand 4
					AMICA1 - adhesion molecule, interacts with cxadr antigen 1
					CCL20 - chemokine (c-c motif) ligand 20
					CXCL3 - chemokine (c-x-c motif) ligand 3
					CCL4L2 - chemokine (c-c motif) ligand 4-like 2
GO:0002385	mucosal immune response	7.88e-05	0.0513	7.94 (18036,24,568,6)	[-] Hide genes
					RNASE3 - ribonuclease, rnase a family, 3
					HIST1H2BC - histone cluster 1, h2bc
					HIST1H2BI - histone cluster 1, h2bi
					HIST1H2BK - histone cluster 1, h2bk
					HIST1H2BG - histone cluster 1, h2bg
					APOA4 - apolipoprotein a-iv
GO:0006334	nucleosome assembly	7.89e-05	0.0492	3.34 (18036,133,568,14)	[-] Hide genes
					HIST1H2BB - histone cluster 1, h2bb
					HIST1H2BD - histone cluster 1, h2bd
					HIST2H2BF - histone cluster 2, h2bf
					HIST1H2BC - histone cluster 1, h2bc
					HIST1H2BO - histone cluster 1, h2bo
					HIST1H2BK - histone cluster 1, h2bk
					SPTY2D1 - spt2, suppressor of ty, domain containing 1 (s. cerevisiae)
					RBBP4 - retinoblastoma binding protein 4
					CENPQ - centromere protein q
					HIST1H2BI - histone cluster 1, h2bi
					HIST1H2BH - histone cluster 1, h2bh
					HIST1H2BL - histone cluster 1, h2bl
					HIST1H2BG - histone cluster 1, h2bg
					HIST1H2BM - histone cluster 1, h2bm
GO:0030593	neutrophil chemotaxis	0.000101	0.0603	4.76 (18036,60,568,9)	[-] Hide genes
					PREX1 - phosphatidylinositol-3,4,5-trisphosphate-dependent rac exchange factor 1
					ITGA9 - integrin, alpha 9
					FCER1G - fc fragment of ige, high affinity i, receptor for; gamma polypeptide
					VAV1 - vav 1 guanine nucleotide exchange factor
					CCL4 - chemokine (c-c motif) ligand 4
					AMICA1 - adhesion molecule, interacts with cxadr antigen 1
					CCL20 - chemokine (c-c motif) ligand 20
					CXCL3 - chemokine (c-x-c motif) ligand 3
					CCL4L2 - chemokine (c-c motif) ligand 4-like 2
GO:0006954	inflammatory response	0.000102	0.0582	2.15 (18036,429,568,29)	[-] Hide genes
					CRP - c-reactive protein, pentraxin-related
					STAB1 - stabilin 1
					ALOX5 - arachidonate 5-lipoxygenase
					NLRC4 - nlr family, card domain containing 4
					STAT5B - signal transducer and activator of transcription 5b
					CYP26B1 - cytochrome p450, family 26, subfamily b, polypeptide 1
					CD6 - cd6 molecule
					CCL4L2 - chemokine (c-c motif) ligand 4-like 2
					CSF1R - colony stimulating factor 1 receptor
					SCUBE1 - signal peptide, cub domain, egf-like 1
					EMR2 - egf-like module containing, mucin-like, hormone receptor-like 2
					MGLL - monoglyceride lipase
					THEMIS2 - thymocyte selection associated family member 2
					CCL4 - chemokine (c-c motif) ligand 4
					RIPK2 - receptor-interacting serine-threonine kinase 2
					LBP - lipopolysaccharide binding protein
					IL1RAP - interleukin 1 receptor accessory protein
					AIF1 - allograft inflammatory factor 1
					C3AR1 - complement component 3a receptor 1
					CXCL2 - chemokine (c-x-c motif) ligand 2
					CXCL1 - chemokine (c-x-c motif) ligand 1 (melanoma growth stimulating activity, alpha)
					TNFAIP3 - tumor necrosis factor, alpha-induced protein 3
					NR1H4 - nuclear receptor subfamily 1, group h, member 4
					CD163 - cd163 molecule
					C5 - complement component 5
					NUPR1 - nuclear protein, transcriptional regulator, 1
					TNFRSF11A - tumor necrosis factor receptor superfamily, member 11a, nfkb activator
					CCL20 - chemokine (c-c motif) ligand 20
					CXCL3 - chemokine (c-x-c motif) ligand 3
GO:0036500	ATF6-mediated unfolded protein response	0.000108	0.0596	14.11 (18036,9,568,4)	[-] Hide genes
					HSP90B1 - heat shock protein 90kda beta (grp94), member 1
					DDIT3 - dna-damage-inducible transcript 3
					HSPA5 - heat shock 70kda protein 5 (glucose-regulated protein, 78kda)
					XBP1 - x-box binding protein 1
GO:0010033	response to organic substance	0.000116	0.0616	1.49 (18036,1786,568,84)	[-] Hide genes
					SEL1L - sel-1 suppressor of lin-12-like (c. elegans)
					GFPT1 - glutamine--fructose-6-phosphate transaminase 1
					UROS - uroporphyrinogen iii synthase
					AIFM1 - apoptosis-inducing factor, mitochondrion-associated, 1
					ELK1 - elk1, member of ets oncogene family
					HSD17B2 - hydroxysteroid (17-beta) dehydrogenase 2
					PAQR9 - progestin and adipoq receptor family member ix
					DDIT3 - dna-damage-inducible transcript 3
					AARS - alanyl-trna synthetase
					CHAC1 - chac, cation transport regulator homolog 1 (e. coli)
					APOA4 - apolipoprotein a-iv
					GCNT1 - glucosaminyl (n-acetyl) transferase 1, core 2
					HERPUD1 - homocysteine-inducible, endoplasmic reticulum stress-inducible, ubiquitin-like domain member 1
					TOR1B - torsin family 1, member b (torsin b)
					BPTF - bromodomain phd finger transcription factor
					KCNQ1 - potassium voltage-gated channel, kqt-like subfamily, member 1
					XBP1 - x-box binding protein 1
					PID1 - phosphotyrosine interaction domain containing 1
					REN - renin
					ID3 - inhibitor of dna binding 3, dominant negative helix-loop-helix protein
					AQP9 - aquaporin 9
					MB - myoglobin
					EIF4EBP1 - eukaryotic translation initiation factor 4e binding protein 1
					CPN1 - carboxypeptidase n, polypeptide 1
					GUCY1A3 - guanylate cyclase 1, soluble, alpha 3
					CCL4 - chemokine (c-c motif) ligand 4
					CLDN4 - claudin 4
					MAX - myc associated factor x
					AIF1 - allograft inflammatory factor 1
					IFNK - interferon, kappa
					CALU - calumenin
					MMP19 - matrix metallopeptidase 19
					TNFAIP3 - tumor necrosis factor, alpha-induced protein 3
					LMO2 - lim domain only 2 (rhombotin-like 1)
					CCL20 - chemokine (c-c motif) ligand 20
					ADCY4 - adenylate cyclase 4
					GLUL - glutamate-ammonia ligase
					ACVR2B - activin a receptor, type iib
					CYP2E1 - cytochrome p450, family 2, subfamily e, polypeptide 1
					JUND - jun d proto-oncogene
					STS - steroid sulfatase (microsomal), isozyme s
					RPL13A - ribosomal protein l13a
					STAT5B - signal transducer and activator of transcription 5b
					CYP26B1 - cytochrome p450, family 26, subfamily b, polypeptide 1
					ALDOB - aldolase b, fructose-bisphosphate
					CD6 - cd6 molecule
					ENPP1 - ectonucleotide pyrophosphatase/phosphodiesterase 1
					HTR2B - 5-hydroxytryptamine (serotonin) receptor 2b, g protein-coupled
					MEIS2 - meis homeobox 2
					MAP2K6 - mitogen-activated protein kinase kinase 6
					FZD4 - frizzled family receptor 4
					CNP - 2',3'-cyclic nucleotide 3' phosphodiesterase
					CCL4L2 - chemokine (c-c motif) ligand 4-like 2
					TFF1 - trefoil factor 1
					CSF1R - colony stimulating factor 1 receptor
					RUNX3 - runt-related transcription factor 3
					ASNS - asparagine synthetase (glutamine-hydrolyzing)
					ADNP - activity-dependent neuroprotector homeobox
					CSF2RB - colony stimulating factor 2 receptor, beta, low-affinity (granulocyte-macrophage)
					PCK1 - phosphoenolpyruvate carboxykinase 1 (soluble)
					TGFB3 - transforming growth factor, beta 3
					INSR - insulin receptor
					RIPK2 - receptor-interacting serine-threonine kinase 2
					LBP - lipopolysaccharide binding protein
					BCR - breakpoint cluster region
					UCP2 - uncoupling protein 2 (mitochondrial, proton carrier)
					KCNJ8 - potassium inwardly-rectifying channel, subfamily j, member 8
					RRAGD - ras-related gtp binding d
					CXCL2 - chemokine (c-x-c motif) ligand 2
					HID1 - hid1 domain containing
					CXCL1 - chemokine (c-x-c motif) ligand 1 (melanoma growth stimulating activity, alpha)
					HSP90B1 - heat shock protein 90kda beta (grp94), member 1
					FCER1G - fc fragment of ige, high affinity i, receptor for; gamma polypeptide
					FOLR1 - folate receptor 1 (adult)
					MRC1 - mannose receptor, c type 1
					NR1H4 - nuclear receptor subfamily 1, group h, member 4
					MBD3 - methyl-cpg binding domain protein 3
					HMOX1 - heme oxygenase (decycling) 1
					HSPA5 - heat shock 70kda protein 5 (glucose-regulated protein, 78kda)
					TNFRSF11A - tumor necrosis factor receptor superfamily, member 11a, nfkb activator
					KEAP1 - kelch-like ech-associated protein 1
					CXCL3 - chemokine (c-x-c motif) ligand 3
					HCLS1 - hematopoietic cell-specific lyn substrate 1
					FOXA1 - forkhead box a1
GO:0002251	organ or tissue specific immune response	0.000128	0.0654	7.33 (18036,26,568,6)	[-] Hide genes
					RNASE3 - ribonuclease, rnase a family, 3
					HIST1H2BC - histone cluster 1, h2bc
					HIST1H2BI - histone cluster 1, h2bi
					HIST1H2BK - histone cluster 1, h2bk
					HIST1H2BG - histone cluster 1, h2bg
					APOA4 - apolipoprotein a-iv
GO:1901607	alpha-amino acid biosynthetic process	0.000131	0.0647	4.61 (18036,62,568,9)	[-] Hide genes
					ASNS - asparagine synthetase (glutamine-hydrolyzing)
					PHGDH - phosphoglycerate dehydrogenase
					CTH - cystathionase (cystathionine gamma-lyase)
					GLUL - glutamate-ammonia ligase
					GLUD1 - glutamate dehydrogenase 1
					GLUD2 - glutamate dehydrogenase 2
					PSAT1 - phosphoserine aminotransferase 1
					SLC1A3 - solute carrier family 1 (glial high affinity glutamate transporter), member 3
					BCAT1 - branched chain amino-acid transaminase 1, cytosolic
GO:0009605	response to external stimulus	0.000136	0.065	1.60 (18036,1248,568,63)	[-] Hide genes
					HIST1H2BC - histone cluster 1, h2bc
					RNF152 - ring finger protein 152
					AIFM1 - apoptosis-inducing factor, mitochondrion-associated, 1
					POLR3D - polymerase (rna) iii (dna directed) polypeptide d, 44kda
					DDIT3 - dna-damage-inducible transcript 3
					PCBP2 - poly(rc) binding protein 2
					SIRT6 - sirtuin 6
					EIF2AK3 - eukaryotic translation initiation factor 2-alpha kinase 3
					HIST1H2BI - histone cluster 1, h2bi
					XBP1 - x-box binding protein 1
					HIST1H2BG - histone cluster 1, h2bg
					REN - renin
					GUCY1A3 - guanylate cyclase 1, soluble, alpha 3
					CCL4 - chemokine (c-c motif) ligand 4
					MAX - myc associated factor x
					IFNK - interferon, kappa
					AIF1 - allograft inflammatory factor 1
					HAMP - hepcidin antimicrobial peptide
					TNFAIP3 - tumor necrosis factor, alpha-induced protein 3
					CCL20 - chemokine (c-c motif) ligand 20
					WIPF1 - was/wasl interacting protein family, member 1
					GLUL - glutamate-ammonia ligase
					STAB1 - stabilin 1
					CRP - c-reactive protein, pentraxin-related
					ALOX5 - arachidonate 5-lipoxygenase
					PROX1 - prospero homeobox 1
					JUND - jun d proto-oncogene
					NLRC4 - nlr family, card domain containing 4
					STAT5B - signal transducer and activator of transcription 5b
					ALDOB - aldolase b, fructose-bisphosphate
					RNASE3 - ribonuclease, rnase a family, 3
					CD6 - cd6 molecule
					ADARB1 - adenosine deaminase, rna-specific, b1
					MEIS2 - meis homeobox 2
					CNP - 2',3'-cyclic nucleotide 3' phosphodiesterase
					SLC39A5 - solute carrier family 39 (zinc transporter), member 5
					ASNS - asparagine synthetase (glutamine-hydrolyzing)
					ADNP - activity-dependent neuroprotector homeobox
					PCK1 - phosphoenolpyruvate carboxykinase 1 (soluble)
					INSR - insulin receptor
					RIPK2 - receptor-interacting serine-threonine kinase 2
					ANO3 - anoctamin 3
					LBP - lipopolysaccharide binding protein
					BCR - breakpoint cluster region
					HIST1H2BK - histone cluster 1, h2bk
					UCP2 - uncoupling protein 2 (mitochondrial, proton carrier)
					GRIN2D - glutamate receptor, ionotropic, n-methyl d-aspartate 2d
					KCNJ8 - potassium inwardly-rectifying channel, subfamily j, member 8
					RRAGD - ras-related gtp binding d
					SFTPD - surfactant protein d
					CXCL2 - chemokine (c-x-c motif) ligand 2
					CXCL1 - chemokine (c-x-c motif) ligand 1 (melanoma growth stimulating activity, alpha)
					FOLR1 - folate receptor 1 (adult)
					FCER1G - fc fragment of ige, high affinity i, receptor for; gamma polypeptide
					MRC1 - mannose receptor, c type 1
					SLC25A6 - solute carrier family 25 (mitochondrial carrier; adenine nucleotide translocator), member 6
					NR1H4 - nuclear receptor subfamily 1, group h, member 4
					MBD3 - methyl-cpg binding domain protein 3
					HMOX1 - heme oxygenase (decycling) 1
					HSPA5 - heat shock 70kda protein 5 (glucose-regulated protein, 78kda)
					PDE6A - phosphodiesterase 6a, cgmp-specific, rod, alpha
					TNFRSF11A - tumor necrosis factor receptor superfamily, member 11a, nfkb activator
					CXCL3 - chemokine (c-x-c motif) ligand 3
GO:0006959	humoral immune response	0.000137	0.0635	3.18 (18036,140,568,14)	[-] Hide genes
					GPR183 - g protein-coupled receptor 183
					SUSD4 - sushi domain containing 4
					HIST1H2BC - histone cluster 1, h2bc
					EBI3 - epstein-barr virus induced 3
					IFNK - interferon, kappa
					YTHDF2 - yth domain family, member 2
					HIST1H2BK - histone cluster 1, h2bk
					RNASE3 - ribonuclease, rnase a family, 3
					RGCC - regulator of cell cycle
					HLA-DQB1 - major histocompatibility complex, class ii, dq beta 1
					C5 - complement component 5
					HIST1H2BI - histone cluster 1, h2bi
					COLEC11 - collectin sub-family member 11
					HIST1H2BG - histone cluster 1, h2bg
GO:0050900	leukocyte migration	0.000142	0.0638	2.53 (18036,251,568,20)	[-] Hide genes
					GPR183 - g protein-coupled receptor 183
					PREX1 - phosphatidylinositol-3,4,5-trisphosphate-dependent rac exchange factor 1
					ITGA9 - integrin, alpha 9
					EMR2 - egf-like module containing, mucin-like, hormone receptor-like 2
					CCL4 - chemokine (c-c motif) ligand 4
					LBP - lipopolysaccharide binding protein
					STAT5B - signal transducer and activator of transcription 5b
					INPP5D - inositol polyphosphate-5-phosphatase, 145kda
					SFTPD - surfactant protein d
					SLC7A9 - solute carrier family 7 (amino acid transporter light chain, bo,+ system), member 9
					SLC7A5 - solute carrier family 7 (amino acid transporter light chain, l system), member 5
					FCER1G - fc fragment of ige, high affinity i, receptor for; gamma polypeptide
					VAV1 - vav 1 guanine nucleotide exchange factor
					CYP7B1 - cytochrome p450, family 7, subfamily b, polypeptide 1
					AMICA1 - adhesion molecule, interacts with cxadr antigen 1
					TNFRSF11A - tumor necrosis factor receptor superfamily, member 11a, nfkb activator
					CCL20 - chemokine (c-c motif) ligand 20
					CXCL3 - chemokine (c-x-c motif) ligand 3
					CCL4L2 - chemokine (c-c motif) ligand 4-like 2
					NRAS - neuroblastoma ras viral (v-ras) oncogene homolog
GO:0006950	response to stress	0.000148	0.0644	1.38 (18036,2671,568,116)	[-] Hide genes
					SEL1L - sel-1 suppressor of lin-12-like (c. elegans)
					SPRR3 - small proline-rich protein 3
					GFPT1 - glutamine--fructose-6-phosphate transaminase 1
					RNF152 - ring finger protein 152
					POLR3D - polymerase (rna) iii (dna directed) polypeptide d, 44kda
					MSRB2 - methionine sulfoxide reductase b2
					DDIT3 - dna-damage-inducible transcript 3
					AARS - alanyl-trna synthetase
					PGAP2 - post-gpi attachment to proteins 2
					CHAC1 - chac, cation transport regulator homolog 1 (e. coli)
					APOA4 - apolipoprotein a-iv
					PCBP2 - poly(rc) binding protein 2
					TOR1B - torsin family 1, member b (torsin b)
					FOXO3 - forkhead box o3
					REN - renin
					SIRPB1 - signal-regulatory protein beta 1
					AQP9 - aquaporin 9
					EIF4EBP1 - eukaryotic translation initiation factor 4e binding protein 1
					GUCY1A3 - guanylate cyclase 1, soluble, alpha 3
					GJA4 - gap junction protein, alpha 4, 37kda
					CCL4 - chemokine (c-c motif) ligand 4
					CLEC4M - c-type lectin domain family 4, member m
					IL1RAP - interleukin 1 receptor accessory protein
					IFNK - interferon, kappa
					HAMP - hepcidin antimicrobial peptide
					APOLD1 - apolipoprotein l domain containing 1
					DNAJC10 - dnaj (hsp40) homolog, subfamily c, member 10
					CCL20 - chemokine (c-c motif) ligand 20
					GLUL - glutamate-ammonia ligase
					ITGA9 - integrin, alpha 9
					INIP - ints3 and nabp interacting protein
					GADD45B - growth arrest and dna-damage-inducible, beta
					CYP2E1 - cytochrome p450, family 2, subfamily e, polypeptide 1
					DNAJB9 - dnaj (hsp40) homolog, subfamily b, member 9
					NLRC4 - nlr family, card domain containing 4
					JMY - junction mediating and regulatory protein, p53 cofactor
					RHOB - ras homolog family member b
					RNASE3 - ribonuclease, rnase a family, 3
					HBA2 - hemoglobin, alpha 2
					ADARB1 - adenosine deaminase, rna-specific, b1
					LYVE1 - lymphatic vessel endothelial hyaluronan receptor 1
					CCL4L2 - chemokine (c-c motif) ligand 4-like 2
					KMO - kynurenine 3-monooxygenase (kynurenine 3-hydroxylase)
					ASNS - asparagine synthetase (glutamine-hydrolyzing)
					SMC1A - structural maintenance of chromosomes 1a
					APOA5 - apolipoprotein a-v
					PCK1 - phosphoenolpyruvate carboxykinase 1 (soluble)
					THEMIS2 - thymocyte selection associated family member 2
					FAM129A - family with sequence similarity 129, member a
					LBP - lipopolysaccharide binding protein
					HIST1H2BK - histone cluster 1, h2bk
					IL17RB - interleukin 17 receptor b
					RRAGD - ras-related gtp binding d
					C3AR1 - complement component 3a receptor 1
					HSP90B1 - heat shock protein 90kda beta (grp94), member 1
					FCER1G - fc fragment of ige, high affinity i, receptor for; gamma polypeptide
					HDGF - hepatoma-derived growth factor
					C5 - complement component 5
					HSPA5 - heat shock 70kda protein 5 (glucose-regulated protein, 78kda)
					KEAP1 - kelch-like ech-associated protein 1
					SUSD4 - sushi domain containing 4
					HIST1H2BC - histone cluster 1, h2bc
					AIFM1 - apoptosis-inducing factor, mitochondrion-associated, 1
					CTH - cystathionase (cystathionine gamma-lyase)
					HERPUD1 - homocysteine-inducible, endoplasmic reticulum stress-inducible, ubiquitin-like domain member 1
					SIRT6 - sirtuin 6
					EIF2AK3 - eukaryotic translation initiation factor 2-alpha kinase 3
					BPTF - bromodomain phd finger transcription factor
					HIST1H2BI - histone cluster 1, h2bi
					XBP1 - x-box binding protein 1
					HIST1H2BG - histone cluster 1, h2bg
					ID3 - inhibitor of dna binding 3, dominant negative helix-loop-helix protein
					EMR2 - egf-like module containing, mucin-like, hormone receptor-like 2
					MB - myoglobin
					MAX - myc associated factor x
					AIF1 - allograft inflammatory factor 1
					SLC1A3 - solute carrier family 1 (glial high affinity glutamate transporter), member 3
					WDR33 - wd repeat domain 33
					NCF1 - neutrophil cytosolic factor 1
					CALU - calumenin
					TNFAIP3 - tumor necrosis factor, alpha-induced protein 3
					TSC22D3 - tsc22 domain family, member 3
					TRIM31 - tripartite motif containing 31
					CRP - c-reactive protein, pentraxin-related
					STAB1 - stabilin 1
					ALOX5 - arachidonate 5-lipoxygenase
					HIPK2 - homeodomain interacting protein kinase 2
					STAT5B - signal transducer and activator of transcription 5b
					CYP26B1 - cytochrome p450, family 26, subfamily b, polypeptide 1
					ALDOB - aldolase b, fructose-bisphosphate
					RGCC - regulator of cell cycle
					PLAT - plasminogen activator, tissue
					CD6 - cd6 molecule
					MAP2K6 - mitogen-activated protein kinase kinase 6
					TFF1 - trefoil factor 1
					CSF1R - colony stimulating factor 1 receptor
					SLC39A5 - solute carrier family 39 (zinc transporter), member 5
					SCUBE1 - signal peptide, cub domain, egf-like 1
					MGLL - monoglyceride lipase
					TGFB3 - transforming growth factor, beta 3
					IGFBP1 - insulin-like growth factor binding protein 1
					RIPK2 - receptor-interacting serine-threonine kinase 2
					SSR1 - signal sequence receptor, alpha
					UCP2 - uncoupling protein 2 (mitochondrial, proton carrier)
					KCNJ8 - potassium inwardly-rectifying channel, subfamily j, member 8
					SFTPD - surfactant protein d
					CXCL2 - chemokine (c-x-c motif) ligand 2
					CXCL1 - chemokine (c-x-c motif) ligand 1 (melanoma growth stimulating activity, alpha)
					MPV17 - mpv17 mitochondrial inner membrane protein
					FOLR1 - folate receptor 1 (adult)
					NR1H4 - nuclear receptor subfamily 1, group h, member 4
					CD163 - cd163 molecule
					HMOX1 - heme oxygenase (decycling) 1
					TNFRSF11A - tumor necrosis factor receptor superfamily, member 11a, nfkb activator
					NUPR1 - nuclear protein, transcriptional regulator, 1
					CXCL3 - chemokine (c-x-c motif) ligand 3
GO:1990266	neutrophil migration	0.000168	0.0709	4.47 (18036,64,568,9)	[-] Hide genes
					PREX1 - phosphatidylinositol-3,4,5-trisphosphate-dependent rac exchange factor 1
					ITGA9 - integrin, alpha 9
					FCER1G - fc fragment of ige, high affinity i, receptor for; gamma polypeptide
					VAV1 - vav 1 guanine nucleotide exchange factor
					CCL4 - chemokine (c-c motif) ligand 4
					AMICA1 - adhesion molecule, interacts with cxadr antigen 1
					CCL20 - chemokine (c-c motif) ligand 20
					CXCL3 - chemokine (c-x-c motif) ligand 3
					CCL4L2 - chemokine (c-c motif) ligand 4-like 2
GO:0071622	regulation of granulocyte chemotaxis	0.00019	0.0776	5.70 (18036,39,568,7)	[-] Hide genes
					C3AR1 - complement component 3a receptor 1
					CXCL2 - chemokine (c-x-c motif) ligand 2
					CXCL1 - chemokine (c-x-c motif) ligand 1 (melanoma growth stimulating activity, alpha)
					CMKLR1 - chemokine-like receptor 1
					TNFSF18 - tumor necrosis factor (ligand) superfamily, member 18
					LBP - lipopolysaccharide binding protein
					CXCL3 - chemokine (c-x-c motif) ligand 3
GO:0002685	regulation of leukocyte migration	0.000199	0.0793	3.07 (18036,145,568,14)	[-] Hide genes
					CMKLR1 - chemokine-like receptor 1
					CCL4 - chemokine (c-c motif) ligand 4
					TNFSF18 - tumor necrosis factor (ligand) superfamily, member 18
					LBP - lipopolysaccharide binding protein
					BCR - breakpoint cluster region
					AIF1 - allograft inflammatory factor 1
					C3AR1 - complement component 3a receptor 1
					CXCL2 - chemokine (c-x-c motif) ligand 2
					CXCL1 - chemokine (c-x-c motif) ligand 1 (melanoma growth stimulating activity, alpha)
					CD300A - cd300a molecule
					C5 - complement component 5
					HMOX1 - heme oxygenase (decycling) 1
					CCL20 - chemokine (c-c motif) ligand 20
					CXCL3 - chemokine (c-x-c motif) ligand 3
GO:0015849	organic acid transport	0.000202	0.0783	3.22 (18036,128,568,13)	[-] Hide genes
					SLC6A9 - solute carrier family 6 (neurotransmitter transporter, glycine), member 9
					AQP9 - aquaporin 9
					SLC7A4 - solute carrier family 7, member 4
					SLC17A5 - solute carrier family 17 (acidic sugar transporter), member 5
					SLC7A2 - solute carrier family 7 (cationic amino acid transporter, y+ system), member 2
					SLC1A3 - solute carrier family 1 (glial high affinity glutamate transporter), member 3
					SLC7A9 - solute carrier family 7 (amino acid transporter light chain, bo,+ system), member 9
					SLC7A5 - solute carrier family 7 (amino acid transporter light chain, l system), member 5
					SLC38A4 - solute carrier family 38, member 4
					FOLR1 - folate receptor 1 (adult)
					SLC43A1 - solute carrier family 43 (amino acid system l transporter), member 1
					NR1H4 - nuclear receptor subfamily 1, group h, member 4
					SLC46A1 - solute carrier family 46 (folate transporter), member 1
GO:0002694	regulation of leukocyte activation	0.000204	0.0771	2.09 (18036,425,568,28)	[-] Hide genes
					SAMSN1 - sam domain, sh3 domain and nuclear localization signals 1
					SASH3 - sam and sh3 domain containing 3
					LST1 - leukocyte specific transcript 1
					EBI3 - epstein-barr virus induced 3
					SLC7A2 - solute carrier family 7 (cationic amino acid transporter, y+ system), member 2
					STAT5B - signal transducer and activator of transcription 5b
					CYP26B1 - cytochrome p450, family 26, subfamily b, polypeptide 1
					CD6 - cd6 molecule
					HLA-DQB1 - major histocompatibility complex, class ii, dq beta 1
					CD3D - cd3d molecule, delta (cd3-tcr complex)
					XBP1 - x-box binding protein 1
					CD247 - cd247 molecule
					GPR183 - g protein-coupled receptor 183
					PRDM1 - pr domain containing 1, with znf domain
					TNFSF18 - tumor necrosis factor (ligand) superfamily, member 18
					RIPK2 - receptor-interacting serine-threonine kinase 2
					LBP - lipopolysaccharide binding protein
					BCR - breakpoint cluster region
					AIF1 - allograft inflammatory factor 1
					HLA-DMB - major histocompatibility complex, class ii, dm beta
					INPP5D - inositol polyphosphate-5-phosphatase, 145kda
					HLA-DOA - major histocompatibility complex, class ii, do alpha
					SFTPD - surfactant protein d
					VAV1 - vav 1 guanine nucleotide exchange factor
					FCER1G - fc fragment of ige, high affinity i, receptor for; gamma polypeptide
					TNFAIP3 - tumor necrosis factor, alpha-induced protein 3
					CD300A - cd300a molecule
					HMOX1 - heme oxygenase (decycling) 1
GO:0006810	transport	0.000218	0.08	1.31 (18036,3547,568,146)	[-] Hide genes
					NIPA2 - non imprinted in prader-willi/angelman syndrome 2
					SEL1L - sel-1 suppressor of lin-12-like (c. elegans)
					NCBP2 - nuclear cap binding protein subunit 2, 20kda
					SNF8 - snf8, escrt-ii complex subunit
					KIFAP3 - kinesin-associated protein 3
					TMEM38B - transmembrane protein 38b
					DDIT3 - dna-damage-inducible transcript 3
					PGAP2 - post-gpi attachment to proteins 2
					APOA4 - apolipoprotein a-iv
					RABGAP1 - rab gtpase activating protein 1
					SLC43A1 - solute carrier family 43 (amino acid system l transporter), member 1
					KCNMB4 - potassium large conductance calcium-activated channel, subfamily m, beta member 4
					SLC46A1 - solute carrier family 46 (folate transporter), member 1
					UBE2Q1 - ubiquitin-conjugating enzyme e2q family member 1
					SLC25A36 - solute carrier family 25 (pyrimidine nucleotide carrier ), member 36
					AQP9 - aquaporin 9
					IGF2BP1 - insulin-like growth factor 2 mrna binding protein 1
					MRC2 - mannose receptor, c type 2
					ASPSCR1 - alveolar soft part sarcoma chromosome region, candidate 1
					GJA4 - gap junction protein, alpha 4, 37kda
					FAM26F - family with sequence similarity 26, member f
					CLEC4M - c-type lectin domain family 4, member m
					TMEM30B - transmembrane protein 30b
					CD320 - cd320 molecule
					MTX2 - metaxin 2
					ARL4D - adp-ribosylation factor-like 4d
					BET1L - bet1 golgi vesicular membrane trafficking protein-like
					SLC7A5 - solute carrier family 7 (amino acid transporter light chain, l system), member 5
					SYS1 - sys1 golgi-localized integral membrane protein homolog (s. cerevisiae)
					APOLD1 - apolipoprotein l domain containing 1
					KIF16B - kinesin family member 16b
					DCTN5 - dynactin 5 (p25)
					FGG - fibrinogen gamma chain
					GLUL - glutamate-ammonia ligase
					VPS51 - vacuolar protein sorting 51 homolog (s. cerevisiae)
					SLC37A2 - solute carrier family 37 (glucose-6-phosphate transporter), member 2
					RAB21 - rab21, member ras oncogene family
					ACVR2B - activin a receptor, type iib
					CORO7 - coronin 7
					NLRC4 - nlr family, card domain containing 4
					KCNE4 - potassium voltage-gated channel, isk-related family, member 4
					RHOB - ras homolog family member b
					CA5A - carbonic anhydrase va, mitochondrial
					ENPP3 - ectonucleotide pyrophosphatase/phosphodiesterase 3
					CNNM2 - cyclin m2
					MAGT1 - magnesium transporter 1
					HBA2 - hemoglobin, alpha 2
					ENPP1 - ectonucleotide pyrophosphatase/phosphodiesterase 1
					FBLN5 - fibulin 5
					HTR2B - 5-hydroxytryptamine (serotonin) receptor 2b, g protein-coupled
					ENPP2 - ectonucleotide pyrophosphatase/phosphodiesterase 2
					DOPEY1 - dopey family member 1
					SLC38A4 - solute carrier family 38, member 4
					SEC14L4 - sec14-like 4 (s. cerevisiae)
					CPNE1 - copine i
					RBP7 - retinol binding protein 7, cellular
					FZD4 - frizzled family receptor 4
					CALHM2 - calcium homeostasis modulator 2
					SLC9A8 - solute carrier family 9, subfamily a (nhe8, cation proton antiporter 8), member 8
					LYVE1 - lymphatic vessel endothelial hyaluronan receptor 1
					SLC17A2 - solute carrier family 17, member 2
					APOA5 - apolipoprotein a-v
					LBP - lipopolysaccharide binding protein
					HBM - hemoglobin, mu
					FCGR1B - fc fragment of igg, high affinity ib, receptor (cd64)
					SLC7A9 - solute carrier family 7 (amino acid transporter light chain, bo,+ system), member 9
					APOL6 - apolipoprotein l, 6
					HID1 - hid1 domain containing
					HSP90B1 - heat shock protein 90kda beta (grp94), member 1
					FCER1G - fc fragment of ige, high affinity i, receptor for; gamma polypeptide
					COPB1 - coatomer protein complex, subunit beta 1
					SCFD2 - sec1 family domain containing 2
					HSPA5 - heat shock 70kda protein 5 (glucose-regulated protein, 78kda)
					COLEC11 - collectin sub-family member 11
					APOBR - apolipoprotein b receptor
					AP2A2 - adaptor-related protein complex 2, alpha 2 subunit
					SLC6A9 - solute carrier family 6 (neurotransmitter transporter, glycine), member 9
					DCTN4 - dynactin 4 (p62)
					RPL23A - ribosomal protein l23a
					FYCO1 - fyve and coiled-coil domain containing 1
					SLC7A4 - solute carrier family 7, member 4
					SLC7A2 - solute carrier family 7 (cationic amino acid transporter, y+ system), member 2
					GOPC - golgi-associated pdz and coiled-coil motif containing
					HERPUD1 - homocysteine-inducible, endoplasmic reticulum stress-inducible, ubiquitin-like domain member 1
					EIF2AK3 - eukaryotic translation initiation factor 2-alpha kinase 3
					KCNQ1 - potassium voltage-gated channel, kqt-like subfamily, member 1
					XBP1 - x-box binding protein 1
					RPS3A - ribosomal protein s3a
					STX5 - syntaxin 5
					LAT2 - linker for activation of t cells family, member 2
					MB - myoglobin
					SEC23B - sec23 homolog b (s. cerevisiae)
					SNX22 - sorting nexin 22
					RHCG - rh family, c glycoprotein
					CPLX2 - complexin 2
					SLC1A3 - solute carrier family 1 (glial high affinity glutamate transporter), member 3
					RGPD1 - ranbp2-like and grip domain containing 1
					NCF1 - neutrophil cytosolic factor 1
					ACKR3 - atypical chemokine receptor 3
					PHACTR2 - phosphatase and actin regulator 2
					TSC22D3 - tsc22 domain family, member 3
					ZFAND2B - zinc finger, an1-type domain 2b
					SLC17A4 - solute carrier family 17, member 4
					F5 - coagulation factor v (proaccelerin, labile factor)
					RHOBTB3 - rho-related btb domain containing 3
					HHEX - hematopoietically expressed homeobox
					SLC22A15 - solute carrier family 22, member 15
					SYT7 - synaptotagmin vii
					WIPF1 - was/wasl interacting protein family, member 1
					RPL28 - ribosomal protein l28
					SLC35D1 - solute carrier family 35 (udp-glca/udp-galnac transporter), member d1
					RPS23 - ribosomal protein s23
					STAB1 - stabilin 1
					RPS17 - ribosomal protein s17
					PI4KB - phosphatidylinositol 4-kinase, catalytic, beta
					SLCO4C1 - solute carrier organic anion transporter family, member 4c1
					RPL13A - ribosomal protein l13a
					STAT5B - signal transducer and activator of transcription 5b
					CLNS1A - chloride channel, nucleotide-sensitive, 1a
					CD6 - cd6 molecule
					RPS14 - ribosomal protein s14
					NIPAL3 - nipa-like domain containing 3
					TMED6 - transmembrane emp24 protein transport domain containing 6
					SLC47A1 - solute carrier family 47 (multidrug and toxin extrusion), member 1
					CD163L1 - cd163 molecule-like 1
					SLC39A5 - solute carrier family 39 (zinc transporter), member 5
					FFAR4 - free fatty acid receptor 4
					TGFB3 - transforming growth factor, beta 3
					OSBPL11 - oxysterol binding protein-like 11
					ANO3 - anoctamin 3
					TGM2 - transglutaminase 2
					ZG16 - zymogen granule protein 16
					SLC17A5 - solute carrier family 17 (acidic sugar transporter), member 5
					GOLGA5 - golgin a5
					SSR1 - signal sequence receptor, alpha
					UCP2 - uncoupling protein 2 (mitochondrial, proton carrier)
					GRIN2D - glutamate receptor, ionotropic, n-methyl d-aspartate 2d
					SLC35A2 - solute carrier family 35 (udp-galactose transporter), member a2
					KCNJ8 - potassium inwardly-rectifying channel, subfamily j, member 8
					SFTPD - surfactant protein d
					FOLR1 - folate receptor 1 (adult)
					SLC25A6 - solute carrier family 25 (mitochondrial carrier; adenine nucleotide translocator), member 6
					MRC1 - mannose receptor, c type 1
					NR1H4 - nuclear receptor subfamily 1, group h, member 4
					VIPAS39 - vps33b interacting protein, apical-basolateral polarity regulator, spe-39 homolog
					CD163 - cd163 molecule
GO:0042221	response to chemical	0.00022	0.0789	1.41 (18036,2227,568,99)	[-] Hide genes
					SEL1L - sel-1 suppressor of lin-12-like (c. elegans)
					GFPT1 - glutamine--fructose-6-phosphate transaminase 1
					ELK1 - elk1, member of ets oncogene family
					DDIT3 - dna-damage-inducible transcript 3
					PAQR9 - progestin and adipoq receptor family member ix
					HSD17B2 - hydroxysteroid (17-beta) dehydrogenase 2
					AARS - alanyl-trna synthetase
					CHAC1 - chac, cation transport regulator homolog 1 (e. coli)
					APOA4 - apolipoprotein a-iv
					GCNT1 - glucosaminyl (n-acetyl) transferase 1, core 2
					TOR1B - torsin family 1, member b (torsin b)
					KCNMB4 - potassium large conductance calcium-activated channel, subfamily m, beta member 4
					FOXO3 - forkhead box o3
					REN - renin
					AQP9 - aquaporin 9
					EIF4EBP1 - eukaryotic translation initiation factor 4e binding protein 1
					CPN1 - carboxypeptidase n, polypeptide 1
					GUCY1A3 - guanylate cyclase 1, soluble, alpha 3
					CCL4 - chemokine (c-c motif) ligand 4
					CLDN4 - claudin 4
					IFNK - interferon, kappa
					HAMP - hepcidin antimicrobial peptide
					MMP19 - matrix metallopeptidase 19
					LMO2 - lim domain only 2 (rhombotin-like 1)
					CCL20 - chemokine (c-c motif) ligand 20
					FGG - fibrinogen gamma chain
					GLUL - glutamate-ammonia ligase
					CYP2E1 - cytochrome p450, family 2, subfamily e, polypeptide 1
					ACVR2B - activin a receptor, type iib
					STS - steroid sulfatase (microsomal), isozyme s
					RHOB - ras homolog family member b
					HBA2 - hemoglobin, alpha 2
					ENPP1 - ectonucleotide pyrophosphatase/phosphodiesterase 1
					HTR2B - 5-hydroxytryptamine (serotonin) receptor 2b, g protein-coupled
					CPNE1 - copine i
					MEIS2 - meis homeobox 2
					FZD4 - frizzled family receptor 4
					CNP - 2',3'-cyclic nucleotide 3' phosphodiesterase
					CCL4L2 - chemokine (c-c motif) ligand 4-like 2
					ASNS - asparagine synthetase (glutamine-hydrolyzing)
					ADNP - activity-dependent neuroprotector homeobox
					PCK1 - phosphoenolpyruvate carboxykinase 1 (soluble)
					INSR - insulin receptor
					LBP - lipopolysaccharide binding protein
					RRAGD - ras-related gtp binding d
					HID1 - hid1 domain containing
					GNA12 - guanine nucleotide binding protein (g protein) alpha 12
					FCER1G - fc fragment of ige, high affinity i, receptor for; gamma polypeptide
					HSP90B1 - heat shock protein 90kda beta (grp94), member 1
					MBD3 - methyl-cpg binding domain protein 3
					HSPA5 - heat shock 70kda protein 5 (glucose-regulated protein, 78kda)
					KEAP1 - kelch-like ech-associated protein 1
					HCLS1 - hematopoietic cell-specific lyn substrate 1
					UROS - uroporphyrinogen iii synthase
					AIFM1 - apoptosis-inducing factor, mitochondrion-associated, 1
					HERPUD1 - homocysteine-inducible, endoplasmic reticulum stress-inducible, ubiquitin-like domain member 1
					EIF2AK3 - eukaryotic translation initiation factor 2-alpha kinase 3
					BPTF - bromodomain phd finger transcription factor
					KCNQ1 - potassium voltage-gated channel, kqt-like subfamily, member 1
					XBP1 - x-box binding protein 1
					PID1 - phosphotyrosine interaction domain containing 1
					ID3 - inhibitor of dna binding 3, dominant negative helix-loop-helix protein
					MB - myoglobin
					MAX - myc associated factor x
					AIF1 - allograft inflammatory factor 1
					SLC1A3 - solute carrier family 1 (glial high affinity glutamate transporter), member 3
					CALU - calumenin
					TNFAIP3 - tumor necrosis factor, alpha-induced protein 3
					ADCY4 - adenylate cyclase 4
					ALOX5 - arachidonate 5-lipoxygenase
					HIPK2 - homeodomain interacting protein kinase 2
					JUND - jun d proto-oncogene
					RPL13A - ribosomal protein l13a
					STAT5B - signal transducer and activator of transcription 5b
					CYP26B1 - cytochrome p450, family 26, subfamily b, polypeptide 1
					ALDOB - aldolase b, fructose-bisphosphate
					RGCC - regulator of cell cycle
					CD6 - cd6 molecule
					MAP2K6 - mitogen-activated protein kinase kinase 6
					TFF1 - trefoil factor 1
					CSF1R - colony stimulating factor 1 receptor
					RUNX3 - runt-related transcription factor 3
					CSF2RB - colony stimulating factor 2 receptor, beta, low-affinity (granulocyte-macrophage)
					TGFB3 - transforming growth factor, beta 3
					RIPK2 - receptor-interacting serine-threonine kinase 2
					BCR - breakpoint cluster region
					UCP2 - uncoupling protein 2 (mitochondrial, proton carrier)
					KCNJ8 - potassium inwardly-rectifying channel, subfamily j, member 8
					CXCL2 - chemokine (c-x-c motif) ligand 2
					CXCL1 - chemokine (c-x-c motif) ligand 1 (melanoma growth stimulating activity, alpha)
					MPV17 - mpv17 mitochondrial inner membrane protein
					FOLR1 - folate receptor 1 (adult)
					MRC1 - mannose receptor, c type 1
					NR1H4 - nuclear receptor subfamily 1, group h, member 4
					HMOX1 - heme oxygenase (decycling) 1
					TNFRSF11A - tumor necrosis factor receptor superfamily, member 11a, nfkb activator
					NUPR1 - nuclear protein, transcriptional regulator, 1
					CXCL3 - chemokine (c-x-c motif) ligand 3
					FOXA1 - forkhead box a1
GO:0009607	response to biotic stimulus	0.00023	0.0803	1.79 (18036,726,568,41)	[-] Hide genes
					HIST1H2BC - histone cluster 1, h2bc
					STAB1 - stabilin 1
					CRP - c-reactive protein, pentraxin-related
					POLR3D - polymerase (rna) iii (dna directed) polypeptide d, 44kda
					DDIT3 - dna-damage-inducible transcript 3
					JUND - jun d proto-oncogene
					NLRC4 - nlr family, card domain containing 4
					STAT5B - signal transducer and activator of transcription 5b
					RNASE3 - ribonuclease, rnase a family, 3
					CD6 - cd6 molecule
					ADARB1 - adenosine deaminase, rna-specific, b1
					PCBP2 - poly(rc) binding protein 2
					EIF2AK3 - eukaryotic translation initiation factor 2-alpha kinase 3
					HIST1H2BI - histone cluster 1, h2bi
					CNP - 2',3'-cyclic nucleotide 3' phosphodiesterase
					XBP1 - x-box binding protein 1
					HIST1H2BG - histone cluster 1, h2bg
					REN - renin
					PRRT1 - proline-rich transmembrane protein 1
					GUCY1A3 - guanylate cyclase 1, soluble, alpha 3
					RIPK2 - receptor-interacting serine-threonine kinase 2
					CCL4 - chemokine (c-c motif) ligand 4
					LBP - lipopolysaccharide binding protein
					BCR - breakpoint cluster region
					IFNK - interferon, kappa
					HIST1H2BK - histone cluster 1, h2bk
					KCNJ8 - potassium inwardly-rectifying channel, subfamily j, member 8
					SFTPD - surfactant protein d
					HAMP - hepcidin antimicrobial peptide
					CXCL2 - chemokine (c-x-c motif) ligand 2
					CXCL1 - chemokine (c-x-c motif) ligand 1 (melanoma growth stimulating activity, alpha)
					FCER1G - fc fragment of ige, high affinity i, receptor for; gamma polypeptide
					TNFAIP3 - tumor necrosis factor, alpha-induced protein 3
					MRC1 - mannose receptor, c type 1
					SLC25A6 - solute carrier family 25 (mitochondrial carrier; adenine nucleotide translocator), member 6
					NR1H4 - nuclear receptor subfamily 1, group h, member 4
					HSPA5 - heat shock 70kda protein 5 (glucose-regulated protein, 78kda)
					TNFRSF11A - tumor necrosis factor receptor superfamily, member 11a, nfkb activator
					CCL20 - chemokine (c-c motif) ligand 20
					CXCL3 - chemokine (c-x-c motif) ligand 3
					WIPF1 - was/wasl interacting protein family, member 1
GO:0006461	protein complex assembly	0.000231	0.0788	1.64 (18036,1044,568,54)	[-] Hide genes
					PDSS2 - prenyl (decaprenyl) diphosphate synthase, subunit 2
					GFPT1 - glutamine--fructose-6-phosphate transaminase 1
					HIST2H2BF - histone cluster 2, h2bf
					HIST1H2BC - histone cluster 1, h2bc
					HIST1H2BO - histone cluster 1, h2bo
					KIFAP3 - kinesin-associated protein 3
					MSRB2 - methionine sulfoxide reductase b2
					NDUFA3 - nadh dehydrogenase (ubiquinone) 1 alpha subcomplex, 3, 9kda
					GOPC - golgi-associated pdz and coiled-coil motif containing
					CTH - cystathionase (cystathionine gamma-lyase)
					CENPQ - centromere protein q
					TOR1B - torsin family 1, member b (torsin b)
					EIF2AK3 - eukaryotic translation initiation factor 2-alpha kinase 3
					HIST1H2BI - histone cluster 1, h2bi
					OXA1L - oxidase (cytochrome c) assembly 1-like
					HIST1H2BH - histone cluster 1, h2bh
					HIST1H2BL - histone cluster 1, h2bl
					HIST1H2BG - histone cluster 1, h2bg
					MAP7D3 - map7 domain containing 3
					HIST1H2BM - histone cluster 1, h2bm
					PREX1 - phosphatidylinositol-3,4,5-trisphosphate-dependent rac exchange factor 1
					STX5 - syntaxin 5
					IL1RAP - interleukin 1 receptor accessory protein
					MAX - myc associated factor x
					HLA-DMB - major histocompatibility complex, class ii, dm beta
					AIF1 - allograft inflammatory factor 1
					TNFAIP3 - tumor necrosis factor, alpha-induced protein 3
					F5 - coagulation factor v (proaccelerin, labile factor)
					WIPF1 - was/wasl interacting protein family, member 1
					HIST1H2BB - histone cluster 1, h2bb
					GLUL - glutamate-ammonia ligase
					HIST1H2BD - histone cluster 1, h2bd
					FGG - fibrinogen gamma chain
					PDE4DIP - phosphodiesterase 4d interacting protein
					FGF13 - fibroblast growth factor 13
					CORO7 - coronin 7
					NLRC4 - nlr family, card domain containing 4
					SH3PXD2A - sh3 and px domains 2a
					KCTD17 - potassium channel tetramerization domain containing 17
					SPTY2D1 - spt2, suppressor of ty, domain containing 1 (s. cerevisiae)
					ALDOB - aldolase b, fructose-bisphosphate
					HBA2 - hemoglobin, alpha 2
					BIN2 - bridging integrator 2
					SCUBE1 - signal peptide, cub domain, egf-like 1
					INSR - insulin receptor
					MID1IP1 - mid1 interacting protein 1
					HIST1H2BK - histone cluster 1, h2bk
					RBBP4 - retinoblastoma binding protein 4
					SLC7A9 - solute carrier family 7 (amino acid transporter light chain, bo,+ system), member 9
					FOLR1 - folate receptor 1 (adult)
					HMOX1 - heme oxygenase (decycling) 1
					NUPR1 - nuclear protein, transcriptional regulator, 1
					KEAP1 - kelch-like ech-associated protein 1
					HCLS1 - hematopoietic cell-specific lyn substrate 1
GO:0031669	cellular response to nutrient levels	0.000247	0.0823	3.00 (18036,148,568,14)	[-] Hide genes
					ASNS - asparagine synthetase (glutamine-hydrolyzing)
					SLC39A5 - solute carrier family 39 (zinc transporter), member 5
					GLUL - glutamate-ammonia ligase
					RNF152 - ring finger protein 152
					PCK1 - phosphoenolpyruvate carboxykinase 1 (soluble)
					AIFM1 - apoptosis-inducing factor, mitochondrion-associated, 1
					MAX - myc associated factor x
					UCP2 - uncoupling protein 2 (mitochondrial, proton carrier)
					RRAGD - ras-related gtp binding d
					FOLR1 - folate receptor 1 (adult)
					HMOX1 - heme oxygenase (decycling) 1
					EIF2AK3 - eukaryotic translation initiation factor 2-alpha kinase 3
					HSPA5 - heat shock 70kda protein 5 (glucose-regulated protein, 78kda)
					XBP1 - x-box binding protein 1
GO:0051234	establishment of localization	0.000264	0.0859	1.30 (18036,3677,568,150)	[-] Hide genes
					NIPA2 - non imprinted in prader-willi/angelman syndrome 2
					SEL1L - sel-1 suppressor of lin-12-like (c. elegans)
					NCBP2 - nuclear cap binding protein subunit 2, 20kda
					SNF8 - snf8, escrt-ii complex subunit
					KIFAP3 - kinesin-associated protein 3
					TMEM38B - transmembrane protein 38b
					DDIT3 - dna-damage-inducible transcript 3
					PGAP2 - post-gpi attachment to proteins 2
					APOA4 - apolipoprotein a-iv
					RABGAP1 - rab gtpase activating protein 1
					SLC43A1 - solute carrier family 43 (amino acid system l transporter), member 1
					OXA1L - oxidase (cytochrome c) assembly 1-like
					KCNMB4 - potassium large conductance calcium-activated channel, subfamily m, beta member 4
					SLC46A1 - solute carrier family 46 (folate transporter), member 1
					UBE2Q1 - ubiquitin-conjugating enzyme e2q family member 1
					SLC25A36 - solute carrier family 25 (pyrimidine nucleotide carrier ), member 36
					AQP9 - aquaporin 9
					IGF2BP1 - insulin-like growth factor 2 mrna binding protein 1
					MRC2 - mannose receptor, c type 2
					ASPSCR1 - alveolar soft part sarcoma chromosome region, candidate 1
					GJA4 - gap junction protein, alpha 4, 37kda
					FAM26F - family with sequence similarity 26, member f
					CLEC4M - c-type lectin domain family 4, member m
					TMEM30B - transmembrane protein 30b
					CD320 - cd320 molecule
					MTX2 - metaxin 2
					ARL4D - adp-ribosylation factor-like 4d
					BET1L - bet1 golgi vesicular membrane trafficking protein-like
					SLC7A5 - solute carrier family 7 (amino acid transporter light chain, l system), member 5
					SYS1 - sys1 golgi-localized integral membrane protein homolog (s. cerevisiae)
					APOLD1 - apolipoprotein l domain containing 1
					KIF16B - kinesin family member 16b
					DCTN5 - dynactin 5 (p25)
					FGG - fibrinogen gamma chain
					GLUL - glutamate-ammonia ligase
					VPS51 - vacuolar protein sorting 51 homolog (s. cerevisiae)
					SLC37A2 - solute carrier family 37 (glucose-6-phosphate transporter), member 2
					RAB21 - rab21, member ras oncogene family
					ACVR2B - activin a receptor, type iib
					CORO7 - coronin 7
					NLRC4 - nlr family, card domain containing 4
					KCNE4 - potassium voltage-gated channel, isk-related family, member 4
					RHOB - ras homolog family member b
					CA5A - carbonic anhydrase va, mitochondrial
					ENPP3 - ectonucleotide pyrophosphatase/phosphodiesterase 3
					CNNM2 - cyclin m2
					MAGT1 - magnesium transporter 1
					HBA2 - hemoglobin, alpha 2
					ENPP1 - ectonucleotide pyrophosphatase/phosphodiesterase 1
					FBLN5 - fibulin 5
					HTR2B - 5-hydroxytryptamine (serotonin) receptor 2b, g protein-coupled
					ENPP2 - ectonucleotide pyrophosphatase/phosphodiesterase 2
					DOPEY1 - dopey family member 1
					SLC38A4 - solute carrier family 38, member 4
					SEC14L4 - sec14-like 4 (s. cerevisiae)
					CPNE1 - copine i
					RBP7 - retinol binding protein 7, cellular
					FZD4 - frizzled family receptor 4
					CALHM2 - calcium homeostasis modulator 2
					SLC9A8 - solute carrier family 9, subfamily a (nhe8, cation proton antiporter 8), member 8
					LYVE1 - lymphatic vessel endothelial hyaluronan receptor 1
					SLC17A2 - solute carrier family 17, member 2
					APOA5 - apolipoprotein a-v
					LBP - lipopolysaccharide binding protein
					HBM - hemoglobin, mu
					FCGR1B - fc fragment of igg, high affinity ib, receptor (cd64)
					SLC7A9 - solute carrier family 7 (amino acid transporter light chain, bo,+ system), member 9
					APOL6 - apolipoprotein l, 6
					HID1 - hid1 domain containing
					HSP90B1 - heat shock protein 90kda beta (grp94), member 1
					FCER1G - fc fragment of ige, high affinity i, receptor for; gamma polypeptide
					COPB1 - coatomer protein complex, subunit beta 1
					SCFD2 - sec1 family domain containing 2
					HSPA5 - heat shock 70kda protein 5 (glucose-regulated protein, 78kda)
					COLEC11 - collectin sub-family member 11
					APOBR - apolipoprotein b receptor
					NRAS - neuroblastoma ras viral (v-ras) oncogene homolog
					AP2A2 - adaptor-related protein complex 2, alpha 2 subunit
					SLC6A9 - solute carrier family 6 (neurotransmitter transporter, glycine), member 9
					DCTN4 - dynactin 4 (p62)
					RPL23A - ribosomal protein l23a
					FAM126A - family with sequence similarity 126, member a
					FYCO1 - fyve and coiled-coil domain containing 1
					SLC7A4 - solute carrier family 7, member 4
					SLC7A2 - solute carrier family 7 (cationic amino acid transporter, y+ system), member 2
					GOPC - golgi-associated pdz and coiled-coil motif containing
					HERPUD1 - homocysteine-inducible, endoplasmic reticulum stress-inducible, ubiquitin-like domain member 1
					EIF2AK3 - eukaryotic translation initiation factor 2-alpha kinase 3
					KCNQ1 - potassium voltage-gated channel, kqt-like subfamily, member 1
					XBP1 - x-box binding protein 1
					RPS3A - ribosomal protein s3a
					STX5 - syntaxin 5
					LAT2 - linker for activation of t cells family, member 2
					MB - myoglobin
					SEC23B - sec23 homolog b (s. cerevisiae)
					SNX22 - sorting nexin 22
					RHCG - rh family, c glycoprotein
					CPLX2 - complexin 2
					SLC1A3 - solute carrier family 1 (glial high affinity glutamate transporter), member 3
					RGPD1 - ranbp2-like and grip domain containing 1
					NCF1 - neutrophil cytosolic factor 1
					ACKR3 - atypical chemokine receptor 3
					PHACTR2 - phosphatase and actin regulator 2
					TNFAIP3 - tumor necrosis factor, alpha-induced protein 3
					TSC22D3 - tsc22 domain family, member 3
					ZFAND2B - zinc finger, an1-type domain 2b
					SLC17A4 - solute carrier family 17, member 4
					F5 - coagulation factor v (proaccelerin, labile factor)
					RHOBTB3 - rho-related btb domain containing 3
					HHEX - hematopoietically expressed homeobox
					SLC22A15 - solute carrier family 22, member 15
					SYT7 - synaptotagmin vii
					WIPF1 - was/wasl interacting protein family, member 1
					RPL28 - ribosomal protein l28
					SLC35D1 - solute carrier family 35 (udp-glca/udp-galnac transporter), member d1
					RPS23 - ribosomal protein s23
					STAB1 - stabilin 1
					RPS17 - ribosomal protein s17
					PI4KB - phosphatidylinositol 4-kinase, catalytic, beta
					SLCO4C1 - solute carrier organic anion transporter family, member 4c1
					RPL13A - ribosomal protein l13a
					STAT5B - signal transducer and activator of transcription 5b
					CLNS1A - chloride channel, nucleotide-sensitive, 1a
					CD6 - cd6 molecule
					RPS14 - ribosomal protein s14
					NIPAL3 - nipa-like domain containing 3
					TMED6 - transmembrane emp24 protein transport domain containing 6
					SLC47A1 - solute carrier family 47 (multidrug and toxin extrusion), member 1
					CD163L1 - cd163 molecule-like 1
					SLC39A5 - solute carrier family 39 (zinc transporter), member 5
					FFAR4 - free fatty acid receptor 4
					TGFB3 - transforming growth factor, beta 3
					OSBPL11 - oxysterol binding protein-like 11
					ANO3 - anoctamin 3
					TGM2 - transglutaminase 2
					ZG16 - zymogen granule protein 16
					SLC17A5 - solute carrier family 17 (acidic sugar transporter), member 5
					GOLGA5 - golgin a5
					SSR1 - signal sequence receptor, alpha
					UCP2 - uncoupling protein 2 (mitochondrial, proton carrier)
					GRIN2D - glutamate receptor, ionotropic, n-methyl d-aspartate 2d
					SLC35A2 - solute carrier family 35 (udp-galactose transporter), member a2
					KCNJ8 - potassium inwardly-rectifying channel, subfamily j, member 8
					SFTPD - surfactant protein d
					FOLR1 - folate receptor 1 (adult)
					SLC25A6 - solute carrier family 25 (mitochondrial carrier; adenine nucleotide translocator), member 6
					MRC1 - mannose receptor, c type 1
					NR1H4 - nuclear receptor subfamily 1, group h, member 4
					VIPAS39 - vps33b interacting protein, apical-basolateral polarity regulator, spe-39 homolog
					CD163 - cd163 molecule
GO:1905039	carboxylic acid transmembrane transport	0.000269	0.0858	4.20 (18036,68,568,9)	[-] Hide genes
					SLC7A9 - solute carrier family 7 (amino acid transporter light chain, bo,+ system), member 9
					SLC7A5 - solute carrier family 7 (amino acid transporter light chain, l system), member 5
					SLC6A9 - solute carrier family 6 (neurotransmitter transporter, glycine), member 9
					SLC38A4 - solute carrier family 38, member 4
					AQP9 - aquaporin 9
					SLC43A1 - solute carrier family 43 (amino acid system l transporter), member 1
					SLC7A4 - solute carrier family 7, member 4
					SLC7A2 - solute carrier family 7 (cationic amino acid transporter, y+ system), member 2
					SLC1A3 - solute carrier family 1 (glial high affinity glutamate transporter), member 3
GO:0065003	macromolecular complex assembly	0.000279	0.087	1.55 (18036,1307,568,64)	[-] Hide genes
					PDSS2 - prenyl (decaprenyl) diphosphate synthase, subunit 2
					GFPT1 - glutamine--fructose-6-phosphate transaminase 1
					HIST2H2BF - histone cluster 2, h2bf
					RPL23A - ribosomal protein l23a
					HIST1H2BC - histone cluster 1, h2bc
					HIST1H2BO - histone cluster 1, h2bo
					KIFAP3 - kinesin-associated protein 3
					MSRB2 - methionine sulfoxide reductase b2
					NDUFA3 - nadh dehydrogenase (ubiquinone) 1 alpha subcomplex, 3, 9kda
					GOPC - golgi-associated pdz and coiled-coil motif containing
					APOA4 - apolipoprotein a-iv
					CTH - cystathionase (cystathionine gamma-lyase)
					CENPQ - centromere protein q
					TOR1B - torsin family 1, member b (torsin b)
					PRPF31 - pre-mrna processing factor 31
					EIF2AK3 - eukaryotic translation initiation factor 2-alpha kinase 3
					OXA1L - oxidase (cytochrome c) assembly 1-like
					HIST1H2BI - histone cluster 1, h2bi
					HIST1H2BH - histone cluster 1, h2bh
					HIST1H2BL - histone cluster 1, h2bl
					HIST1H2BG - histone cluster 1, h2bg
					MAP7D3 - map7 domain containing 3
					HIST1H2BM - histone cluster 1, h2bm
					PREX1 - phosphatidylinositol-3,4,5-trisphosphate-dependent rac exchange factor 1
					STX5 - syntaxin 5
					EDC3 - enhancer of mrna decapping 3
					IL1RAP - interleukin 1 receptor accessory protein
					MAX - myc associated factor x
					HLA-DMB - major histocompatibility complex, class ii, dm beta
					AIF1 - allograft inflammatory factor 1
					TNFAIP3 - tumor necrosis factor, alpha-induced protein 3
					F5 - coagulation factor v (proaccelerin, labile factor)
					WIPF1 - was/wasl interacting protein family, member 1
					HIST1H2BB - histone cluster 1, h2bb
					FGG - fibrinogen gamma chain
					GLUL - glutamate-ammonia ligase
					HIST1H2BD - histone cluster 1, h2bd
					PDE4DIP - phosphodiesterase 4d interacting protein
					FGF13 - fibroblast growth factor 13
					RPS17 - ribosomal protein s17
					CORO7 - coronin 7
					NLRC4 - nlr family, card domain containing 4
					SH3PXD2A - sh3 and px domains 2a
					KCTD17 - potassium channel tetramerization domain containing 17
					SPTY2D1 - spt2, suppressor of ty, domain containing 1 (s. cerevisiae)
					ALDOB - aldolase b, fructose-bisphosphate
					HBA2 - hemoglobin, alpha 2
					CLNS1A - chloride channel, nucleotide-sensitive, 1a
					EIF3L - eukaryotic translation initiation factor 3, subunit l
					RPS14 - ribosomal protein s14
					BIN2 - bridging integrator 2
					SCUBE1 - signal peptide, cub domain, egf-like 1
					APOA5 - apolipoprotein a-v
					INSR - insulin receptor
					MID1IP1 - mid1 interacting protein 1
					HIST1H2BK - histone cluster 1, h2bk
					RBBP4 - retinoblastoma binding protein 4
					SLC7A9 - solute carrier family 7 (amino acid transporter light chain, bo,+ system), member 9
					AAR2 - aar2 splicing factor homolog (s. cerevisiae)
					FOLR1 - folate receptor 1 (adult)
					HMOX1 - heme oxygenase (decycling) 1
					NUPR1 - nuclear protein, transcriptional regulator, 1
					KEAP1 - kelch-like ech-associated protein 1
					HCLS1 - hematopoietic cell-specific lyn substrate 1
GO:0050896	response to stimulus	0.000286	0.0871	1.25 (18036,4708,568,185)	[-] Hide genes
					SEL1L - sel-1 suppressor of lin-12-like (c. elegans)
					SPRR3 - small proline-rich protein 3
					GFPT1 - glutamine--fructose-6-phosphate transaminase 1
					RNF152 - ring finger protein 152
					MSRB2 - methionine sulfoxide reductase b2
					POLR3D - polymerase (rna) iii (dna directed) polypeptide d, 44kda
					ELK1 - elk1, member of ets oncogene family
					PAQR9 - progestin and adipoq receptor family member ix
					DDIT3 - dna-damage-inducible transcript 3
					HSD17B2 - hydroxysteroid (17-beta) dehydrogenase 2
					AARS - alanyl-trna synthetase
					EBI3 - epstein-barr virus induced 3
					PGAP2 - post-gpi attachment to proteins 2
					CHAC1 - chac, cation transport regulator homolog 1 (e. coli)
					APOA4 - apolipoprotein a-iv
					GCNT1 - glucosaminyl (n-acetyl) transferase 1, core 2
					PCBP2 - poly(rc) binding protein 2
					TOR1B - torsin family 1, member b (torsin b)
					KCNMB4 - potassium large conductance calcium-activated channel, subfamily m, beta member 4
					FOXO3 - forkhead box o3
					REN - renin
					SIRPB1 - signal-regulatory protein beta 1
					TENM1 - teneurin transmembrane protein 1
					AQP9 - aquaporin 9
					EIF4EBP1 - eukaryotic translation initiation factor 4e binding protein 1
					CPN1 - carboxypeptidase n, polypeptide 1
					GUCY1A3 - guanylate cyclase 1, soluble, alpha 3
					GJA4 - gap junction protein, alpha 4, 37kda
					CCL4 - chemokine (c-c motif) ligand 4
					CLEC4M - c-type lectin domain family 4, member m
					CLDN4 - claudin 4
					IL1RAP - interleukin 1 receptor accessory protein
					IFNK - interferon, kappa
					HAMP - hepcidin antimicrobial peptide
					APOLD1 - apolipoprotein l domain containing 1
					RGS1 - regulator of g-protein signaling 1
					MMP19 - matrix metallopeptidase 19
					LMO2 - lim domain only 2 (rhombotin-like 1)
					DNAJC10 - dnaj (hsp40) homolog, subfamily c, member 10
					CCL20 - chemokine (c-c motif) ligand 20
					FGG - fibrinogen gamma chain
					GLUL - glutamate-ammonia ligase
					ITGA9 - integrin, alpha 9
					INIP - ints3 and nabp interacting protein
					GADD45B - growth arrest and dna-damage-inducible, beta
					CYP2E1 - cytochrome p450, family 2, subfamily e, polypeptide 1
					ACVR2B - activin a receptor, type iib
					STS - steroid sulfatase (microsomal), isozyme s
					NLRC4 - nlr family, card domain containing 4
					JMY - junction mediating and regulatory protein, p53 cofactor
					DNAJB9 - dnaj (hsp40) homolog, subfamily b, member 9
					YTHDF2 - yth domain family, member 2
					MYO3A - myosin iiia
					RNASE3 - ribonuclease, rnase a family, 3
					ENPP3 - ectonucleotide pyrophosphatase/phosphodiesterase 3
					RHOB - ras homolog family member b
					HBA2 - hemoglobin, alpha 2
					ENPP1 - ectonucleotide pyrophosphatase/phosphodiesterase 1
					ENPP2 - ectonucleotide pyrophosphatase/phosphodiesterase 2
					ADARB1 - adenosine deaminase, rna-specific, b1
					HTR2B - 5-hydroxytryptamine (serotonin) receptor 2b, g protein-coupled
					CPNE1 - copine i
					MEIS2 - meis homeobox 2
					FZD4 - frizzled family receptor 4
					CNP - 2',3'-cyclic nucleotide 3' phosphodiesterase
					LYVE1 - lymphatic vessel endothelial hyaluronan receptor 1
					CCL4L2 - chemokine (c-c motif) ligand 4-like 2
					KMO - kynurenine 3-monooxygenase (kynurenine 3-hydroxylase)
					GPR183 - g protein-coupled receptor 183
					ASNS - asparagine synthetase (glutamine-hydrolyzing)
					SMC1A - structural maintenance of chromosomes 1a
					ADNP - activity-dependent neuroprotector homeobox
					APOA5 - apolipoprotein a-v
					THEMIS2 - thymocyte selection associated family member 2
					PCK1 - phosphoenolpyruvate carboxykinase 1 (soluble)
					FAM129A - family with sequence similarity 129, member a
					INSR - insulin receptor
					PRRT1 - proline-rich transmembrane protein 1
					LBP - lipopolysaccharide binding protein
					HIST1H2BK - histone cluster 1, h2bk
					INPP5D - inositol polyphosphate-5-phosphatase, 145kda
					IL17RB - interleukin 17 receptor b
					RRAGD - ras-related gtp binding d
					FCGR1B - fc fragment of igg, high affinity ib, receptor (cd64)
					C3AR1 - complement component 3a receptor 1
					HID1 - hid1 domain containing
					GNA12 - guanine nucleotide binding protein (g protein) alpha 12
					HSP90B1 - heat shock protein 90kda beta (grp94), member 1
					FCER1G - fc fragment of ige, high affinity i, receptor for; gamma polypeptide
					HDGF - hepatoma-derived growth factor
					LAIR1 - leukocyte-associated immunoglobulin-like receptor 1
					MBD3 - methyl-cpg binding domain protein 3
					C5 - complement component 5
					PDE6A - phosphodiesterase 6a, cgmp-specific, rod, alpha
					HSPA5 - heat shock 70kda protein 5 (glucose-regulated protein, 78kda)
					KEAP1 - kelch-like ech-associated protein 1
					COLEC11 - collectin sub-family member 11
					HCLS1 - hematopoietic cell-specific lyn substrate 1
					HIST1H2BC - histone cluster 1, h2bc
					UROS - uroporphyrinogen iii synthase
					SUSD4 - sushi domain containing 4
					AIFM1 - apoptosis-inducing factor, mitochondrion-associated, 1
					LST1 - leukocyte specific transcript 1
					RDH12 - retinol dehydrogenase 12 (all-trans/9-cis/11-cis)
					CTH - cystathionase (cystathionine gamma-lyase)
					HERPUD1 - homocysteine-inducible, endoplasmic reticulum stress-inducible, ubiquitin-like domain member 1
					HLA-DQB1 - major histocompatibility complex, class ii, dq beta 1
					SIRT6 - sirtuin 6
					EIF2AK3 - eukaryotic translation initiation factor 2-alpha kinase 3
					HIST1H2BI - histone cluster 1, h2bi
					BPTF - bromodomain phd finger transcription factor
					KCNQ1 - potassium voltage-gated channel, kqt-like subfamily, member 1
					XBP1 - x-box binding protein 1
					HIST1H2BG - histone cluster 1, h2bg
					PID1 - phosphotyrosine interaction domain containing 1
					ID3 - inhibitor of dna binding 3, dominant negative helix-loop-helix protein
					LAT2 - linker for activation of t cells family, member 2
					EMR2 - egf-like module containing, mucin-like, hormone receptor-like 2
					MB - myoglobin
					MAX - myc associated factor x
					AIF1 - allograft inflammatory factor 1
					HLA-DMB - major histocompatibility complex, class ii, dm beta
					SLC1A3 - solute carrier family 1 (glial high affinity glutamate transporter), member 3
					HLA-DOA - major histocompatibility complex, class ii, do alpha
					WDR33 - wd repeat domain 33
					VSX1 - visual system homeobox 1
					NCF1 - neutrophil cytosolic factor 1
					CALU - calumenin
					VAV1 - vav 1 guanine nucleotide exchange factor
					TNFAIP3 - tumor necrosis factor, alpha-induced protein 3
					TSC22D3 - tsc22 domain family, member 3
					TRIM31 - tripartite motif containing 31
					WIPF1 - was/wasl interacting protein family, member 1
					ADCY4 - adenylate cyclase 4
					STAB1 - stabilin 1
					CRP - c-reactive protein, pentraxin-related
					PROX1 - prospero homeobox 1
					ALOX5 - arachidonate 5-lipoxygenase
					OR1L6 - olfactory receptor, family 1, subfamily l, member 6
					HIPK2 - homeodomain interacting protein kinase 2
					CMKLR1 - chemokine-like receptor 1
					JUND - jun d proto-oncogene
					RPL13A - ribosomal protein l13a
					STAT5B - signal transducer and activator of transcription 5b
					CYP26B1 - cytochrome p450, family 26, subfamily b, polypeptide 1
					ALDOB - aldolase b, fructose-bisphosphate
					PLAT - plasminogen activator, tissue
					RGCC - regulator of cell cycle
					CD6 - cd6 molecule
					MAP2K6 - mitogen-activated protein kinase kinase 6
					TFF1 - trefoil factor 1
					SLC39A5 - solute carrier family 39 (zinc transporter), member 5
					CSF1R - colony stimulating factor 1 receptor
					RUNX3 - runt-related transcription factor 3
					FFAR4 - free fatty acid receptor 4
					OR8B8 - olfactory receptor, family 8, subfamily b, member 8
					SCUBE1 - signal peptide, cub domain, egf-like 1
					MGLL - monoglyceride lipase
					GPR65 - g protein-coupled receptor 65
					TGFB3 - transforming growth factor, beta 3
					CSF2RB - colony stimulating factor 2 receptor, beta, low-affinity (granulocyte-macrophage)
					OR51M1 - olfactory receptor, family 51, subfamily m, member 1
					IGFBP1 - insulin-like growth factor binding protein 1
					TNFSF18 - tumor necrosis factor (ligand) superfamily, member 18
					ANO3 - anoctamin 3
					RIPK2 - receptor-interacting serine-threonine kinase 2
					BCR - breakpoint cluster region
					SSR1 - signal sequence receptor, alpha
					UCP2 - uncoupling protein 2 (mitochondrial, proton carrier)
					GRIN2D - glutamate receptor, ionotropic, n-methyl d-aspartate 2d
					KCNJ8 - potassium inwardly-rectifying channel, subfamily j, member 8
					SFTPD - surfactant protein d
					CXCL2 - chemokine (c-x-c motif) ligand 2
					CXCL1 - chemokine (c-x-c motif) ligand 1 (melanoma growth stimulating activity, alpha)
					MPV17 - mpv17 mitochondrial inner membrane protein
					FOLR1 - folate receptor 1 (adult)
					MRC1 - mannose receptor, c type 1
					SLC25A6 - solute carrier family 25 (mitochondrial carrier; adenine nucleotide translocator), member 6
					NR1H4 - nuclear receptor subfamily 1, group h, member 4
					CD163 - cd163 molecule
					HMOX1 - heme oxygenase (decycling) 1
					TNFRSF11A - tumor necrosis factor receptor superfamily, member 11a, nfkb activator
					NUPR1 - nuclear protein, transcriptional regulator, 1
					CXCL3 - chemokine (c-x-c motif) ligand 3
					FOXA1 - forkhead box a1
GO:0043648	dicarboxylic acid metabolic process	0.000333	0.0993	3.74 (18036,85,568,10)	[-] Hide genes
					GLUL - glutamate-ammonia ligase
					GLUD1 - glutamate dehydrogenase 1
					PCK1 - phosphoenolpyruvate carboxykinase 1 (soluble)
					GLUD2 - glutamate dehydrogenase 2
					MTHFS - 5,10-methenyltetrahydrofolate synthetase (5-formyltetrahydrofolate cyclo-ligase)
					KEAP1 - kelch-like ech-associated protein 1
					STAT5B - signal transducer and activator of transcription 5b
					SLC1A3 - solute carrier family 1 (glial high affinity glutamate transporter), member 3
					BCAT1 - branched chain amino-acid transaminase 1, cytosolic
					KMO - kynurenine 3-monooxygenase (kynurenine 3-hydroxylase)
GO:1903825	organic acid transmembrane transport	0.000374	0.109	4.03 (18036,71,568,9)	[-] Hide genes
					SLC7A9 - solute carrier family 7 (amino acid transporter light chain, bo,+ system), member 9
					SLC7A5 - solute carrier family 7 (amino acid transporter light chain, l system), member 5
					SLC6A9 - solute carrier family 6 (neurotransmitter transporter, glycine), member 9
					SLC38A4 - solute carrier family 38, member 4
					AQP9 - aquaporin 9
					SLC43A1 - solute carrier family 43 (amino acid system l transporter), member 1
					SLC7A4 - solute carrier family 7, member 4
					SLC7A2 - solute carrier family 7 (cationic amino acid transporter, y+ system), member 2
					SLC1A3 - solute carrier family 1 (glial high affinity glutamate transporter), member 3
GO:0006897	endocytosis	0.000433	0.124	2.09 (18036,379,568,25)	[-] Hide genes
					AP2A2 - adaptor-related protein complex 2, alpha 2 subunit
					STAB1 - stabilin 1
					PI4KB - phosphatidylinositol 4-kinase, catalytic, beta
					ENPP3 - ectonucleotide pyrophosphatase/phosphodiesterase 3
					HBA2 - hemoglobin, alpha 2
					CD6 - cd6 molecule
					ENPP1 - ectonucleotide pyrophosphatase/phosphodiesterase 1
					HTR2B - 5-hydroxytryptamine (serotonin) receptor 2b, g protein-coupled
					ENPP2 - ectonucleotide pyrophosphatase/phosphodiesterase 2
					CD163L1 - cd163 molecule-like 1
					MRC2 - mannose receptor, c type 2
					CLEC4M - c-type lectin domain family 4, member m
					TGM2 - transglutaminase 2
					FCGR1B - fc fragment of igg, high affinity ib, receptor (cd64)
					SFTPD - surfactant protein d
					ACKR3 - atypical chemokine receptor 3
					HSP90B1 - heat shock protein 90kda beta (grp94), member 1
					FCER1G - fc fragment of ige, high affinity i, receptor for; gamma polypeptide
					FOLR1 - folate receptor 1 (adult)
					MRC1 - mannose receptor, c type 1
					CD163 - cd163 molecule
					COLEC11 - collectin sub-family member 11
					APOBR - apolipoprotein b receptor
					WIPF1 - was/wasl interacting protein family, member 1
					SYT7 - synaptotagmin vii
GO:0030041	actin filament polymerization	0.000514	0.144	7.22 (18036,22,568,5)	[-] Hide genes
					PREX1 - phosphatidylinositol-3,4,5-trisphosphate-dependent rac exchange factor 1
					MSRB2 - methionine sulfoxide reductase b2
					CORO7 - coronin 7
					AIF1 - allograft inflammatory factor 1
					HCLS1 - hematopoietic cell-specific lyn substrate 1
GO:0034728	nucleosome organization	0.000514	0.142	2.80 (18036,159,568,14)	[-] Hide genes
					HIST1H2BB - histone cluster 1, h2bb
					HIST1H2BD - histone cluster 1, h2bd
					HIST2H2BF - histone cluster 2, h2bf
					HIST1H2BC - histone cluster 1, h2bc
					HIST1H2BO - histone cluster 1, h2bo
					HIST1H2BK - histone cluster 1, h2bk
					SPTY2D1 - spt2, suppressor of ty, domain containing 1 (s. cerevisiae)
					RBBP4 - retinoblastoma binding protein 4
					CENPQ - centromere protein q
					HIST1H2BI - histone cluster 1, h2bi
					HIST1H2BH - histone cluster 1, h2bh
					HIST1H2BL - histone cluster 1, h2bl
					HIST1H2BG - histone cluster 1, h2bg
					HIST1H2BM - histone cluster 1, h2bm
GO:0006537	glutamate biosynthetic process	0.000579	0.157	15.88 (18036,6,568,3)	[-] Hide genes
					GLUD1 - glutamate dehydrogenase 1
					GLUD2 - glutamate dehydrogenase 2
					SLC1A3 - solute carrier family 1 (glial high affinity glutamate transporter), member 3
GO:0050830	defense response to Gram-positive bacterium	0.000624	0.166	4.16 (18036,61,568,8)	[-] Hide genes
					RNASE3 - ribonuclease, rnase a family, 3
					CRP - c-reactive protein, pentraxin-related
					HIST1H2BC - histone cluster 1, h2bc
					RIPK2 - receptor-interacting serine-threonine kinase 2
					LBP - lipopolysaccharide binding protein
					HIST1H2BI - histone cluster 1, h2bi
					HIST1H2BK - histone cluster 1, h2bk
					HIST1H2BG - histone cluster 1, h2bg
GO:0002688	regulation of leukocyte chemotaxis	0.00063	0.164	3.45 (18036,92,568,10)	[-] Hide genes
					C3AR1 - complement component 3a receptor 1
					CXCL2 - chemokine (c-x-c motif) ligand 2
					CXCL1 - chemokine (c-x-c motif) ligand 1 (melanoma growth stimulating activity, alpha)
					CMKLR1 - chemokine-like receptor 1
					C5 - complement component 5
					TNFSF18 - tumor necrosis factor (ligand) superfamily, member 18
					CCL4 - chemokine (c-c motif) ligand 4
					LBP - lipopolysaccharide binding protein
					AIF1 - allograft inflammatory factor 1
					CXCL3 - chemokine (c-x-c motif) ligand 3
GO:0006541	glutamine metabolic process	0.000639	0.164	6.90 (18036,23,568,5)	[-] Hide genes
					PHGDH - phosphoglycerate dehydrogenase
					ASNS - asparagine synthetase (glutamine-hydrolyzing)
					GLUL - glutamate-ammonia ligase
					GFPT1 - glutamine--fructose-6-phosphate transaminase 1
					GLUD1 - glutamate dehydrogenase 1
GO:0090023	positive regulation of neutrophil chemotaxis	0.000639	0.161	6.90 (18036,23,568,5)	[-] Hide genes
					C3AR1 - complement component 3a receptor 1
					CXCL2 - chemokine (c-x-c motif) ligand 2
					CXCL1 - chemokine (c-x-c motif) ligand 1 (melanoma growth stimulating activity, alpha)
					LBP - lipopolysaccharide binding protein
					CXCL3 - chemokine (c-x-c motif) ligand 3
GO:0050865	regulation of cell activation	0.000652	0.161	1.95 (18036,457,568,28)	[-] Hide genes
					SAMSN1 - sam domain, sh3 domain and nuclear localization signals 1
					SASH3 - sam and sh3 domain containing 3
					LST1 - leukocyte specific transcript 1
					EBI3 - epstein-barr virus induced 3
					SLC7A2 - solute carrier family 7 (cationic amino acid transporter, y+ system), member 2
					STAT5B - signal transducer and activator of transcription 5b
					CYP26B1 - cytochrome p450, family 26, subfamily b, polypeptide 1
					CD6 - cd6 molecule
					HLA-DQB1 - major histocompatibility complex, class ii, dq beta 1
					CD3D - cd3d molecule, delta (cd3-tcr complex)
					XBP1 - x-box binding protein 1
					CD247 - cd247 molecule
					GPR183 - g protein-coupled receptor 183
					PRDM1 - pr domain containing 1, with znf domain
					TNFSF18 - tumor necrosis factor (ligand) superfamily, member 18
					RIPK2 - receptor-interacting serine-threonine kinase 2
					LBP - lipopolysaccharide binding protein
					BCR - breakpoint cluster region
					AIF1 - allograft inflammatory factor 1
					HLA-DMB - major histocompatibility complex, class ii, dm beta
					INPP5D - inositol polyphosphate-5-phosphatase, 145kda
					HLA-DOA - major histocompatibility complex, class ii, do alpha
					SFTPD - surfactant protein d
					VAV1 - vav 1 guanine nucleotide exchange factor
					FCER1G - fc fragment of ige, high affinity i, receptor for; gamma polypeptide
					TNFAIP3 - tumor necrosis factor, alpha-induced protein 3
					CD300A - cd300a molecule
					HMOX1 - heme oxygenase (decycling) 1
GO:0002250	adaptive immune response	0.000662	0.161	2.62 (18036,182,568,15)	[-] Hide genes
					GPR183 - g protein-coupled receptor 183
					LAT2 - linker for activation of t cells family, member 2
					RIPK2 - receptor-interacting serine-threonine kinase 2
					CLEC4M - c-type lectin domain family 4, member m
					TNFSF18 - tumor necrosis factor (ligand) superfamily, member 18
					EBI3 - epstein-barr virus induced 3
					IFNK - interferon, kappa
					INPP5D - inositol polyphosphate-5-phosphatase, 145kda
					FCGR1B - fc fragment of igg, high affinity ib, receptor (cd64)
					C3AR1 - complement component 3a receptor 1
					CD6 - cd6 molecule
					HLA-DQB1 - major histocompatibility complex, class ii, dq beta 1
					FCER1G - fc fragment of ige, high affinity i, receptor for; gamma polypeptide
					LAIR1 - leukocyte-associated immunoglobulin-like receptor 1
					TNFRSF11A - tumor necrosis factor receptor superfamily, member 11a, nfkb activator
GO:0008652	cellular amino acid biosynthetic process	0.000697	0.166	4.10 (18036,62,568,8)	[-] Hide genes
					ASNS - asparagine synthetase (glutamine-hydrolyzing)
					PHGDH - phosphoglycerate dehydrogenase
					CTH - cystathionase (cystathionine gamma-lyase)
					GLUL - glutamate-ammonia ligase
					GLUD1 - glutamate dehydrogenase 1
					PSAT1 - phosphoserine aminotransferase 1
					SLC1A3 - solute carrier family 1 (glial high affinity glutamate transporter), member 3
					BCAT1 - branched chain amino-acid transaminase 1, cytosolic
GO:0071702	organic substance transport	0.000746	0.175	1.41 (18036,1893,568,84)	[-] Hide genes
					AP2A2 - adaptor-related protein complex 2, alpha 2 subunit
					SEL1L - sel-1 suppressor of lin-12-like (c. elegans)
					SNF8 - snf8, escrt-ii complex subunit
					NCBP2 - nuclear cap binding protein subunit 2, 20kda
					SLC6A9 - solute carrier family 6 (neurotransmitter transporter, glycine), member 9
					RPL23A - ribosomal protein l23a
					SLC7A4 - solute carrier family 7, member 4
					PGAP2 - post-gpi attachment to proteins 2
					SLC7A2 - solute carrier family 7 (cationic amino acid transporter, y+ system), member 2
					GOPC - golgi-associated pdz and coiled-coil motif containing
					APOA4 - apolipoprotein a-iv
					RABGAP1 - rab gtpase activating protein 1
					HERPUD1 - homocysteine-inducible, endoplasmic reticulum stress-inducible, ubiquitin-like domain member 1
					SLC43A1 - solute carrier family 43 (amino acid system l transporter), member 1
					EIF2AK3 - eukaryotic translation initiation factor 2-alpha kinase 3
					XBP1 - x-box binding protein 1
					SLC46A1 - solute carrier family 46 (folate transporter), member 1
					UBE2Q1 - ubiquitin-conjugating enzyme e2q family member 1
					RPS3A - ribosomal protein s3a
					STX5 - syntaxin 5
					SLC25A36 - solute carrier family 25 (pyrimidine nucleotide carrier ), member 36
					AQP9 - aquaporin 9
					IGF2BP1 - insulin-like growth factor 2 mrna binding protein 1
					ASPSCR1 - alveolar soft part sarcoma chromosome region, candidate 1
					SEC23B - sec23 homolog b (s. cerevisiae)
					SNX22 - sorting nexin 22
					RHCG - rh family, c glycoprotein
					CLEC4M - c-type lectin domain family 4, member m
					CD320 - cd320 molecule
					TMEM30B - transmembrane protein 30b
					MTX2 - metaxin 2
					SLC1A3 - solute carrier family 1 (glial high affinity glutamate transporter), member 3
					ARL4D - adp-ribosylation factor-like 4d
					RGPD1 - ranbp2-like and grip domain containing 1
					BET1L - bet1 golgi vesicular membrane trafficking protein-like
					NCF1 - neutrophil cytosolic factor 1
					SLC7A5 - solute carrier family 7 (amino acid transporter light chain, l system), member 5
					SYS1 - sys1 golgi-localized integral membrane protein homolog (s. cerevisiae)
[truncated: 316 more rows]

## Sheet: GO DE up siKEAP1
GO term	Description	P-value	FDR q-value	Enrichment (N, B, n, b)	Genes
GO:0006805	xenobiotic metabolic process	1.97e-09	2.82e-05	5.64 (18036,84,685,18)	[-] Hide genes
					GSTM2 - glutathione s-transferase mu 2 (muscle)
					GSTA4 - glutathione s-transferase alpha 4
					AOC3 - amine oxidase, copper containing 3
					AADAC - arylacetamide deacetylase
					CES1 - carboxylesterase 1
					UGT1A6 - udp glucuronosyltransferase 1 family, polypeptide a6
					AKR7L - aldo-keto reductase family 7-like
					UGT1A8 - udp glucuronosyltransferase 1 family, polypeptide a8
					AKR1C1 - aldo-keto reductase family 1, member c1
					ALDH3A1 - aldehyde dehydrogenase 3 family, member a1
					UGT2B11 - udp glucuronosyltransferase 2 family, polypeptide b11
					UGT2B4 - udp glucuronosyltransferase 2 family, polypeptide b4
					EPHX1 - epoxide hydrolase 1, microsomal (xenobiotic)
					CES2 - carboxylesterase 2
					UGT2B15 - udp glucuronosyltransferase 2 family, polypeptide b15
					SULT1A2 - sulfotransferase family, cytosolic, 1a, phenol-preferring, member 2
					NQO1 - nad(p)h dehydrogenase, quinone 1
					GSTO1 - glutathione s-transferase omega 1
GO:0042180	cellular ketone metabolic process	2.29e-09	1.64e-05	6.38 (18036,66,685,16)	[-] Hide genes
					AKR1C3 - aldo-keto reductase family 1, member c3
					AKR1C4 - aldo-keto reductase family 1, member c4
					PNKD - paroxysmal nonkinesigenic dyskinesia
					CYP4F11 - cytochrome p450, family 4, subfamily f, polypeptide 11
					HSD17B3 - hydroxysteroid (17-beta) dehydrogenase 3
					AKR1B1 - aldo-keto reductase family 1, member b1 (aldose reductase)
					AKR1C1 - aldo-keto reductase family 1, member c1
					KYNU - kynureninase
					AKR1B10 - aldo-keto reductase family 1, member b10 (aldose reductase)
					SRD5A1 - steroid-5-alpha-reductase, alpha polypeptide 1 (3-oxo-5 alpha-steroid delta 4-dehydrogenase alpha 1)
					CBR1 - carbonyl reductase 1
					CBR3 - carbonyl reductase 3
					PDDC1 - parkinson disease 7 domain containing 1
					CYP4F2 - cytochrome p450, family 4, subfamily f, polypeptide 2
					AFP - alpha-fetoprotein
					CCBL1 - cysteine conjugate-beta lyase, cytoplasmic
GO:0042182	ketone catabolic process	1.2e-08	5.74e-05	18.43 (18036,10,685,7)	[-] Hide genes
					KYNU - kynureninase
					PNKD - paroxysmal nonkinesigenic dyskinesia
					CYP4F11 - cytochrome p450, family 4, subfamily f, polypeptide 11
					PDDC1 - parkinson disease 7 domain containing 1
					CBR3 - carbonyl reductase 3
					CYP4F2 - cytochrome p450, family 4, subfamily f, polypeptide 2
					CCBL1 - cysteine conjugate-beta lyase, cytoplasmic
GO:0055114	oxidation-reduction process	6.27e-08	0.000225	2.00 (18036,870,685,66)	[-] Hide genes
					NCF2 - neutrophil cytosolic factor 2
					ECI2 - enoyl-coa delta isomerase 2
					AKR1C3 - aldo-keto reductase family 1, member c3
					PAX2 - paired box 2
					AOC3 - amine oxidase, copper containing 3
					CYB5R4 - cytochrome b5 reductase 4
					HSD17B3 - hydroxysteroid (17-beta) dehydrogenase 3
					GSR - glutathione reductase
					AKR7L - aldo-keto reductase family 7-like
					PGD - phosphogluconate dehydrogenase
					CYP4F8 - cytochrome p450, family 4, subfamily f, polypeptide 8
					AKR1C1 - aldo-keto reductase family 1, member c1
					AKR1B15 - aldo-keto reductase family 1, member b15
					HIBADH - 3-hydroxyisobutyrate dehydrogenase
					ACADL - acyl-coa dehydrogenase, long chain
					GSTO1 - glutathione s-transferase omega 1
					DHRS1 - dehydrogenase/reductase (sdr family) member 1
					CPT1A - carnitine palmitoyltransferase 1a (liver)
					UQCR10 - ubiquinol-cytochrome c reductase, complex iii subunit x
					AKR1C4 - aldo-keto reductase family 1, member c4
					PLOD2 - procollagen-lysine, 2-oxoglutarate 5-dioxygenase 2
					CYP4F11 - cytochrome p450, family 4, subfamily f, polypeptide 11
					PTGR1 - prostaglandin reductase 1
					PIR - pirin (iron-binding nuclear protein)
					GSTK1 - glutathione s-transferase kappa 1
					ALDH3A1 - aldehyde dehydrogenase 3 family, member a1
					ALDH1B1 - aldehyde dehydrogenase 1 family, member b1
					ALDH3A2 - aldehyde dehydrogenase 3 family, member a2
					ADHFE1 - alcohol dehydrogenase, iron containing, 1
					AKR1B10 - aldo-keto reductase family 1, member b10 (aldose reductase)
					PRDX1 - peroxiredoxin 1
					FADS2 - fatty acid desaturase 2
					BLVRB - biliverdin reductase b (flavin reductase (nadph))
					PFKP - phosphofructokinase, platelet
					SOD1 - superoxide dismutase 1, soluble
					CYP4F2 - cytochrome p450, family 4, subfamily f, polypeptide 2
					ALDH1A1 - aldehyde dehydrogenase 1 family, member a1
					ACSS1 - acyl-coa synthetase short-chain family member 1
					CYP4F3 - cytochrome p450, family 4, subfamily f, polypeptide 3
					GPX2 - glutathione peroxidase 2 (gastrointestinal)
					AKR1B1 - aldo-keto reductase family 1, member b1 (aldose reductase)
					GLRX - glutaredoxin (thioltransferase)
					DHRS7 - dehydrogenase/reductase (sdr family) member 7
					COX20 - cox20 cytochrome c oxidase assembly factor
					SQRDL - sulfide quinone reductase-like (yeast)
					ADIPOQ - adiponectin, c1q and collagen domain containing
					NQO1 - nad(p)h dehydrogenase, quinone 1
					ETFB - electron-transfer-flavoprotein, beta polypeptide
					TXN - thioredoxin
					BBOX1 - butyrobetaine (gamma), 2-oxoglutarate dioxygenase (gamma-butyrobetaine hydroxylase) 1
					TXNRD1 - thioredoxin reductase 1
					CYP4F12 - cytochrome p450, family 4, subfamily f, polypeptide 12
					OSGIN1 - oxidative stress induced growth inhibitor 1
					UGDH - udp-glucose 6-dehydrogenase
					ALDH1L1 - aldehyde dehydrogenase 1 family, member l1
					ASPH - aspartate beta-hydroxylase
					GBE1 - glucan (1,4-alpha-), branching enzyme 1
					HTATIP2 - hiv-1 tat interactive protein 2, 30kda
					SRXN1 - sulfiredoxin 1
					RDH5 - retinol dehydrogenase 5 (11-cis/9-cis)
					AKR1CL1 - aldo-keto reductase family 1, member c-like 1
					SRD5A1 - steroid-5-alpha-reductase, alpha polypeptide 1 (3-oxo-5 alpha-steroid delta 4-dehydrogenase alpha 1)
					SCCPDH - saccharopine dehydrogenase (putative)
					CBR1 - carbonyl reductase 1
					CBR3 - carbonyl reductase 3
					TBXAS1 - thromboxane a synthase 1 (platelet)
GO:0052696	flavonoid glucuronidation	7.42e-08	0.000213	15.36 (18036,12,685,7)	[-] Hide genes
					UGT2B7 - udp glucuronosyltransferase 2 family, polypeptide b7
					UGT2B10 - udp glucuronosyltransferase 2 family, polypeptide b10
					UGT2B4 - udp glucuronosyltransferase 2 family, polypeptide b4
					UGT2B11 - udp glucuronosyltransferase 2 family, polypeptide b11
					UGT2B15 - udp glucuronosyltransferase 2 family, polypeptide b15
					UGT1A6 - udp glucuronosyltransferase 1 family, polypeptide a6
					UGT1A8 - udp glucuronosyltransferase 1 family, polypeptide a8
GO:0032787	monocarboxylic acid metabolic process	7.97e-08	0.00019	2.46 (18036,450,685,42)	[-] Hide genes
					GSTM2 - glutathione s-transferase mu 2 (muscle)
					ECI2 - enoyl-coa delta isomerase 2
					AKR1C3 - aldo-keto reductase family 1, member c3
					ACSS1 - acyl-coa synthetase short-chain family member 1
					PNKD - paroxysmal nonkinesigenic dyskinesia
					CYP4F3 - cytochrome p450, family 4, subfamily f, polypeptide 3
					CYP4F8 - cytochrome p450, family 4, subfamily f, polypeptide 8
					PGD - phosphogluconate dehydrogenase
					AKR1C1 - aldo-keto reductase family 1, member c1
					SRR - serine racemase
					UGT2B7 - udp glucuronosyltransferase 2 family, polypeptide b7
					UGT2B10 - udp glucuronosyltransferase 2 family, polypeptide b10
					UGT2B4 - udp glucuronosyltransferase 2 family, polypeptide b4
					UGT2B15 - udp glucuronosyltransferase 2 family, polypeptide b15
					SLCO1B1 - solute carrier organic anion transporter family, member 1b1
					ADIPOQ - adiponectin, c1q and collagen domain containing
					PDDC1 - parkinson disease 7 domain containing 1
					ACADL - acyl-coa dehydrogenase, long chain
					ETFB - electron-transfer-flavoprotein, beta polypeptide
					PPARA - peroxisome proliferator-activated receptor alpha
					PTPLA - protein tyrosine phosphatase-like (proline instead of catalytic arginine), member a
					CPT1A - carnitine palmitoyltransferase 1a (liver)
					CYP4F12 - cytochrome p450, family 4, subfamily f, polypeptide 12
					AKR1C4 - aldo-keto reductase family 1, member c4
					ARV1 - arv1 homolog (s. cerevisiae)
					IGF1 - insulin-like growth factor 1 (somatomedin c)
					UGT1A6 - udp glucuronosyltransferase 1 family, polypeptide a6
					ACSL5 - acyl-coa synthetase long-chain family member 5
					UGT1A8 - udp glucuronosyltransferase 1 family, polypeptide a8
					PTGR1 - prostaglandin reductase 1
					ABCC1 - atp-binding cassette, sub-family c (cftr/mrp), member 1
					KYNU - kynureninase
					UGT2B11 - udp glucuronosyltransferase 2 family, polypeptide b11
					ALDH3A2 - aldehyde dehydrogenase 3 family, member a2
					FADS2 - fatty acid desaturase 2
					EDN1 - endothelin 1
					PFKP - phosphofructokinase, platelet
					CBR1 - carbonyl reductase 1
					DHTKD1 - dehydrogenase e1 and transketolase domain containing 1
					CYP4F2 - cytochrome p450, family 4, subfamily f, polypeptide 2
					ELOVL6 - elovl fatty acid elongase 6
					TBXAS1 - thromboxane a synthase 1 (platelet)
GO:0044710	single-organism metabolic process	8.12e-08	0.000166	1.45 (18036,3159,685,174)	[-] Hide genes
					ST6GALNAC2 - st6 (alpha-n-acetyl-neuraminyl-2,3-beta-galactosyl-1,3)-n-acetylgalactosaminide alpha-2,6-sialyltransferase 2
					GSTM2 - glutathione s-transferase mu 2 (muscle)
					HSPA1A - heat shock 70kda protein 1a
					NCF2 - neutrophil cytosolic factor 2
					GSTA4 - glutathione s-transferase alpha 4
					PAX2 - paired box 2
					PNKD - paroxysmal nonkinesigenic dyskinesia
					IKBKG - inhibitor of kappa light polypeptide gene enhancer in b-cells, kinase gamma
					GSR - glutathione reductase
					HSD17B3 - hydroxysteroid (17-beta) dehydrogenase 3
					SPTBN5 - spectrin, beta, non-erythrocytic 5
					SIN3A - sin3 transcription regulator family member a
					CYP4F8 - cytochrome p450, family 4, subfamily f, polypeptide 8
					AKR1C1 - aldo-keto reductase family 1, member c1
					GSTA2 - glutathione s-transferase alpha 2
					PDCL - phosducin-like
					AKR1B15 - aldo-keto reductase family 1, member b15
					GDA - guanine deaminase
					GCNT2 - glucosaminyl (n-acetyl) transferase 2, i-branching enzyme (i blood group)
					GALNT10 - udp-n-acetyl-alpha-d-galactosamine:polypeptide n-acetylgalactosaminyltransferase 10 (galnac-t10)
					SLCO1B1 - solute carrier organic anion transporter family, member 1b1
					CDA - cytidine deaminase
					ACADL - acyl-coa dehydrogenase, long chain
					GCKR - glucokinase (hexokinase 4) regulator
					CPT1A - carnitine palmitoyltransferase 1a (liver)
					CEACAM1 - carcinoembryonic antigen-related cell adhesion molecule 1 (biliary glycoprotein)
					UQCR10 - ubiquinol-cytochrome c reductase, complex iii subunit x
					PLOD2 - procollagen-lysine, 2-oxoglutarate 5-dioxygenase 2
					CYP4F11 - cytochrome p450, family 4, subfamily f, polypeptide 11
					ACSL5 - acyl-coa synthetase long-chain family member 5
					PTGR1 - prostaglandin reductase 1
					PIR - pirin (iron-binding nuclear protein)
					ENTPD5 - ectonucleoside triphosphate diphosphohydrolase 5
					FKBP1A - fk506 binding protein 1a, 12kda
					SDC1 - syndecan 1
					ADHFE1 - alcohol dehydrogenase, iron containing, 1
					PRDX1 - peroxiredoxin 1
					SOD1 - superoxide dismutase 1, soluble
					DPM3 - dolichyl-phosphate mannosyltransferase polypeptide 3
					BLVRB - biliverdin reductase b (flavin reductase (nadph))
					BMPR1A - bone morphogenetic protein receptor, type ia
					EFR3B - efr3 homolog b (s. cerevisiae)
					PSMD7 - proteasome (prosome, macropain) 26s subunit, non-atpase, 7
					CYP4F2 - cytochrome p450, family 4, subfamily f, polypeptide 2
					PAK2 - p21 protein (cdc42/rac)-activated kinase 2
					ELOVL6 - elovl fatty acid elongase 6
					UPB1 - ureidopropionase, beta
					ACSS1 - acyl-coa synthetase short-chain family member 1
					PICALM - phosphatidylinositol binding clathrin assembly protein
					BATF - basic leucine zipper transcription factor, atf-like
					NT5E - 5'-nucleotidase, ecto (cd73)
					SYNJ2 - synaptojanin 2
					GLRX - glutaredoxin (thioltransferase)
					COX20 - cox20 cytochrome c oxidase assembly factor
					DAB2IP - dab2 interacting protein
					SQRDL - sulfide quinone reductase-like (yeast)
					BHMT2 - betaine--homocysteine s-methyltransferase 2
					SULT1C4 - sulfotransferase family, cytosolic, 1c, member 4
					PDDC1 - parkinson disease 7 domain containing 1
					TALDO1 - transaldolase 1
					PTPLA - protein tyrosine phosphatase-like (proline instead of catalytic arginine), member a
					PPARA - peroxisome proliferator-activated receptor alpha
					GPHN - gephyrin
					DERA - deoxyribose-phosphate aldolase (putative)
					CYP4F12 - cytochrome p450, family 4, subfamily f, polypeptide 12
					TSPO - translocator protein (18kda)
					PNPLA4 - patatin-like phospholipase domain containing 4
					OSGIN1 - oxidative stress induced growth inhibitor 1
					HDHD1 - haloacid dehalogenase-like hydrolase domain containing 1
					NPR2 - natriuretic peptide receptor b/guanylate cyclase b (atrionatriuretic peptide receptor b)
					MAP3K13 - mitogen-activated protein kinase kinase kinase 13
					ALDH1L1 - aldehyde dehydrogenase 1 family, member l1
					ASPH - aspartate beta-hydroxylase
					HTATIP2 - hiv-1 tat interactive protein 2, 30kda
					KYNU - kynureninase
					PCYT1A - phosphate cytidylyltransferase 1, choline, alpha
					EDN1 - endothelin 1
					DHTKD1 - dehydrogenase e1 and transketolase domain containing 1
					COL12A1 - collagen, type xii, alpha 1
					SCCPDH - saccharopine dehydrogenase (putative)
					KITLG - kit ligand
					CELA3A - chymotrypsin-like elastase family, member 3a
					IRAK2 - interleukin-1 receptor-associated kinase 2
					TBXAS1 - thromboxane a synthase 1 (platelet)
					ECI2 - enoyl-coa delta isomerase 2
					AKR1C3 - aldo-keto reductase family 1, member c3
					NADK - nad kinase
					SLC6A6 - solute carrier family 6 (neurotransmitter transporter), member 6
					AOC3 - amine oxidase, copper containing 3
					CYB5R4 - cytochrome b5 reductase 4
					AKR7L - aldo-keto reductase family 7-like
					CRLS1 - cardiolipin synthase 1
					PGD - phosphogluconate dehydrogenase
					MPPE1 - metallophosphoesterase 1
					ATP5S - atp synthase, h+ transporting, mitochondrial fo complex, subunit s (factor b)
					ATP1B1 - atpase, na+/k+ transporting, beta 1 polypeptide
					UGT2B7 - udp glucuronosyltransferase 2 family, polypeptide b7
					UGT2B10 - udp glucuronosyltransferase 2 family, polypeptide b10
					UGT2B4 - udp glucuronosyltransferase 2 family, polypeptide b4
					GPC1 - glypican 1
					UGT2B15 - udp glucuronosyltransferase 2 family, polypeptide b15
					HIBADH - 3-hydroxyisobutyrate dehydrogenase
					GSTO1 - glutathione s-transferase omega 1
					AFP - alpha-fetoprotein
					DHRS1 - dehydrogenase/reductase (sdr family) member 1
					AKR1C4 - aldo-keto reductase family 1, member c4
					MTAP - methylthioadenosine phosphorylase
					UGT1A6 - udp glucuronosyltransferase 1 family, polypeptide a6
					NR0B1 - nuclear receptor subfamily 0, group b, member 1
					UGT1A8 - udp glucuronosyltransferase 1 family, polypeptide a8
					VLDLR - very low density lipoprotein receptor
					GSTK1 - glutathione s-transferase kappa 1
					ALDH3A1 - aldehyde dehydrogenase 3 family, member a1
					TRIOBP - trio and f-actin binding protein
					ALDH1B1 - aldehyde dehydrogenase 1 family, member b1
					NRG1 - neuregulin 1
					ALDH3A2 - aldehyde dehydrogenase 3 family, member a2
					FADS2 - fatty acid desaturase 2
					AKR1B10 - aldo-keto reductase family 1, member b10 (aldose reductase)
					PFKP - phosphofructokinase, platelet
					SULT1A2 - sulfotransferase family, cytosolic, 1a, phenol-preferring, member 2
					ALDH1A1 - aldehyde dehydrogenase 1 family, member a1
					HRASLS2 - hras-like suppressor 2
					B4GALNT1 - beta-1,4-n-acetyl-galactosaminyl transferase 1
					AGPAT9 - 1-acylglycerol-3-phosphate o-acyltransferase 9
					CYP4F3 - cytochrome p450, family 4, subfamily f, polypeptide 3
					RASA3 - ras p21 protein activator 3
					GPX2 - glutathione peroxidase 2 (gastrointestinal)
					AKR1B1 - aldo-keto reductase family 1, member b1 (aldose reductase)
					INPP5E - inositol polyphosphate-5-phosphatase, 72 kda
					NEK1 - nima-related kinase 1
					GNPAT - glyceronephosphate o-acyltransferase
					DHRS7 - dehydrogenase/reductase (sdr family) member 7
					CRYAB - crystallin, alpha b
					SRR - serine racemase
					ADAL - adenosine deaminase-like
					ISCU - iron-sulfur cluster assembly enzyme
					ADIPOQ - adiponectin, c1q and collagen domain containing
					ABHD14B - abhydrolase domain containing 14b
					CLU - clusterin
					NQO1 - nad(p)h dehydrogenase, quinone 1
					PIGV - phosphatidylinositol glycan anchor biosynthesis, class v
					ETFB - electron-transfer-flavoprotein, beta polypeptide
					BBOX1 - butyrobetaine (gamma), 2-oxoglutarate dioxygenase (gamma-butyrobetaine hydroxylase) 1
					TXN - thioredoxin
					TXNRD1 - thioredoxin reductase 1
					TRAM2 - translocation associated membrane protein 2
					MAPK9 - mitogen-activated protein kinase 9
					ARV1 - arv1 homolog (s. cerevisiae)
					MBOAT2 - membrane bound o-acyltransferase domain containing 2
					MAPK6 - mitogen-activated protein kinase 6
					EDEM3 - er degradation enhancer, mannosidase alpha-like 3
					TAB3 - tgf-beta activated kinase 1/map3k7 binding protein 3
					IGF1 - insulin-like growth factor 1 (somatomedin c)
					DOK4 - docking protein 4
					UGDH - udp-glucose 6-dehydrogenase
					OSBPL10 - oxysterol binding protein-like 10
					ST3GAL6 - st3 beta-galactoside alpha-2,3-sialyltransferase 6
					TGFBR2 - transforming growth factor, beta receptor ii (70/80kda)
					GBE1 - glucan (1,4-alpha-), branching enzyme 1
					ABHD4 - abhydrolase domain containing 4
					ABCC1 - atp-binding cassette, sub-family c (cftr/mrp), member 1
					C1GALT1C1 - c1galt1-specific chaperone 1
					SRXN1 - sulfiredoxin 1
					UGT2B11 - udp glucuronosyltransferase 2 family, polypeptide b11
					RDH5 - retinol dehydrogenase 5 (11-cis/9-cis)
					AKR1CL1 - aldo-keto reductase family 1, member c-like 1
					SRD5A1 - steroid-5-alpha-reductase, alpha polypeptide 1 (3-oxo-5 alpha-steroid delta 4-dehydrogenase alpha 1)
					CBR1 - carbonyl reductase 1
					CBR3 - carbonyl reductase 3
					ABHD3 - abhydrolase domain containing 3
					MPP3 - membrane protein, palmitoylated 3 (maguk p55 subfamily member 3)
					PIGC - phosphatidylinositol glycan anchor biosynthesis, class c
					CCBL1 - cysteine conjugate-beta lyase, cytoplasmic
GO:0052695	cellular glucuronidation	1.55e-07	0.000278	14.18 (18036,13,685,7)	[-] Hide genes
					UGT2B7 - udp glucuronosyltransferase 2 family, polypeptide b7
					UGT2B10 - udp glucuronosyltransferase 2 family, polypeptide b10
					UGT2B4 - udp glucuronosyltransferase 2 family, polypeptide b4
					UGT2B11 - udp glucuronosyltransferase 2 family, polypeptide b11
					UGT2B15 - udp glucuronosyltransferase 2 family, polypeptide b15
					UGT1A6 - udp glucuronosyltransferase 1 family, polypeptide a6
					UGT1A8 - udp glucuronosyltransferase 1 family, polypeptide a8
GO:1901661	quinone metabolic process	5.63e-07	0.000897	8.46 (18036,28,685,9)	[-] Hide genes
					AKR1C3 - aldo-keto reductase family 1, member c3
					AKR1C4 - aldo-keto reductase family 1, member c4
					CYP4F11 - cytochrome p450, family 4, subfamily f, polypeptide 11
					AKR1B10 - aldo-keto reductase family 1, member b10 (aldose reductase)
					CBR1 - carbonyl reductase 1
					CBR3 - carbonyl reductase 3
					AKR1B1 - aldo-keto reductase family 1, member b1 (aldose reductase)
					CYP4F2 - cytochrome p450, family 4, subfamily f, polypeptide 2
					AKR1C1 - aldo-keto reductase family 1, member c1
GO:0009813	flavonoid biosynthetic process	1.15e-06	0.00165	14.36 (18036,11,685,6)	[-] Hide genes
					UGT2B7 - udp glucuronosyltransferase 2 family, polypeptide b7
					UGT2B10 - udp glucuronosyltransferase 2 family, polypeptide b10
					UGT2B4 - udp glucuronosyltransferase 2 family, polypeptide b4
					UGT2B11 - udp glucuronosyltransferase 2 family, polypeptide b11
					UGT2B15 - udp glucuronosyltransferase 2 family, polypeptide b15
					UGT1A6 - udp glucuronosyltransferase 1 family, polypeptide a6
GO:0044598	doxorubicin metabolic process	1.54e-06	0.002	18.81 (18036,7,685,5)	[-] Hide genes
					AKR1C3 - aldo-keto reductase family 1, member c3
					AKR1C4 - aldo-keto reductase family 1, member c4
					AKR1B10 - aldo-keto reductase family 1, member b10 (aldose reductase)
					AKR1B1 - aldo-keto reductase family 1, member b1 (aldose reductase)
					AKR1C1 - aldo-keto reductase family 1, member c1
GO:0044597	daunorubicin metabolic process	1.54e-06	0.00183	18.81 (18036,7,685,5)	[-] Hide genes
					AKR1C3 - aldo-keto reductase family 1, member c3
					AKR1C4 - aldo-keto reductase family 1, member c4
					AKR1B10 - aldo-keto reductase family 1, member b10 (aldose reductase)
					AKR1B1 - aldo-keto reductase family 1, member b1 (aldose reductase)
					AKR1C1 - aldo-keto reductase family 1, member c1
GO:0009812	flavonoid metabolic process	1.54e-06	0.0017	10.84 (18036,17,685,7)	[-] Hide genes
					UGT2B7 - udp glucuronosyltransferase 2 family, polypeptide b7
					UGT2B10 - udp glucuronosyltransferase 2 family, polypeptide b10
					UGT2B4 - udp glucuronosyltransferase 2 family, polypeptide b4
					UGT2B11 - udp glucuronosyltransferase 2 family, polypeptide b11
					UGT2B15 - udp glucuronosyltransferase 2 family, polypeptide b15
					UGT1A6 - udp glucuronosyltransferase 1 family, polypeptide a6
					UGT1A8 - udp glucuronosyltransferase 1 family, polypeptide a8
GO:0006063	uronic acid metabolic process	2.44e-06	0.0025	10.24 (18036,18,685,7)	[-] Hide genes
					UGT2B7 - udp glucuronosyltransferase 2 family, polypeptide b7
					UGT2B10 - udp glucuronosyltransferase 2 family, polypeptide b10
					UGT2B4 - udp glucuronosyltransferase 2 family, polypeptide b4
					UGT2B11 - udp glucuronosyltransferase 2 family, polypeptide b11
					UGT2B15 - udp glucuronosyltransferase 2 family, polypeptide b15
					UGT1A6 - udp glucuronosyltransferase 1 family, polypeptide a6
					UGT1A8 - udp glucuronosyltransferase 1 family, polypeptide a8
GO:0019585	glucuronate metabolic process	2.44e-06	0.00233	10.24 (18036,18,685,7)	[-] Hide genes
					UGT2B7 - udp glucuronosyltransferase 2 family, polypeptide b7
					UGT2B10 - udp glucuronosyltransferase 2 family, polypeptide b10
					UGT2B4 - udp glucuronosyltransferase 2 family, polypeptide b4
					UGT2B11 - udp glucuronosyltransferase 2 family, polypeptide b11
					UGT2B15 - udp glucuronosyltransferase 2 family, polypeptide b15
					UGT1A6 - udp glucuronosyltransferase 1 family, polypeptide a6
					UGT1A8 - udp glucuronosyltransferase 1 family, polypeptide a8
GO:0044281	small molecule metabolic process	2.77e-06	0.00248	1.61 (18036,1500,685,92)	[-] Hide genes
					HSPA1A - heat shock 70kda protein 1a
					GSTM2 - glutathione s-transferase mu 2 (muscle)
					ECI2 - enoyl-coa delta isomerase 2
					AKR1C3 - aldo-keto reductase family 1, member c3
					SLC6A6 - solute carrier family 6 (neurotransmitter transporter), member 6
					NADK - nad kinase
					PNKD - paroxysmal nonkinesigenic dyskinesia
					CYB5R4 - cytochrome b5 reductase 4
					HSD17B3 - hydroxysteroid (17-beta) dehydrogenase 3
					GSR - glutathione reductase
					PGD - phosphogluconate dehydrogenase
					CYP4F8 - cytochrome p450, family 4, subfamily f, polypeptide 8
					AKR1C1 - aldo-keto reductase family 1, member c1
					PDCL - phosducin-like
					ATP5S - atp synthase, h+ transporting, mitochondrial fo complex, subunit s (factor b)
					ATP1B1 - atpase, na+/k+ transporting, beta 1 polypeptide
					UGT2B7 - udp glucuronosyltransferase 2 family, polypeptide b7
					UGT2B10 - udp glucuronosyltransferase 2 family, polypeptide b10
					GDA - guanine deaminase
					UGT2B4 - udp glucuronosyltransferase 2 family, polypeptide b4
					UGT2B15 - udp glucuronosyltransferase 2 family, polypeptide b15
					SLCO1B1 - solute carrier organic anion transporter family, member 1b1
					HIBADH - 3-hydroxyisobutyrate dehydrogenase
					CDA - cytidine deaminase
					ACADL - acyl-coa dehydrogenase, long chain
					GCKR - glucokinase (hexokinase 4) regulator
					GSTO1 - glutathione s-transferase omega 1
					AFP - alpha-fetoprotein
					CPT1A - carnitine palmitoyltransferase 1a (liver)
					AKR1C4 - aldo-keto reductase family 1, member c4
					MTAP - methylthioadenosine phosphorylase
					CYP4F11 - cytochrome p450, family 4, subfamily f, polypeptide 11
					UGT1A6 - udp glucuronosyltransferase 1 family, polypeptide a6
					ACSL5 - acyl-coa synthetase long-chain family member 5
					PTGR1 - prostaglandin reductase 1
					UGT1A8 - udp glucuronosyltransferase 1 family, polypeptide a8
					ENTPD5 - ectonucleoside triphosphate diphosphohydrolase 5
					VLDLR - very low density lipoprotein receptor
					ALDH1B1 - aldehyde dehydrogenase 1 family, member b1
					ALDH3A2 - aldehyde dehydrogenase 3 family, member a2
					ADHFE1 - alcohol dehydrogenase, iron containing, 1
					AKR1B10 - aldo-keto reductase family 1, member b10 (aldose reductase)
					FADS2 - fatty acid desaturase 2
					PFKP - phosphofructokinase, platelet
					SULT1A2 - sulfotransferase family, cytosolic, 1a, phenol-preferring, member 2
					CYP4F2 - cytochrome p450, family 4, subfamily f, polypeptide 2
					ALDH1A1 - aldehyde dehydrogenase 1 family, member a1
					ELOVL6 - elovl fatty acid elongase 6
					UPB1 - ureidopropionase, beta
					ACSS1 - acyl-coa synthetase short-chain family member 1
					CYP4F3 - cytochrome p450, family 4, subfamily f, polypeptide 3
					NT5E - 5'-nucleotidase, ecto (cd73)
					AKR1B1 - aldo-keto reductase family 1, member b1 (aldose reductase)
					INPP5E - inositol polyphosphate-5-phosphatase, 72 kda
					GLRX - glutaredoxin (thioltransferase)
					GNPAT - glyceronephosphate o-acyltransferase
					SRR - serine racemase
					ADAL - adenosine deaminase-like
					BHMT2 - betaine--homocysteine s-methyltransferase 2
					ISCU - iron-sulfur cluster assembly enzyme
					SULT1C4 - sulfotransferase family, cytosolic, 1c, member 4
					TALDO1 - transaldolase 1
					PDDC1 - parkinson disease 7 domain containing 1
					ABHD14B - abhydrolase domain containing 14b
					ADIPOQ - adiponectin, c1q and collagen domain containing
					ETFB - electron-transfer-flavoprotein, beta polypeptide
					PTPLA - protein tyrosine phosphatase-like (proline instead of catalytic arginine), member a
					PPARA - peroxisome proliferator-activated receptor alpha
					GPHN - gephyrin
					TXN - thioredoxin
					TXNRD1 - thioredoxin reductase 1
					DERA - deoxyribose-phosphate aldolase (putative)
					CYP4F12 - cytochrome p450, family 4, subfamily f, polypeptide 12
					ARV1 - arv1 homolog (s. cerevisiae)
					PNPLA4 - patatin-like phospholipase domain containing 4
					IGF1 - insulin-like growth factor 1 (somatomedin c)
					HDHD1 - haloacid dehalogenase-like hydrolase domain containing 1
					NPR2 - natriuretic peptide receptor b/guanylate cyclase b (atrionatriuretic peptide receptor b)
					ALDH1L1 - aldehyde dehydrogenase 1 family, member l1
					ABCC1 - atp-binding cassette, sub-family c (cftr/mrp), member 1
					KYNU - kynureninase
					UGT2B11 - udp glucuronosyltransferase 2 family, polypeptide b11
					RDH5 - retinol dehydrogenase 5 (11-cis/9-cis)
					EDN1 - endothelin 1
					SRD5A1 - steroid-5-alpha-reductase, alpha polypeptide 1 (3-oxo-5 alpha-steroid delta 4-dehydrogenase alpha 1)
					DHTKD1 - dehydrogenase e1 and transketolase domain containing 1
					CBR1 - carbonyl reductase 1
					CBR3 - carbonyl reductase 3
					MPP3 - membrane protein, palmitoylated 3 (maguk p55 subfamily member 3)
					CELA3A - chymotrypsin-like elastase family, member 3a
					TBXAS1 - thromboxane a synthase 1 (platelet)
					CCBL1 - cysteine conjugate-beta lyase, cytoplasmic
GO:0034754	cellular hormone metabolic process	3.18e-06	0.00268	4.11 (18036,96,685,15)	[-] Hide genes
					AKR1C3 - aldo-keto reductase family 1, member c3
					AKR1C4 - aldo-keto reductase family 1, member c4
					PNPLA4 - patatin-like phospholipase domain containing 4
					HSD17B3 - hydroxysteroid (17-beta) dehydrogenase 3
					AKR1B1 - aldo-keto reductase family 1, member b1 (aldose reductase)
					UGT1A8 - udp glucuronosyltransferase 1 family, polypeptide a8
					AKR1C1 - aldo-keto reductase family 1, member c1
					AKR1B15 - aldo-keto reductase family 1, member b15
					UGT2B7 - udp glucuronosyltransferase 2 family, polypeptide b7
					UGT2B4 - udp glucuronosyltransferase 2 family, polypeptide b4
					UGT2B11 - udp glucuronosyltransferase 2 family, polypeptide b11
					RDH5 - retinol dehydrogenase 5 (11-cis/9-cis)
					SRD5A1 - steroid-5-alpha-reductase, alpha polypeptide 1 (3-oxo-5 alpha-steroid delta 4-dehydrogenase alpha 1)
					ALDH1A1 - aldehyde dehydrogenase 1 family, member a1
					AFP - alpha-fetoprotein
GO:0006081	cellular aldehyde metabolic process	3.19e-06	0.00254	5.57 (18036,52,685,11)	[-] Hide genes
					DERA - deoxyribose-phosphate aldolase (putative)
					AKR1C3 - aldo-keto reductase family 1, member c3
					ALDH3A1 - aldehyde dehydrogenase 3 family, member a1
					ALDH3A2 - aldehyde dehydrogenase 3 family, member a2
					PNKD - paroxysmal nonkinesigenic dyskinesia
					AKR1B10 - aldo-keto reductase family 1, member b10 (aldose reductase)
					TALDO1 - transaldolase 1
					PDDC1 - parkinson disease 7 domain containing 1
					ALDH1A1 - aldehyde dehydrogenase 1 family, member a1
					PGD - phosphogluconate dehydrogenase
					AKR1C1 - aldo-keto reductase family 1, member c1
GO:0030638	polyketide metabolic process	3.97e-06	0.00299	16.46 (18036,8,685,5)	[-] Hide genes
					AKR1C3 - aldo-keto reductase family 1, member c3
					AKR1C4 - aldo-keto reductase family 1, member c4
					AKR1B10 - aldo-keto reductase family 1, member b10 (aldose reductase)
					AKR1B1 - aldo-keto reductase family 1, member b1 (aldose reductase)
					AKR1C1 - aldo-keto reductase family 1, member c1
GO:0030647	aminoglycoside antibiotic metabolic process	3.97e-06	0.00284	16.46 (18036,8,685,5)	[-] Hide genes
					AKR1C3 - aldo-keto reductase family 1, member c3
					AKR1C4 - aldo-keto reductase family 1, member c4
					AKR1B10 - aldo-keto reductase family 1, member b10 (aldose reductase)
					AKR1B1 - aldo-keto reductase family 1, member b1 (aldose reductase)
					AKR1C1 - aldo-keto reductase family 1, member c1
GO:0051186	cofactor metabolic process	7.17e-06	0.0049	2.43 (18036,325,685,30)	[-] Hide genes
					AKR1C3 - aldo-keto reductase family 1, member c3
					NADK - nad kinase
					ACSS1 - acyl-coa synthetase short-chain family member 1
					CYB5R4 - cytochrome b5 reductase 4
					AKR1B1 - aldo-keto reductase family 1, member b1 (aldose reductase)
					PGD - phosphogluconate dehydrogenase
					AKR1C1 - aldo-keto reductase family 1, member c1
					BHMT2 - betaine--homocysteine s-methyltransferase 2
					ISCU - iron-sulfur cluster assembly enzyme
					TALDO1 - transaldolase 1
					GPHN - gephyrin
					PTPLA - protein tyrosine phosphatase-like (proline instead of catalytic arginine), member a
					DERA - deoxyribose-phosphate aldolase (putative)
					AKR1C4 - aldo-keto reductase family 1, member c4
					TSPO - translocator protein (18kda)
					CYP4F11 - cytochrome p450, family 4, subfamily f, polypeptide 11
					ACSL5 - acyl-coa synthetase long-chain family member 5
					CIAO1 - cytosolic iron-sulfur protein assembly 1
					ALDH1L1 - aldehyde dehydrogenase 1 family, member l1
					ACOT9 - acyl-coa thioesterase 9
					KYNU - kynureninase
					ABCB6 - atp-binding cassette, sub-family b (mdr/tap), member 6
					AKR1B10 - aldo-keto reductase family 1, member b10 (aldose reductase)
					PFKP - phosphofructokinase, platelet
					BLVRB - biliverdin reductase b (flavin reductase (nadph))
					DHTKD1 - dehydrogenase e1 and transketolase domain containing 1
					CBR1 - carbonyl reductase 1
					CBR3 - carbonyl reductase 3
					CYP4F2 - cytochrome p450, family 4, subfamily f, polypeptide 2
					ELOVL6 - elovl fatty acid elongase 6
GO:0019752	carboxylic acid metabolic process	3.59e-05	0.0234	1.83 (18036,706,685,49)	[-] Hide genes
					GSTM2 - glutathione s-transferase mu 2 (muscle)
					ECI2 - enoyl-coa delta isomerase 2
					AKR1C3 - aldo-keto reductase family 1, member c3
					SLC6A6 - solute carrier family 6 (neurotransmitter transporter), member 6
					PNKD - paroxysmal nonkinesigenic dyskinesia
					PGD - phosphogluconate dehydrogenase
					CYP4F8 - cytochrome p450, family 4, subfamily f, polypeptide 8
					AKR1C1 - aldo-keto reductase family 1, member c1
					UGT2B7 - udp glucuronosyltransferase 2 family, polypeptide b7
					UGT2B10 - udp glucuronosyltransferase 2 family, polypeptide b10
					UGT2B4 - udp glucuronosyltransferase 2 family, polypeptide b4
					UGT2B15 - udp glucuronosyltransferase 2 family, polypeptide b15
					SLCO1B1 - solute carrier organic anion transporter family, member 1b1
					HIBADH - 3-hydroxyisobutyrate dehydrogenase
					ACADL - acyl-coa dehydrogenase, long chain
					GSTO1 - glutathione s-transferase omega 1
					CPT1A - carnitine palmitoyltransferase 1a (liver)
					AKR1C4 - aldo-keto reductase family 1, member c4
					MTAP - methylthioadenosine phosphorylase
					UGT1A6 - udp glucuronosyltransferase 1 family, polypeptide a6
					ACSL5 - acyl-coa synthetase long-chain family member 5
					PTGR1 - prostaglandin reductase 1
					UGT1A8 - udp glucuronosyltransferase 1 family, polypeptide a8
					ALDH3A2 - aldehyde dehydrogenase 3 family, member a2
					ADHFE1 - alcohol dehydrogenase, iron containing, 1
					FADS2 - fatty acid desaturase 2
					PFKP - phosphofructokinase, platelet
					CYP4F2 - cytochrome p450, family 4, subfamily f, polypeptide 2
					ELOVL6 - elovl fatty acid elongase 6
					ACSS1 - acyl-coa synthetase short-chain family member 1
					CYP4F3 - cytochrome p450, family 4, subfamily f, polypeptide 3
					SRR - serine racemase
					BHMT2 - betaine--homocysteine s-methyltransferase 2
					PDDC1 - parkinson disease 7 domain containing 1
					ADIPOQ - adiponectin, c1q and collagen domain containing
					PTPLA - protein tyrosine phosphatase-like (proline instead of catalytic arginine), member a
					PPARA - peroxisome proliferator-activated receptor alpha
					ETFB - electron-transfer-flavoprotein, beta polypeptide
					CYP4F12 - cytochrome p450, family 4, subfamily f, polypeptide 12
					ARV1 - arv1 homolog (s. cerevisiae)
					IGF1 - insulin-like growth factor 1 (somatomedin c)
					ABCC1 - atp-binding cassette, sub-family c (cftr/mrp), member 1
					KYNU - kynureninase
					UGT2B11 - udp glucuronosyltransferase 2 family, polypeptide b11
					EDN1 - endothelin 1
					DHTKD1 - dehydrogenase e1 and transketolase domain containing 1
					CBR1 - carbonyl reductase 1
					CCBL1 - cysteine conjugate-beta lyase, cytoplasmic
					TBXAS1 - thromboxane a synthase 1 (platelet)
GO:0006629	lipid metabolic process	4.01e-05	0.025	1.63 (18036,1114,685,69)	[-] Hide genes
					ECI2 - enoyl-coa delta isomerase 2
					GSTM2 - glutathione s-transferase mu 2 (muscle)
					ST6GALNAC2 - st6 (alpha-n-acetyl-neuraminyl-2,3-beta-galactosyl-1,3)-n-acetylgalactosaminide alpha-2,6-sialyltransferase 2
					AKR1C3 - aldo-keto reductase family 1, member c3
					HSD17B3 - hydroxysteroid (17-beta) dehydrogenase 3
					CRLS1 - cardiolipin synthase 1
					SIN3A - sin3 transcription regulator family member a
					CYP4F8 - cytochrome p450, family 4, subfamily f, polypeptide 8
					AKR1C1 - aldo-keto reductase family 1, member c1
					MPPE1 - metallophosphoesterase 1
					UGT2B7 - udp glucuronosyltransferase 2 family, polypeptide b7
					UGT2B10 - udp glucuronosyltransferase 2 family, polypeptide b10
					GPC1 - glypican 1
					UGT2B15 - udp glucuronosyltransferase 2 family, polypeptide b15
					SLCO1B1 - solute carrier organic anion transporter family, member 1b1
					ACADL - acyl-coa dehydrogenase, long chain
					AFP - alpha-fetoprotein
					CPT1A - carnitine palmitoyltransferase 1a (liver)
					AKR1C4 - aldo-keto reductase family 1, member c4
					ACSL5 - acyl-coa synthetase long-chain family member 5
					NR0B1 - nuclear receptor subfamily 0, group b, member 1
					PTGR1 - prostaglandin reductase 1
					UGT1A8 - udp glucuronosyltransferase 1 family, polypeptide a8
					VLDLR - very low density lipoprotein receptor
					SDC1 - syndecan 1
					NRG1 - neuregulin 1
					ALDH3A2 - aldehyde dehydrogenase 3 family, member a2
					AKR1B10 - aldo-keto reductase family 1, member b10 (aldose reductase)
					FADS2 - fatty acid desaturase 2
					DPM3 - dolichyl-phosphate mannosyltransferase polypeptide 3
					EFR3B - efr3 homolog b (s. cerevisiae)
					SULT1A2 - sulfotransferase family, cytosolic, 1a, phenol-preferring, member 2
					CYP4F2 - cytochrome p450, family 4, subfamily f, polypeptide 2
					ALDH1A1 - aldehyde dehydrogenase 1 family, member a1
					ELOVL6 - elovl fatty acid elongase 6
					HRASLS2 - hras-like suppressor 2
					B4GALNT1 - beta-1,4-n-acetyl-galactosaminyl transferase 1
					ACSS1 - acyl-coa synthetase short-chain family member 1
					CYP4F3 - cytochrome p450, family 4, subfamily f, polypeptide 3
					AGPAT9 - 1-acylglycerol-3-phosphate o-acyltransferase 9
					AKR1B1 - aldo-keto reductase family 1, member b1 (aldose reductase)
					INPP5E - inositol polyphosphate-5-phosphatase, 72 kda
					SYNJ2 - synaptojanin 2
					GNPAT - glyceronephosphate o-acyltransferase
					CLU - clusterin
					ADIPOQ - adiponectin, c1q and collagen domain containing
					ETFB - electron-transfer-flavoprotein, beta polypeptide
					PTPLA - protein tyrosine phosphatase-like (proline instead of catalytic arginine), member a
					PPARA - peroxisome proliferator-activated receptor alpha
					PIGV - phosphatidylinositol glycan anchor biosynthesis, class v
					CYP4F12 - cytochrome p450, family 4, subfamily f, polypeptide 12
					ARV1 - arv1 homolog (s. cerevisiae)
					MBOAT2 - membrane bound o-acyltransferase domain containing 2
					TSPO - translocator protein (18kda)
					PNPLA4 - patatin-like phospholipase domain containing 4
					OSBPL10 - oxysterol binding protein-like 10
					ST3GAL6 - st3 beta-galactoside alpha-2,3-sialyltransferase 6
					ABCC1 - atp-binding cassette, sub-family c (cftr/mrp), member 1
					ABHD4 - abhydrolase domain containing 4
					PCYT1A - phosphate cytidylyltransferase 1, choline, alpha
					RDH5 - retinol dehydrogenase 5 (11-cis/9-cis)
					EDN1 - endothelin 1
					SRD5A1 - steroid-5-alpha-reductase, alpha polypeptide 1 (3-oxo-5 alpha-steroid delta 4-dehydrogenase alpha 1)
					CBR1 - carbonyl reductase 1
					ABHD3 - abhydrolase domain containing 3
					KITLG - kit ligand
					CELA3A - chymotrypsin-like elastase family, member 3a
					PIGC - phosphatidylinositol glycan anchor biosynthesis, class c
					TBXAS1 - thromboxane a synthase 1 (platelet)
GO:0043436	oxoacid metabolic process	4.29e-05	0.0256	1.81 (18036,711,685,49)	[-] Hide genes
					GSTM2 - glutathione s-transferase mu 2 (muscle)
					ECI2 - enoyl-coa delta isomerase 2
					AKR1C3 - aldo-keto reductase family 1, member c3
					SLC6A6 - solute carrier family 6 (neurotransmitter transporter), member 6
					PNKD - paroxysmal nonkinesigenic dyskinesia
					PGD - phosphogluconate dehydrogenase
					CYP4F8 - cytochrome p450, family 4, subfamily f, polypeptide 8
					AKR1C1 - aldo-keto reductase family 1, member c1
					UGT2B7 - udp glucuronosyltransferase 2 family, polypeptide b7
					UGT2B10 - udp glucuronosyltransferase 2 family, polypeptide b10
					UGT2B4 - udp glucuronosyltransferase 2 family, polypeptide b4
					UGT2B15 - udp glucuronosyltransferase 2 family, polypeptide b15
					SLCO1B1 - solute carrier organic anion transporter family, member 1b1
					HIBADH - 3-hydroxyisobutyrate dehydrogenase
					ACADL - acyl-coa dehydrogenase, long chain
					GSTO1 - glutathione s-transferase omega 1
					CPT1A - carnitine palmitoyltransferase 1a (liver)
					AKR1C4 - aldo-keto reductase family 1, member c4
					MTAP - methylthioadenosine phosphorylase
					UGT1A6 - udp glucuronosyltransferase 1 family, polypeptide a6
					ACSL5 - acyl-coa synthetase long-chain family member 5
					PTGR1 - prostaglandin reductase 1
					UGT1A8 - udp glucuronosyltransferase 1 family, polypeptide a8
					ALDH3A2 - aldehyde dehydrogenase 3 family, member a2
					ADHFE1 - alcohol dehydrogenase, iron containing, 1
					FADS2 - fatty acid desaturase 2
					PFKP - phosphofructokinase, platelet
					CYP4F2 - cytochrome p450, family 4, subfamily f, polypeptide 2
					ELOVL6 - elovl fatty acid elongase 6
					ACSS1 - acyl-coa synthetase short-chain family member 1
					CYP4F3 - cytochrome p450, family 4, subfamily f, polypeptide 3
					SRR - serine racemase
					BHMT2 - betaine--homocysteine s-methyltransferase 2
					PDDC1 - parkinson disease 7 domain containing 1
					ADIPOQ - adiponectin, c1q and collagen domain containing
					PTPLA - protein tyrosine phosphatase-like (proline instead of catalytic arginine), member a
					PPARA - peroxisome proliferator-activated receptor alpha
					ETFB - electron-transfer-flavoprotein, beta polypeptide
					CYP4F12 - cytochrome p450, family 4, subfamily f, polypeptide 12
					ARV1 - arv1 homolog (s. cerevisiae)
					IGF1 - insulin-like growth factor 1 (somatomedin c)
					ABCC1 - atp-binding cassette, sub-family c (cftr/mrp), member 1
					KYNU - kynureninase
					UGT2B11 - udp glucuronosyltransferase 2 family, polypeptide b11
					EDN1 - endothelin 1
					DHTKD1 - dehydrogenase e1 and transketolase domain containing 1
					CBR1 - carbonyl reductase 1
					CCBL1 - cysteine conjugate-beta lyase, cytoplasmic
					TBXAS1 - thromboxane a synthase 1 (platelet)
GO:0071395	cellular response to jasmonic acid stimulus	5.46e-05	0.0313	26.33 (18036,3,685,3)	[-] Hide genes
					AKR1C3 - aldo-keto reductase family 1, member c3
					AKR1C4 - aldo-keto reductase family 1, member c4
					AKR1C1 - aldo-keto reductase family 1, member c1
GO:1901662	quinone catabolic process	5.46e-05	0.0301	26.33 (18036,3,685,3)	[-] Hide genes
					CYP4F11 - cytochrome p450, family 4, subfamily f, polypeptide 11
					CBR3 - carbonyl reductase 3
					CYP4F2 - cytochrome p450, family 4, subfamily f, polypeptide 2
GO:0042376	phylloquinone catabolic process	5.46e-05	0.029	26.33 (18036,3,685,3)	[-] Hide genes
					CYP4F11 - cytochrome p450, family 4, subfamily f, polypeptide 11
					CBR3 - carbonyl reductase 3
					CYP4F2 - cytochrome p450, family 4, subfamily f, polypeptide 2
GO:0042374	phylloquinone metabolic process	5.46e-05	0.0279	26.33 (18036,3,685,3)	[-] Hide genes
					CYP4F11 - cytochrome p450, family 4, subfamily f, polypeptide 11
					CBR3 - carbonyl reductase 3
					CYP4F2 - cytochrome p450, family 4, subfamily f, polypeptide 2
GO:0009753	response to jasmonic acid	5.46e-05	0.027	26.33 (18036,3,685,3)	[-] Hide genes
					AKR1C3 - aldo-keto reductase family 1, member c3
					AKR1C4 - aldo-keto reductase family 1, member c4
					AKR1C1 - aldo-keto reductase family 1, member c1
GO:0006082	organic acid metabolic process	8.27e-05	0.0395	1.73 (18036,790,685,52)	[-] Hide genes
					ECI2 - enoyl-coa delta isomerase 2
					GSTM2 - glutathione s-transferase mu 2 (muscle)
					AKR1C3 - aldo-keto reductase family 1, member c3
					SLC6A6 - solute carrier family 6 (neurotransmitter transporter), member 6
					PNKD - paroxysmal nonkinesigenic dyskinesia
					CYP4F8 - cytochrome p450, family 4, subfamily f, polypeptide 8
					PGD - phosphogluconate dehydrogenase
					AKR1C1 - aldo-keto reductase family 1, member c1
					UGT2B7 - udp glucuronosyltransferase 2 family, polypeptide b7
					UGT2B10 - udp glucuronosyltransferase 2 family, polypeptide b10
					UGT2B4 - udp glucuronosyltransferase 2 family, polypeptide b4
					UGT2B15 - udp glucuronosyltransferase 2 family, polypeptide b15
					SLCO1B1 - solute carrier organic anion transporter family, member 1b1
					HIBADH - 3-hydroxyisobutyrate dehydrogenase
					ACADL - acyl-coa dehydrogenase, long chain
					GCKR - glucokinase (hexokinase 4) regulator
					GSTO1 - glutathione s-transferase omega 1
					CPT1A - carnitine palmitoyltransferase 1a (liver)
					AKR1C4 - aldo-keto reductase family 1, member c4
					MTAP - methylthioadenosine phosphorylase
					UGT1A6 - udp glucuronosyltransferase 1 family, polypeptide a6
					ACSL5 - acyl-coa synthetase long-chain family member 5
					UGT1A8 - udp glucuronosyltransferase 1 family, polypeptide a8
					PTGR1 - prostaglandin reductase 1
					ALDH3A2 - aldehyde dehydrogenase 3 family, member a2
					ADHFE1 - alcohol dehydrogenase, iron containing, 1
					FADS2 - fatty acid desaturase 2
					PFKP - phosphofructokinase, platelet
					CYP4F2 - cytochrome p450, family 4, subfamily f, polypeptide 2
					ELOVL6 - elovl fatty acid elongase 6
					UPB1 - ureidopropionase, beta
					ACSS1 - acyl-coa synthetase short-chain family member 1
					CYP4F3 - cytochrome p450, family 4, subfamily f, polypeptide 3
					SRR - serine racemase
					BHMT2 - betaine--homocysteine s-methyltransferase 2
					ADIPOQ - adiponectin, c1q and collagen domain containing
					PDDC1 - parkinson disease 7 domain containing 1
					ETFB - electron-transfer-flavoprotein, beta polypeptide
					PPARA - peroxisome proliferator-activated receptor alpha
					PTPLA - protein tyrosine phosphatase-like (proline instead of catalytic arginine), member a
					CYP4F12 - cytochrome p450, family 4, subfamily f, polypeptide 12
					ARV1 - arv1 homolog (s. cerevisiae)
					IGF1 - insulin-like growth factor 1 (somatomedin c)
					ALDH1L1 - aldehyde dehydrogenase 1 family, member l1
					ABCC1 - atp-binding cassette, sub-family c (cftr/mrp), member 1
					KYNU - kynureninase
					UGT2B11 - udp glucuronosyltransferase 2 family, polypeptide b11
					EDN1 - endothelin 1
					CBR1 - carbonyl reductase 1
					DHTKD1 - dehydrogenase e1 and transketolase domain containing 1
					TBXAS1 - thromboxane a synthase 1 (platelet)
					CCBL1 - cysteine conjugate-beta lyase, cytoplasmic
GO:1901657	glycosyl compound metabolic process	0.000105	0.0485	2.29 (18036,287,685,25)	[-] Hide genes
					HSPA1A - heat shock 70kda protein 1a
					AKR1C3 - aldo-keto reductase family 1, member c3
					NADK - nad kinase
					NT5E - 5'-nucleotidase, ecto (cd73)
					AKR1B1 - aldo-keto reductase family 1, member b1 (aldose reductase)
					AKR1C1 - aldo-keto reductase family 1, member c1
					PDCL - phosducin-like
					ATP5S - atp synthase, h+ transporting, mitochondrial fo complex, subunit s (factor b)
					ATP1B1 - atpase, na+/k+ transporting, beta 1 polypeptide
					ADAL - adenosine deaminase-like
					SULT1C4 - sulfotransferase family, cytosolic, 1c, member 4
					ABHD14B - abhydrolase domain containing 14b
					CDA - cytidine deaminase
					GPHN - gephyrin
					DERA - deoxyribose-phosphate aldolase (putative)
					AKR1C4 - aldo-keto reductase family 1, member c4
					MTAP - methylthioadenosine phosphorylase
					HDHD1 - haloacid dehalogenase-like hydrolase domain containing 1
					ENTPD5 - ectonucleoside triphosphate diphosphohydrolase 5
					AKR1B10 - aldo-keto reductase family 1, member b10 (aldose reductase)
					PFKP - phosphofructokinase, platelet
					DHTKD1 - dehydrogenase e1 and transketolase domain containing 1
					SULT1A2 - sulfotransferase family, cytosolic, 1a, phenol-preferring, member 2
					MPP3 - membrane protein, palmitoylated 3 (maguk p55 subfamily member 3)
					UPB1 - ureidopropionase, beta
GO:0033559	unsaturated fatty acid metabolic process	0.000115	0.0515	3.39 (18036,101,685,13)	[-] Hide genes
					GSTM2 - glutathione s-transferase mu 2 (muscle)
					AKR1C3 - aldo-keto reductase family 1, member c3
					CYP4F12 - cytochrome p450, family 4, subfamily f, polypeptide 12
					CYP4F3 - cytochrome p450, family 4, subfamily f, polypeptide 3
					PTGR1 - prostaglandin reductase 1
					CYP4F8 - cytochrome p450, family 4, subfamily f, polypeptide 8
					ABCC1 - atp-binding cassette, sub-family c (cftr/mrp), member 1
					EDN1 - endothelin 1
					FADS2 - fatty acid desaturase 2
					CBR1 - carbonyl reductase 1
					CYP4F2 - cytochrome p450, family 4, subfamily f, polypeptide 2
					ELOVL6 - elovl fatty acid elongase 6
					TBXAS1 - thromboxane a synthase 1 (platelet)
GO:0016101	diterpenoid metabolic process	0.000133	0.0579	3.55 (18036,89,685,12)	[-] Hide genes
					AKR1C3 - aldo-keto reductase family 1, member c3
					SDC1 - syndecan 1
					AKR1C4 - aldo-keto reductase family 1, member c4
					ALDH3A2 - aldehyde dehydrogenase 3 family, member a2
					GPC1 - glypican 1
					RDH5 - retinol dehydrogenase 5 (11-cis/9-cis)
					PNPLA4 - patatin-like phospholipase domain containing 4
					AKR1B10 - aldo-keto reductase family 1, member b10 (aldose reductase)
					SRD5A1 - steroid-5-alpha-reductase, alpha polypeptide 1 (3-oxo-5 alpha-steroid delta 4-dehydrogenase alpha 1)
					UGT1A8 - udp glucuronosyltransferase 1 family, polypeptide a8
					ALDH1A1 - aldehyde dehydrogenase 1 family, member a1
					AKR1C1 - aldo-keto reductase family 1, member c1
GO:0044699	single-organism process	0.000134	0.0567	1.12 (18036,10040,685,428)	[-] Hide genes
					NFATC2IP - nuclear factor of activated t-cells, cytoplasmic, calcineurin-dependent 2 interacting protein
					SPTBN5 - spectrin, beta, non-erythrocytic 5
					SPP1 - secreted phosphoprotein 1
					GDA - guanine deaminase
					GCNT2 - glucosaminyl (n-acetyl) transferase 2, i-branching enzyme (i blood group)
					GALNT10 - udp-n-acetyl-alpha-d-galactosamine:polypeptide n-acetylgalactosaminyltransferase 10 (galnac-t10)
					LGALS1 - lectin, galactoside-binding, soluble, 1
					MPLKIP - m-phase specific plk1 interacting protein
					LRP11 - low density lipoprotein receptor-related protein 11
					ACADL - acyl-coa dehydrogenase, long chain
					GCKR - glucokinase (hexokinase 4) regulator
					YWHAQ - tyrosine 3-monooxygenase/tryptophan 5-monooxygenase activation protein, theta polypeptide
					BLCAP - bladder cancer associated protein
					CPT1A - carnitine palmitoyltransferase 1a (liver)
					PLOD2 - procollagen-lysine, 2-oxoglutarate 5-dioxygenase 2
					CYP4F11 - cytochrome p450, family 4, subfamily f, polypeptide 11
					FLVCR2 - feline leukemia virus subgroup c cellular receptor family, member 2
					CLDN4 - claudin 4
					ADAMTS20 - adam metallopeptidase with thrombospondin type 1 motif, 20
					ADHFE1 - alcohol dehydrogenase, iron containing, 1
					SOD1 - superoxide dismutase 1, soluble
					PLEC - plectin
					LMNA - lamin a/c
					EHD1 - eh-domain containing 1
					ACSS1 - acyl-coa synthetase short-chain family member 1
					SUCO - sun domain containing ossification factor
					PICALM - phosphatidylinositol binding clathrin assembly protein
					ABCC2 - atp-binding cassette, sub-family c (cftr/mrp), member 2
					DYSF - dysferlin, limb girdle muscular dystrophy 2b (autosomal recessive)
					SNCG - synuclein, gamma (breast cancer-specific protein 1)
					GLRX - glutaredoxin (thioltransferase)
					COX20 - cox20 cytochrome c oxidase assembly factor
					VPS4B - vacuolar protein sorting 4 homolog b (s. cerevisiae)
					RAB10 - rab10, member ras oncogene family
					SQRDL - sulfide quinone reductase-like (yeast)
					BHMT2 - betaine--homocysteine s-methyltransferase 2
					PPARA - peroxisome proliferator-activated receptor alpha
					MMP24 - matrix metallopeptidase 24 (membrane-inserted)
					CNTNAP3 - contactin associated protein-like 3
					PNPLA4 - patatin-like phospholipase domain containing 4
					EIF4E2 - eukaryotic translation initiation factor 4e family member 2
					HDHD1 - haloacid dehalogenase-like hydrolase domain containing 1
					ALDH1L1 - aldehyde dehydrogenase 1 family, member l1
					GNAO1 - guanine nucleotide binding protein (g protein), alpha activating activity polypeptide o
					SLC25A27 - solute carrier family 25, member 27
					SNAI2 - snail family zinc finger 2
					SLC35E3 - solute carrier family 35, member e3
					SGK3 - serum/glucocorticoid regulated kinase family, member 3
					SLC22A3 - solute carrier family 22 (organic cation transporter), member 3
					COPA - coatomer protein complex, subunit alpha
					COL12A1 - collagen, type xii, alpha 1
					DHTKD1 - dehydrogenase e1 and transketolase domain containing 1
					LAMA4 - laminin, alpha 4
					ARHGAP22 - rho gtpase activating protein 22
					SPIN2B - spindlin family, member 2b
					CYB5R4 - cytochrome b5 reductase 4
					CDYL - chromodomain protein, y-like
					SLC5A11 - solute carrier family 5 (sodium/inositol cotransporter), member 11
					HIBADH - 3-hydroxyisobutyrate dehydrogenase
					KCNQ1 - potassium voltage-gated channel, kqt-like subfamily, member 1
					AFP - alpha-fetoprotein
					GSTO1 - glutathione s-transferase omega 1
					FCHO2 - fch domain only 2
					CTNNB1 - catenin (cadherin-associated protein), beta 1, 88kda
					DHRS1 - dehydrogenase/reductase (sdr family) member 1
					ANGPTL4 - angiopoietin-like 4
					STX3 - syntaxin 3
					NR0B1 - nuclear receptor subfamily 0, group b, member 1
					CIAO1 - cytosolic iron-sulfur protein assembly 1
					GSTK1 - glutathione s-transferase kappa 1
					CMC4 - c-x(9)-c motif containing 4 homolog (s. cerevisiae)
					ALDH3A1 - aldehyde dehydrogenase 3 family, member a1
					TRIOBP - trio and f-actin binding protein
					ALDH1B1 - aldehyde dehydrogenase 1 family, member b1
					ALDH3A2 - aldehyde dehydrogenase 3 family, member a2
					FADS2 - fatty acid desaturase 2
					EXOC1 - exocyst complex component 1
					SULT1A2 - sulfotransferase family, cytosolic, 1a, phenol-preferring, member 2
					ALDH1A1 - aldehyde dehydrogenase 1 family, member a1
					THSD4 - thrombospondin, type i, domain containing 4
					B4GALNT1 - beta-1,4-n-acetyl-galactosaminyl transferase 1
					AGPAT9 - 1-acylglycerol-3-phosphate o-acyltransferase 9
					AKR1B1 - aldo-keto reductase family 1, member b1 (aldose reductase)
					DENND4C - denn/madd domain containing 4c
					CRYAB - crystallin, alpha b
					ASF1A - anti-silencing function 1a histone chaperone
					SRR - serine racemase
					ITPR3 - inositol 1,4,5-trisphosphate receptor, type 3
					IL17RC - interleukin 17 receptor c
					ADAL - adenosine deaminase-like
					CDC37L1 - cell division cycle 37-like 1
					ABHD14B - abhydrolase domain containing 14b
					ADIPOQ - adiponectin, c1q and collagen domain containing
					ZNF219 - zinc finger protein 219
					DFNB31 - deafness, autosomal recessive 31
					PIGV - phosphatidylinositol glycan anchor biosynthesis, class v
					SLC48A1 - solute carrier family 48 (heme transporter), member 1
					MAPK9 - mitogen-activated protein kinase 9
					CSF3 - colony stimulating factor 3 (granulocyte)
					SRPK2 - srsf protein kinase 2
					MAPK6 - mitogen-activated protein kinase 6
					TAB3 - tgf-beta activated kinase 1/map3k7 binding protein 3
					DOK4 - docking protein 4
					BIN1 - bridging integrator 1
					SRY - sex determining region y
					OSBPL10 - oxysterol binding protein-like 10
					MICALL2 - mical-like 2
					GBE1 - glucan (1,4-alpha-), branching enzyme 1
					KLF4 - kruppel-like factor 4 (gut)
					ABHD4 - abhydrolase domain containing 4
					FAM73A - family with sequence similarity 73, member a
					SRXN1 - sulfiredoxin 1
					ANXA2 - annexin a2
					SRD5A1 - steroid-5-alpha-reductase, alpha polypeptide 1 (3-oxo-5 alpha-steroid delta 4-dehydrogenase alpha 1)
					ANXA1 - annexin a1
					CKLF - chemokine-like factor
					GAS8 - growth arrest-specific 8
					GAS2 - growth arrest-specific 2
					CCDC23 - coiled-coil domain containing 23
					TMEM107 - transmembrane protein 107
					MICB - mhc class i polypeptide-related sequence b
					GSTM2 - glutathione s-transferase mu 2 (muscle)
					NRN1L - neuritin 1-like
					GSTA4 - glutathione s-transferase alpha 4
					PAX2 - paired box 2
					XIAP - x-linked inhibitor of apoptosis
					PNKD - paroxysmal nonkinesigenic dyskinesia
					SMC6 - structural maintenance of chromosomes 6
					PAWR - prkc, apoptosis, wt1, regulator
					GSR - glutathione reductase
					PVRL3 - poliovirus receptor-related 3
					GADD45A - growth arrest and dna-damage-inducible, alpha
					CYP4F8 - cytochrome p450, family 4, subfamily f, polypeptide 8
					SIN3A - sin3 transcription regulator family member a
					GSTA2 - glutathione s-transferase alpha 2
					AKR1C1 - aldo-keto reductase family 1, member c1
					TTC7A - tetratricopeptide repeat domain 7a
					PDCL - phosducin-like
					AKR1B15 - aldo-keto reductase family 1, member b15
					DCX - doublecortin
					CYTH3 - cytohesin 3
					PACSIN2 - protein kinase c and casein kinase substrate in neurons 2
					FOPNL - fgfr1op n-terminal like
					AQP7 - aquaporin 7
					CCL15 - chemokine (c-c motif) ligand 15
					ACSL5 - acyl-coa synthetase long-chain family member 5
					KATNAL1 - katanin p60 subunit a-like 1
					SDC1 - syndecan 1
					PRDX1 - peroxiredoxin 1
					SLC4A11 - solute carrier family 4, sodium borate transporter, member 11
					PAK2 - p21 protein (cdc42/rac)-activated kinase 2
					UPB1 - ureidopropionase, beta
					MRPL52 - mitochondrial ribosomal protein l52
					XPR1 - xenotropic and polytropic retrovirus receptor 1
					SPAG16 - sperm associated antigen 16
					C5orf30 - chromosome 5 open reading frame 30
					PDDC1 - parkinson disease 7 domain containing 1
					PTPLA - protein tyrosine phosphatase-like (proline instead of catalytic arginine), member a
					SCN8A - sodium channel, voltage gated, type viii, alpha subunit
					FAM161A - family with sequence similarity 161, member a
					MET - met proto-oncogene
					AKIRIN2 - akirin 2
					S100A6 - s100 calcium binding protein a6
					MAP3K13 - mitogen-activated protein kinase kinase kinase 13
					ASPH - aspartate beta-hydroxylase
					PCSK5 - proprotein convertase subtilisin/kexin type 5
					FANCL - fanconi anemia, complementation group l
					PCYT1A - phosphate cytidylyltransferase 1, choline, alpha
					SAT1 - spermidine/spermine n1-acetyltransferase 1
					KIAA1324 - kiaa1324
					KITLG - kit ligand
					ZFAND5 - zinc finger, an1-type domain 5
					SLC28A1 - solute carrier family 28 (concentrative nucleoside transporter), member 1
					VTA1 - vesicle (multivesicular body) trafficking 1
					SLC38A6 - solute carrier family 38, member 6
					SLC6A6 - solute carrier family 6 (neurotransmitter transporter), member 6
					PFN2 - profilin 2
					AKR7L - aldo-keto reductase family 7-like
					PGD - phosphogluconate dehydrogenase
					ATP1B1 - atpase, na+/k+ transporting, beta 1 polypeptide
					DPP6 - dipeptidyl-peptidase 6
					SFN - stratifin
					MAPT - microtubule-associated protein tau
					IFT80 - intraflagellar transport 80 homolog (chlamydomonas)
					GPC1 - glypican 1
					MAP2 - microtubule-associated protein 2
					C11orf34 - chromosome 11 open reading frame 34
					PHEX - phosphate regulating endopeptidase homolog, x-linked
					ZFHX3 - zinc finger homeobox 3
					MBP - myelin basic protein
					STRBP - spermatid perinuclear rna binding protein
					WHSC1 - wolf-hirschhorn syndrome candidate 1
					ARHGAP21 - rho gtpase activating protein 21
					DVL1 - dishevelled segment polarity protein 1
					ICK - intestinal cell (mak-like) kinase
					DOCK7 - dedicator of cytokinesis 7
					DSG2 - desmoglein 2
					PFKP - phosphofructokinase, platelet
					VCX2 - variable charge, x-linked 2
					LSP1 - lymphocyte-specific protein 1
					CYP4F3 - cytochrome p450, family 4, subfamily f, polypeptide 3
					RASA3 - ras p21 protein activator 3
					GPX2 - glutathione peroxidase 2 (gastrointestinal)
					BLOC1S6 - biogenesis of lysosomal organelles complex-1, subunit 6, pallidin
					CABYR - calcium binding tyrosine-(y)-phosphorylation regulated
					DHRS7 - dehydrogenase/reductase (sdr family) member 7
					SPAG9 - sperm associated antigen 9
					RRAS2 - related ras viral (r-ras) oncogene homolog 2
					NQO1 - nad(p)h dehydrogenase, quinone 1
					LIMD1 - lim domains containing 1
					PITPNC1 - phosphatidylinositol transfer protein, cytoplasmic 1
					MAFG - v-maf avian musculoaponeurotic fibrosarcoma oncogene homolog g
					SGCB - sarcoglycan, beta (43kda dystrophin-associated glycoprotein)
					PIM1 - pim-1 oncogene
					ABHD3 - abhydrolase domain containing 3
					CCND1 - cyclin d1
					KIAA1598 - kiaa1598
					PIGC - phosphatidylinositol glycan anchor biosynthesis, class c
					KCNK17 - potassium channel, subfamily k, member 17
					NCF2 - neutrophil cytosolic factor 2
					HSPA1A - heat shock 70kda protein 1a
					EMP1 - epithelial membrane protein 1
					BBIP1 - bbsome interacting protein 1
					BNIP3 - bcl2/adenovirus e1b 19kda interacting protein 3
					BNIP3L - bcl2/adenovirus e1b 19kda interacting protein 3-like
					CTTN - cortactin
					BMX - bmx non-receptor tyrosine kinase
					HSD17B3 - hydroxysteroid (17-beta) dehydrogenase 3
					GPR64 - g protein-coupled receptor 64
					RFX2 - regulatory factor x, 2 (influences hla class ii expression)
					ARL13B - adp-ribosylation factor-like 13b
					AGFG1 - arfgap with fg repeats 1
					HABP4 - hyaluronan binding protein 4
					CEACAM1 - carcinoembryonic antigen-related cell adhesion molecule 1 (biliary glycoprotein)
					UQCR10 - ubiquinol-cytochrome c reductase, complex iii subunit x
					LAMC3 - laminin, gamma 3
					CFLAR - casp8 and fadd-like apoptosis regulator
					TLR6 - toll-like receptor 6
					PTGR1 - prostaglandin reductase 1
					ANKRD13C - ankyrin repeat domain 13c
					PHLDA2 - pleckstrin homology-like domain, family a, member 2
					TMOD3 - tropomodulin 3 (ubiquitous)
					BLVRB - biliverdin reductase b (flavin reductase (nadph))
					BMPR1A - bone morphogenetic protein receptor, type ia
					EFR3B - efr3 homolog b (s. cerevisiae)
					ELOVL6 - elovl fatty acid elongase 6
					TAX1BP1 - tax1 (human t-cell leukemia virus type i) binding protein 1
					PDCD7 - programmed cell death 7
					SYNJ2 - synaptojanin 2
					PHLPP2 - ph domain and leucine rich repeat protein phosphatase 2
					GPHN - gephyrin
					PALLD - palladin, cytoskeletal associated protein
					TRIM10 - tripartite motif containing 10
					CYP4F12 - cytochrome p450, family 4, subfamily f, polypeptide 12
					TSPO - translocator protein (18kda)
					OSGIN1 - oxidative stress induced growth inhibitor 1
					RP2 - retinitis pigmentosa 2 (x-linked recessive)
					SGCE - sarcoglycan, epsilon
					KYNU - kynureninase
					EDN1 - endothelin 1
					S1PR3 - sphingosine-1-phosphate receptor 3
					CELA3A - chymotrypsin-like elastase family, member 3a
					ECI2 - enoyl-coa delta isomerase 2
					AKR1C3 - aldo-keto reductase family 1, member c3
					NUP210L - nucleoporin 210kda-like
					NADK - nad kinase
					AOC3 - amine oxidase, copper containing 3
					CAPN2 - calpain 2, (m/ii) large subunit
					MPPE1 - metallophosphoesterase 1
					HLX - h2.0-like homeobox
					PLSCR4 - phospholipid scramblase 4
					UGT2B7 - udp glucuronosyltransferase 2 family, polypeptide b7
					TIMM13 - translocase of inner mitochondrial membrane 13 homolog (yeast)
					UGT2B10 - udp glucuronosyltransferase 2 family, polypeptide b10
					FST - follistatin
					UGT2B4 - udp glucuronosyltransferase 2 family, polypeptide b4
					UGT2B15 - udp glucuronosyltransferase 2 family, polypeptide b15
					NFASC - neurofascin
					TRNP1 - tmf1-regulated nuclear protein 1
					PDCD6IP - programmed cell death 6 interacting protein
					CAPN8 - calpain 8
					CAP2 - cap, adenylate cyclase-associated protein, 2 (yeast)
					MTAP - methylthioadenosine phosphorylase
					EVC - ellis van creveld syndrome
					MAMLD1 - mastermind-like domain containing 1
					EID2B - ep300 interacting inhibitor of differentiation 2b
					VLDLR - very low density lipoprotein receptor
					NRG1 - neuregulin 1
					ABCB6 - atp-binding cassette, sub-family b (mdr/tap), member 6
					MST1R - macrophage stimulating 1 receptor (c-met-related tyrosine kinase)
					AKR1B10 - aldo-keto reductase family 1, member b10 (aldose reductase)
					CDC23 - cell division cycle 23
					F2RL2 - coagulation factor ii (thrombin) receptor-like 2
					ABCC3 - atp-binding cassette, sub-family c (cftr/mrp), member 3
					VDAC3 - voltage-dependent anion channel 3
					CABLES1 - cdk5 and abl enzyme substrate 1
					HRASLS2 - hras-like suppressor 2
					HPCA - hippocalcin
					SEPT10 - septin 10
					MARVELD3 - marvel domain containing 3
					IFT81 - intraflagellar transport 81 homolog (chlamydomonas)
					NDRG1 - n-myc downstream regulated 1
					RPS6KA3 - ribosomal protein s6 kinase, 90kda, polypeptide 3
					RPS6KA1 - ribosomal protein s6 kinase, 90kda, polypeptide 1
					DCLRE1A - dna cross-link repair 1a
					ACTR3B - arp3 actin-related protein 3 homolog b (yeast)
					ETFB - electron-transfer-flavoprotein, beta polypeptide
					TXN - thioredoxin
					TXNRD1 - thioredoxin reductase 1
					ARV1 - arv1 homolog (s. cerevisiae)
					EPB41L1 - erythrocyte membrane protein band 4.1-like 1
					CAV2 - caveolin 2
					CHURC1 - churchill domain containing 1
					UGDH - udp-glucose 6-dehydrogenase
					ST3GAL6 - st3 beta-galactoside alpha-2,3-sialyltransferase 6
					MYOF - myoferlin
					ABCC1 - atp-binding cassette, sub-family c (cftr/mrp), member 1
					C1GALT1C1 - c1galt1-specific chaperone 1
					NANOS1 - nanos homolog 1 (drosophila)
					AKR1CL1 - aldo-keto reductase family 1, member c-like 1
					CDC42EP2 - cdc42 effector protein (rho gtpase binding) 2
					FAM162A - family with sequence similarity 162, member a
					CBR1 - carbonyl reductase 1
					RTN4 - reticulon 4
					CBR3 - carbonyl reductase 3
					NUP153 - nucleoporin 153kda
					MPP3 - membrane protein, palmitoylated 3 (maguk p55 subfamily member 3)
					CCBL1 - cysteine conjugate-beta lyase, cytoplasmic
					ST6GALNAC2 - st6 (alpha-n-acetyl-neuraminyl-2,3-beta-galactosyl-1,3)-n-acetylgalactosaminide alpha-2,6-sialyltransferase 2
					SEPT7 - septin 7
					MAGI2 - membrane associated guanylate kinase, ww and pdz domain containing 2
					IL15 - interleukin 15
					IKBKG - inhibitor of kappa light polypeptide gene enhancer in b-cells, kinase gamma
					ZEB1 - zinc finger e-box binding homeobox 1
					SLC22A18 - solute carrier family 22, member 18
					TLK1 - tousled-like kinase 1
					FLNB - filamin b, beta
					SLCO1B1 - solute carrier organic anion transporter family, member 1b1
					RABGEF1 - rab guanine nucleotide exchange factor (gef) 1
					CDA - cytidine deaminase
					CD109 - cd109 molecule
					COBL - cordon-bleu wh2 repeat protein
					ESX1 - esx homeobox 1
					SATB2 - satb homeobox 2
					PCLO - piccolo presynaptic cytomatrix protein
					BLZF1 - basic leucine zipper nuclear factor 1
					PIR - pirin (iron-binding nuclear protein)
					IL1R1 - interleukin 1 receptor, type i
					ENTPD5 - ectonucleoside triphosphate diphosphohydrolase 5
					FKBP1A - fk506 binding protein 1a, 12kda
					FIGF - c-fos induced growth factor (vascular endothelial growth factor d)
					CENPJ - centromere protein j
					POLR3G - polymerase (rna) iii (dna directed) polypeptide g (32kd)
					DPM3 - dolichyl-phosphate mannosyltransferase polypeptide 3
					PSMD7 - proteasome (prosome, macropain) 26s subunit, non-atpase, 7
					CYP4F2 - cytochrome p450, family 4, subfamily f, polypeptide 2
					DYNLT1 - dynein, light chain, tctex-type 1
					SLMO2 - slowmo homolog 2 (drosophila)
					TAF7 - taf7 rna polymerase ii, tata box binding protein (tbp)-associated factor, 55kda
					ITGA7 - integrin, alpha 7
					BATF - basic leucine zipper transcription factor, atf-like
					NT5E - 5'-nucleotidase, ecto (cd73)
					CES1 - carboxylesterase 1
					GNG12 - guanine nucleotide binding protein (g protein), gamma 12
					ADAM17 - adam metallopeptidase domain 17
					ITGA3 - integrin, alpha 3 (antigen cd49c, alpha 3 subunit of vla-3 receptor)
					DAB2IP - dab2 interacting protein
					MAL2 - mal, t-cell differentiation protein 2 (gene/pseudogene)
					INF2 - inverted formin, fh2 and wh2 domain containing
					SULT1C4 - sulfotransferase family, cytosolic, 1c, member 4
					TALDO1 - transaldolase 1
					TPCN2 - two pore segment channel 2
					DNAH17 - dynein, axonemal, heavy chain 17
					DERA - deoxyribose-phosphate aldolase (putative)
					SRPX2 - sushi-repeat containing protein, x-linked 2
					NPR2 - natriuretic peptide receptor b/guanylate cyclase b (atrionatriuretic peptide receptor b)
					HTATIP2 - hiv-1 tat interactive protein 2, 30kda
					ARL6IP5 - adp-ribosylation-like factor 6 interacting protein 5
					TNNI3K - tnni3 interacting kinase
					SCCPDH - saccharopine dehydrogenase (putative)
					IRAK2 - interleukin-1 receptor-associated kinase 2
					NUPL1 - nucleoporin like 1
					TBXAS1 - thromboxane a synthase 1 (platelet)
					PAPD5 - pap associated domain containing 5
					HIST1H4A - histone cluster 1, h4a
					LMBR1 - limb development membrane protein 1
					CRLS1 - cardiolipin synthase 1
					ATP5S - atp synthase, h+ transporting, mitochondrial fo complex, subunit s (factor b)
					ULK2 - unc-51 like autophagy activating kinase 2
					PLK2 - polo-like kinase 2
					DKK3 - dickkopf wnt signaling pathway inhibitor 3
					CNOT2 - ccr4-not transcription complex, subunit 2
					HDAC4 - histone deacetylase 4
					AKR1C4 - aldo-keto reductase family 1, member c4
					UGT1A6 - udp glucuronosyltransferase 1 family, polypeptide a6
					UGT1A8 - udp glucuronosyltransferase 1 family, polypeptide a8
					SLC40A1 - solute carrier family 40 (iron-regulated transporter), member 1
					SLC35A3 - solute carrier family 35 (udp-n-acetylglucosamine (udp-glcnac) transporter), member a3
					RAC3 - ras-related c3 botulinum toxin substrate 3 (rho family, small gtp binding protein rac3)
					ZNF268 - zinc finger protein 268
					KCNQ5 - potassium voltage-gated channel, kqt-like subfamily, member 5
					TDRD6 - tudor domain containing 6
					INPP5E - inositol polyphosphate-5-phosphatase, 72 kda
					NEK1 - nima-related kinase 1
					GNPAT - glyceronephosphate o-acyltransferase
					EXOC6 - exocyst complex component 6
					BCCIP - brca2 and cdkn1a interacting protein
					ISCU - iron-sulfur cluster assembly enzyme
					GNA13 - guanine nucleotide binding protein (g protein), alpha 13
					MED28 - mediator complex subunit 28
					CLU - clusterin
					RBM24 - rna binding motif protein 24
					BBOX1 - butyrobetaine (gamma), 2-oxoglutarate dioxygenase (gamma-butyrobetaine hydroxylase) 1
					RBL1 - retinoblastoma-like 1 (p107)
					TRAM2 - translocation associated membrane protein 2
					SCUBE1 - signal peptide, cub domain, egf-like 1
					DMRTA1 - dmrt-like family a1
					MBOAT2 - membrane bound o-acyltransferase domain containing 2
					EDEM3 - er degradation enhancer, mannosidase alpha-like 3
					IGF1 - insulin-like growth factor 1 (somatomedin c)
					ELL3 - elongation factor rna polymerase ii-like 3
					TGFBR2 - transforming growth factor, beta receptor ii (70/80kda)
					PARD3 - par-3 partitioning defective 3 homolog (c. elegans)
					SPATA13 - spermatogenesis associated 13
					UGT2B11 - udp glucuronosyltransferase 2 family, polypeptide b11
					RDH5 - retinol dehydrogenase 5 (11-cis/9-cis)
					CKS1B - cdc28 protein kinase regulatory subunit 1b
					MYEF2 - myelin expression factor 2
GO:0007009	plasma membrane organization	0.000136	0.0558	3.01 (18036,131,685,15)	[-] Hide genes
					ARV1 - arv1 homolog (s. cerevisiae)
					BLZF1 - basic leucine zipper nuclear factor 1
					DYSF - dysferlin, limb girdle muscular dystrophy 2b (autosomal recessive)
					DENND4C - denn/madd domain containing 4c
					MYOF - myoferlin
					ATP1B1 - atpase, na+/k+ transporting, beta 1 polypeptide
					RAB10 - rab10, member ras oncogene family
					PLSCR4 - phospholipid scramblase 4
					DPP6 - dipeptidyl-peptidase 6
					NDRG1 - n-myc downstream regulated 1
					PACSIN2 - protein kinase c and casein kinase substrate in neurons 2
					SOD1 - superoxide dismutase 1, soluble
					ADIPOQ - adiponectin, c1q and collagen domain containing
					CLU - clusterin
					FCHO2 - fch domain only 2
GO:0016137	glycoside metabolic process	0.00017	0.0678	8.78 (18036,15,685,5)	[-] Hide genes
					AKR1C3 - aldo-keto reductase family 1, member c3
					AKR1C4 - aldo-keto reductase family 1, member c4
					AKR1B10 - aldo-keto reductase family 1, member b10 (aldose reductase)
					AKR1B1 - aldo-keto reductase family 1, member b1 (aldose reductase)
					AKR1C1 - aldo-keto reductase family 1, member c1
GO:0070555	response to interleukin-1	0.000207	0.0803	3.20 (18036,107,685,13)	[-] Hide genes
					TAF9 - taf9 rna polymerase ii, tata box binding protein (tbp)-associated factor, 32kda
					MAPK9 - mitogen-activated protein kinase 9
					HDAC4 - histone deacetylase 4
					PAWR - prkc, apoptosis, wt1, regulator
					CCL15 - chemokine (c-c motif) ligand 15
					IL1R1 - interleukin 1 receptor, type i
					VLDLR - very low density lipoprotein receptor
					DAB2IP - dab2 interacting protein
					YTHDC2 - yth domain containing 2
					FIGF - c-fos induced growth factor (vascular endothelial growth factor d)
					EDN1 - endothelin 1
					ANXA1 - annexin a1
					IRAK2 - interleukin-1 receptor-associated kinase 2
GO:1902993	positive regulation of amyloid precursor protein catabolic process	0.000212	0.08	19.75 (18036,4,685,3)	[-] Hide genes
					GSAP - gamma-secretase activating protein
					PICALM - phosphatidylinositol binding clathrin assembly protein
					CLU - clusterin
GO:1902004	positive regulation of beta-amyloid formation	0.000212	0.0779	19.75 (18036,4,685,3)	[-] Hide genes
					GSAP - gamma-secretase activating protein
					PICALM - phosphatidylinositol binding clathrin assembly protein
					CLU - clusterin
GO:1901523	icosanoid catabolic process	0.000212	0.076	19.75 (18036,4,685,3)	[-] Hide genes
					CYP4F12 - cytochrome p450, family 4, subfamily f, polypeptide 12
					CYP4F3 - cytochrome p450, family 4, subfamily f, polypeptide 3
					CYP4F2 - cytochrome p450, family 4, subfamily f, polypeptide 2
GO:1901569	fatty acid derivative catabolic process	0.000212	0.0741	19.75 (18036,4,685,3)	[-] Hide genes
					CYP4F12 - cytochrome p450, family 4, subfamily f, polypeptide 12
					CYP4F3 - cytochrome p450, family 4, subfamily f, polypeptide 3
					CYP4F2 - cytochrome p450, family 4, subfamily f, polypeptide 2
GO:0036101	leukotriene B4 catabolic process	0.000212	0.0724	19.75 (18036,4,685,3)	[-] Hide genes
					CYP4F12 - cytochrome p450, family 4, subfamily f, polypeptide 12
					CYP4F3 - cytochrome p450, family 4, subfamily f, polypeptide 3
					CYP4F2 - cytochrome p450, family 4, subfamily f, polypeptide 2
GO:0036102	leukotriene B4 metabolic process	0.000212	0.0707	19.75 (18036,4,685,3)	[-] Hide genes
					CYP4F12 - cytochrome p450, family 4, subfamily f, polypeptide 12
					CYP4F3 - cytochrome p450, family 4, subfamily f, polypeptide 3
					CYP4F2 - cytochrome p450, family 4, subfamily f, polypeptide 2
GO:0034308	primary alcohol metabolic process	0.000219	0.0714	4.79 (18036,44,685,8)	[-] Hide genes
					AKR1C3 - aldo-keto reductase family 1, member c3
					ALDH1B1 - aldehyde dehydrogenase 1 family, member b1
					ALDH3A2 - aldehyde dehydrogenase 3 family, member a2
					ACSS1 - acyl-coa synthetase short-chain family member 1
					RDH5 - retinol dehydrogenase 5 (11-cis/9-cis)
					AKR1B10 - aldo-keto reductase family 1, member b10 (aldose reductase)
					PNPLA4 - patatin-like phospholipase domain containing 4
					ALDH1A1 - aldehyde dehydrogenase 1 family, member a1
GO:0000302	response to reactive oxygen species	0.000249	0.0793	2.56 (18036,185,685,18)	[-] Hide genes
					AKR1C3 - aldo-keto reductase family 1, member c3
					BNIP3 - bcl2/adenovirus e1b 19kda interacting protein 3
					PAX2 - paired box 2
					GSR - glutathione reductase
					GPX2 - glutathione peroxidase 2 (gastrointestinal)
					AKR1B1 - aldo-keto reductase family 1, member b1 (aldose reductase)
					IL1R1 - interleukin 1 receptor, type i
					GNAO1 - guanine nucleotide binding protein (g protein), alpha activating activity polypeptide o
					CRYAB - crystallin, alpha b
					KLF4 - kruppel-like factor 4 (gut)
					SDC1 - syndecan 1
					ALDH3A2 - aldehyde dehydrogenase 3 family, member a2
					PRDX1 - peroxiredoxin 1
					EDN1 - endothelin 1
					ANXA1 - annexin a1
					SOD1 - superoxide dismutase 1, soluble
					TXN - thioredoxin
					TXNRD1 - thioredoxin reductase 1
GO:0042445	hormone metabolic process	0.000258	0.0804	2.74 (18036,154,685,16)	[-] Hide genes
					AKR1C3 - aldo-keto reductase family 1, member c3
					AKR1C4 - aldo-keto reductase family 1, member c4
					PNPLA4 - patatin-like phospholipase domain containing 4
					HSD17B3 - hydroxysteroid (17-beta) dehydrogenase 3
					AKR1B1 - aldo-keto reductase family 1, member b1 (aldose reductase)
					UGT1A8 - udp glucuronosyltransferase 1 family, polypeptide a8
					AKR1C1 - aldo-keto reductase family 1, member c1
					PCSK5 - proprotein convertase subtilisin/kexin type 5
					AKR1B15 - aldo-keto reductase family 1, member b15
					UGT2B7 - udp glucuronosyltransferase 2 family, polypeptide b7
					UGT2B11 - udp glucuronosyltransferase 2 family, polypeptide b11
					UGT2B4 - udp glucuronosyltransferase 2 family, polypeptide b4
					RDH5 - retinol dehydrogenase 5 (11-cis/9-cis)
					SRD5A1 - steroid-5-alpha-reductase, alpha polypeptide 1 (3-oxo-5 alpha-steroid delta 4-dehydrogenase alpha 1)
					ALDH1A1 - aldehyde dehydrogenase 1 family, member a1
					AFP - alpha-fetoprotein
GO:0006631	fatty acid metabolic process	0.000278	0.0849	2.19 (18036,288,685,24)	[-] Hide genes
					GSTM2 - glutathione s-transferase mu 2 (muscle)
					ECI2 - enoyl-coa delta isomerase 2
					AKR1C3 - aldo-keto reductase family 1, member c3
					CPT1A - carnitine palmitoyltransferase 1a (liver)
					CYP4F12 - cytochrome p450, family 4, subfamily f, polypeptide 12
					ACSS1 - acyl-coa synthetase short-chain family member 1
					CYP4F3 - cytochrome p450, family 4, subfamily f, polypeptide 3
					ACSL5 - acyl-coa synthetase long-chain family member 5
					UGT1A8 - udp glucuronosyltransferase 1 family, polypeptide a8
					PTGR1 - prostaglandin reductase 1
					CYP4F8 - cytochrome p450, family 4, subfamily f, polypeptide 8
					ABCC1 - atp-binding cassette, sub-family c (cftr/mrp), member 1
					ALDH3A2 - aldehyde dehydrogenase 3 family, member a2
					EDN1 - endothelin 1
					FADS2 - fatty acid desaturase 2
					CBR1 - carbonyl reductase 1
					ADIPOQ - adiponectin, c1q and collagen domain containing
					ACADL - acyl-coa dehydrogenase, long chain
					CYP4F2 - cytochrome p450, family 4, subfamily f, polypeptide 2
					PTPLA - protein tyrosine phosphatase-like (proline instead of catalytic arginine), member a
					ETFB - electron-transfer-flavoprotein, beta polypeptide
					PPARA - peroxisome proliferator-activated receptor alpha
					ELOVL6 - elovl fatty acid elongase 6
					TBXAS1 - thromboxane a synthase 1 (platelet)
GO:0051187	cofactor catabolic process	0.000329	0.0983	7.74 (18036,17,685,5)	[-] Hide genes
					CYP4F11 - cytochrome p450, family 4, subfamily f, polypeptide 11
					BLVRB - biliverdin reductase b (flavin reductase (nadph))
					CBR3 - carbonyl reductase 3
					CYP4F2 - cytochrome p450, family 4, subfamily f, polypeptide 2
					ALDH1L1 - aldehyde dehydrogenase 1 family, member l1
GO:0001676	long-chain fatty acid metabolic process	0.000362	0.106	3.41 (18036,85,685,11)	[-] Hide genes
					GSTM2 - glutathione s-transferase mu 2 (muscle)
					AKR1C3 - aldo-keto reductase family 1, member c3
					CYP4F12 - cytochrome p450, family 4, subfamily f, polypeptide 12
					CPT1A - carnitine palmitoyltransferase 1a (liver)
					FADS2 - fatty acid desaturase 2
					CBR1 - carbonyl reductase 1
					ACSL5 - acyl-coa synthetase long-chain family member 5
					ACADL - acyl-coa dehydrogenase, long chain
					CYP4F2 - cytochrome p450, family 4, subfamily f, polypeptide 2
					ELOVL6 - elovl fatty acid elongase 6
					TBXAS1 - thromboxane a synthase 1 (platelet)
GO:0006721	terpenoid metabolic process	0.000404	0.116	3.16 (18036,100,685,12)	[-] Hide genes
					AKR1C3 - aldo-keto reductase family 1, member c3
					SDC1 - syndecan 1
					AKR1C4 - aldo-keto reductase family 1, member c4
					ALDH3A2 - aldehyde dehydrogenase 3 family, member a2
					GPC1 - glypican 1
					RDH5 - retinol dehydrogenase 5 (11-cis/9-cis)
					AKR1B10 - aldo-keto reductase family 1, member b10 (aldose reductase)
					PNPLA4 - patatin-like phospholipase domain containing 4
					SRD5A1 - steroid-5-alpha-reductase, alpha polypeptide 1 (3-oxo-5 alpha-steroid delta 4-dehydrogenase alpha 1)
					UGT1A8 - udp glucuronosyltransferase 1 family, polypeptide a8
					ALDH1A1 - aldehyde dehydrogenase 1 family, member a1
					AKR1C1 - aldo-keto reductase family 1, member c1
GO:0007584	response to nutrient	0.000517	0.145	2.49 (18036,180,685,17)	[-] Hide genes
					AKR1C3 - aldo-keto reductase family 1, member c3
					IL15 - interleukin 15
					TSPO - translocator protein (18kda)
					PAWR - prkc, apoptosis, wt1, regulator
					IGF1 - insulin-like growth factor 1 (somatomedin c)
					SETDB1 - set domain, bifurcated 1
					GNPAT - glyceronephosphate o-acyltransferase
					TGFBR2 - transforming growth factor, beta receptor ii (70/80kda)
					SPP1 - secreted phosphoprotein 1
					VLDLR - very low density lipoprotein receptor
					KYNU - kynureninase
					ALDH3A1 - aldehyde dehydrogenase 3 family, member a1
					MAPT - microtubule-associated protein tau
					ADIPOQ - adiponectin, c1q and collagen domain containing
					CCND1 - cyclin d1
					NQO1 - nad(p)h dehydrogenase, quinone 1
					TPCN2 - two pore segment channel 2
GO:0098869	cellular oxidant detoxification	0.000522	0.144	3.51 (18036,75,685,10)	[-] Hide genes
					GSTK1 - glutathione s-transferase kappa 1
					GSTM2 - glutathione s-transferase mu 2 (muscle)
					SRXN1 - sulfiredoxin 1
					PRDX1 - peroxiredoxin 1
					SOD1 - superoxide dismutase 1, soluble
					GPX2 - glutathione peroxidase 2 (gastrointestinal)
					GSR - glutathione reductase
					NQO1 - nad(p)h dehydrogenase, quinone 1
					GSTO1 - glutathione s-transferase omega 1
					TXNRD1 - thioredoxin reductase 1
GO:0044763	single-organism cellular process	0.000531	0.144	1.13 (18036,8413,685,362)	[-] Hide genes
					HSPA1A - heat shock 70kda protein 1a
					EMP1 - epithelial membrane protein 1
					NCF2 - neutrophil cytosolic factor 2
					BBIP1 - bbsome interacting protein 1
					BNIP3 - bcl2/adenovirus e1b 19kda interacting protein 3
					BNIP3L - bcl2/adenovirus e1b 19kda interacting protein 3-like
					CTTN - cortactin
					BMX - bmx non-receptor tyrosine kinase
					HSD17B3 - hydroxysteroid (17-beta) dehydrogenase 3
					SPTBN5 - spectrin, beta, non-erythrocytic 5
					RFX2 - regulatory factor x, 2 (influences hla class ii expression)
					SPP1 - secreted phosphoprotein 1
					GDA - guanine deaminase
					GCNT2 - glucosaminyl (n-acetyl) transferase 2, i-branching enzyme (i blood group)
					GALNT10 - udp-n-acetyl-alpha-d-galactosamine:polypeptide n-acetylgalactosaminyltransferase 10 (galnac-t10)
					MPLKIP - m-phase specific plk1 interacting protein
					LGALS1 - lectin, galactoside-binding, soluble, 1
					HABP4 - hyaluronan binding protein 4
					AGFG1 - arfgap with fg repeats 1
					ARL13B - adp-ribosylation factor-like 13b
					ACADL - acyl-coa dehydrogenase, long chain
					YWHAQ - tyrosine 3-monooxygenase/tryptophan 5-monooxygenase activation protein, theta polypeptide
					GCKR - glucokinase (hexokinase 4) regulator
					BLCAP - bladder cancer associated protein
					CPT1A - carnitine palmitoyltransferase 1a (liver)
					UQCR10 - ubiquinol-cytochrome c reductase, complex iii subunit x
					CEACAM1 - carcinoembryonic antigen-related cell adhesion molecule 1 (biliary glycoprotein)
					PLOD2 - procollagen-lysine, 2-oxoglutarate 5-dioxygenase 2
					CYP4F11 - cytochrome p450, family 4, subfamily f, polypeptide 11
					LAMC3 - laminin, gamma 3
					PTGR1 - prostaglandin reductase 1
					TLR6 - toll-like receptor 6
					CFLAR - casp8 and fadd-like apoptosis regulator
					ADAMTS20 - adam metallopeptidase with thrombospondin type 1 motif, 20
					ANKRD13C - ankyrin repeat domain 13c
					TMOD3 - tropomodulin 3 (ubiquitous)
					ADHFE1 - alcohol dehydrogenase, iron containing, 1
					PHLDA2 - pleckstrin homology-like domain, family a, member 2
					BLVRB - biliverdin reductase b (flavin reductase (nadph))
					SOD1 - superoxide dismutase 1, soluble
					BMPR1A - bone morphogenetic protein receptor, type ia
					EFR3B - efr3 homolog b (s. cerevisiae)
					PLEC - plectin
					EHD1 - eh-domain containing 1
					LMNA - lamin a/c
					ELOVL6 - elovl fatty acid elongase 6
					ACSS1 - acyl-coa synthetase short-chain family member 1
					TAX1BP1 - tax1 (human t-cell leukemia virus type i) binding protein 1
					PICALM - phosphatidylinositol binding clathrin assembly protein
					PDCD7 - programmed cell death 7
					ABCC2 - atp-binding cassette, sub-family c (cftr/mrp), member 2
					DYSF - dysferlin, limb girdle muscular dystrophy 2b (autosomal recessive)
					SNCG - synuclein, gamma (breast cancer-specific protein 1)
					SYNJ2 - synaptojanin 2
					GLRX - glutaredoxin (thioltransferase)
					COX20 - cox20 cytochrome c oxidase assembly factor
					RAB10 - rab10, member ras oncogene family
					VPS4B - vacuolar protein sorting 4 homolog b (s. cerevisiae)
					SQRDL - sulfide quinone reductase-like (yeast)
					BHMT2 - betaine--homocysteine s-methyltransferase 2
					GPHN - gephyrin
					PPARA - peroxisome proliferator-activated receptor alpha
[truncated: 421 more rows]
