# Supplementary material for: Characterisation of the NRF2 transcriptional network and its response to chemical insult in primary human hepatocytes: implications for prediction of drug-induced liver injury
Source: Arch Toxicol. 2018 Nov 13;93(2):385–99. doi: 10.1007/s00204-018-2354-1 (PMC6373176; doi:10.1007/s00204-018-2354-1)
Supplement: Supplementary file 5 — Supplementary material 5 (XLSX 107 KB) [file 204_2018_2354_MOESM5_ESM.xlsx]

## Sheet: DE down siNRF2 & up siKEAP1
Probe Name	Gene Name	Systematic Name	Description	Mean FC siNRF2:siCON	P-value siNRF2:siCON	FDR P-value siNRF2:siCON	Mean FC siKEAP1:siCON	P-value siKEAP1:siCON	FDR P-value siKEAP1:siCON
A_33_P3328284	A_33_P3328284	A_33_P3328284	Unknown	0.489853	1.42714e-05	0.00267861	1.73222	0.000214604	0.0144222
A_23_P80570	AADAC	NM_001086	ref|Homo sapiens arylacetamide deacetylase (AADAC), mRNA [NM_001086]	0.815508	5.83596e-05	0.00645121	1.16498	0.000886576	0.0330047
A_23_P5441	ABCB6	NM_005689	ref|Homo sapiens ATP-binding cassette, sub-family B (MDR/TAP), member 6 (ABCB6), mRNA [NM_005689]	0.571764	5.02031e-05	0.00585012	1.68967	9.65259e-05	0.00895907
A_33_P3389518	ABCC2	ENST00000370434	ens|ATP-binding cassette, sub-family C (CFTR/MRP), member 2 [Source:HGNC Symbol;Acc:53] [ENST00000370434]	0.618559	0.00129474	0.0411014	1.9223	7.74604e-05	0.00777244
A_23_P44569	ABCC2	NM_000392	ref|Homo sapiens ATP-binding cassette, sub-family C (CFTR/MRP), member 2 (ABCC2), mRNA [NM_000392]	0.621882	2.5123e-05	0.00386278	1.40671	0.00064143	0.02725
A_23_P205519	ABHD4	NM_022060	ref|Homo sapiens abhydrolase domain containing 4 (ABHD4), mRNA [NM_022060]	0.684325	1.59041e-05	0.00287853	1.70165	2.78217e-07	0.00029177
A_33_P3300747	ADHFE1	NM_144650	ref|Homo sapiens alcohol dehydrogenase, iron containing, 1 (ADHFE1), mRNA [NM_144650]	0.635221	0.00115771	0.0385777	1.6958	0.000309011	0.0177796
A_23_P157569	ADHFE1	NM_144650	ref|Homo sapiens alcohol dehydrogenase, iron containing, 1 (ADHFE1), mRNA [NM_144650]	0.795733	1.03043e-05	0.00219677	1.56166	1.98668e-09	1.88535e-05
A_33_P3421243	AFP	NM_001134	ref|Homo sapiens alpha-fetoprotein (AFP), mRNA [NM_001134]	0.475922	3.59955e-06	0.00121488	1.71304	0.000120209	0.0101411
A_23_P258190	AKR1B1	NM_001628	ref|Homo sapiens aldo-keto reductase family 1, member B1 (aldose reductase) (AKR1B1), mRNA [NM_001628]	0.300367	9.65313e-06	0.00211116	7.17883	1.99212e-08	7.95087e-05
A_24_P129341	AKR1B10	NM_020299	ref|Homo sapiens aldo-keto reductase family 1, member B10 (aldose reductase) (AKR1B10), mRNA [NM_020299]	0.165438	9.65984e-07	0.000581253	9.89804	4.31404e-08	0.000113219
A_23_P93641	AKR1B10	NM_020299	ref|Homo sapiens aldo-keto reductase family 1, member B10 (aldose reductase) (AKR1B10), mRNA [NM_020299]	0.169313	8.57214e-07	0.000545952	9.90974	3.17079e-08	9.27792e-05
A_33_P3380992	AKR1B15	NM_001080538	ref|Homo sapiens aldo-keto reductase family 1, member B15 (AKR1B15), mRNA [NM_001080538]	0.162634	1.1282e-06	0.000638406	9.99226	5.4712e-08	0.000126183
A_33_P3365117	AKR1C1	ENST00000380859	ens|aldo-keto reductase family 1, member C1 [Source:HGNC Symbol;Acc:384] [ENST00000380859]	0.369057	2.43551e-06	0.000953025	2.33543	1.5748e-05	0.00285808
A_24_P152968	AKR1C1	NM_001353	ref|Homo sapiens aldo-keto reductase family 1, member C1 (AKR1C1), mRNA [NM_001353]	0.354651	1.0978e-06	0.000628212	2.00028	0.000100607	0.00915428
A_23_P257971	AKR1C1	NM_001353	ref|Homo sapiens aldo-keto reductase family 1, member C1 (AKR1C1), mRNA [NM_001353]	0.402717	3.69251e-07	0.000336564	1.79858	5.94122e-05	0.00651552
A_23_P138541	AKR1C3	NM_003739	ref|Homo sapiens aldo-keto reductase family 1, member C3 (AKR1C3), transcript variant 1, mRNA [NM_003739]	0.551662	3.35227e-07	0.000325014	1.54909	1.32949e-05	0.00254874
A_33_P3272291	AKR1C4	NM_001818	ref|Homo sapiens aldo-keto reductase family 1, member C4 (AKR1C4), mRNA [NM_001818]	0.46643	9.60603e-06	0.00210715	1.66552	0.000562613	0.0252029
A_21_P0010854	AKR1CL1	NR_027916	ref|Homo sapiens aldo-keto reductase family 1, member C-like 1 (AKR1CL1), non-coding RNA [NR_027916]	0.309412	3.92021e-07	0.000346932	1.88252	0.000358883	0.0194061
A_33_P3379644	ALDH1A1	NM_000689	ref|Homo sapiens aldehyde dehydrogenase 1 family, member A1 (ALDH1A1), mRNA [NM_000689]	0.489646	5.43806e-05	0.00615439	1.91536	0.000140944	0.0111798
A_23_P83098	ALDH1A1	NM_000689	ref|Homo sapiens aldehyde dehydrogenase 1 family, member A1 (ALDH1A1), mRNA [NM_000689]	0.548839	2.81452e-07	0.00029177	1.77158	5.16291e-07	0.000398469
A_23_P258887	ALDH1L1	NM_012190	ref|Homo sapiens aldehyde dehydrogenase 1 family, member L1 (ALDH1L1), transcript variant 2, mRNA [NM_012190]	0.640158	0.000271777	0.0165543	1.77967	1.99399e-05	0.00330271
A_23_P207213	ALDH3A1	NM_000691	ref|Homo sapiens aldehyde dehydrogenase 3 family, member A1 (ALDH3A1), transcript variant 2, mRNA [NM_000691]	0.210679	0.000131151	0.0107388	3.17387	0.00182818	0.0494105
A_33_P3336622	ALDH3A2	NM_001031806	ref|Homo sapiens aldehyde dehydrogenase 3 family, member A2 (ALDH3A2), transcript variant 1, mRNA [NM_001031806]	0.788464	0.000242563	0.0154771	1.46001	1.53791e-06	0.000740811
A_33_P3336617	ALDH3A2	NM_000382	ref|Homo sapiens aldehyde dehydrogenase 3 family, member A2 (ALDH3A2), transcript variant 2, mRNA [NM_000382]	0.791559	0.00159271	0.0456826	1.42481	3.30969e-05	0.00457889
A_23_P426305	AOC3	NM_003734	ref|Homo sapiens amine oxidase, copper containing 3 (AOC3), transcript variant 1, mRNA [NM_003734]	0.772086	3.88345e-05	0.00500532	1.22586	0.000408444	0.0208483
A_24_P231829	BHMT2	NM_017614	ref|Homo sapiens betaine--homocysteine S-methyltransferase 2 (BHMT2), transcript variant 1, mRNA [NM_017614]	0.651705	5.58227e-07	0.000412484	1.32717	6.50656e-05	0.00693564
A_23_P419714	BTBD11	NM_001018072	ref|Homo sapiens BTB (POZ) domain containing 11 (BTBD11), transcript variant a, mRNA [NM_001018072]	0.521108	0.000410423	0.020885	2.28072	4.07945e-05	0.0051108
A_23_P29046	CBR1	NM_001757	ref|Homo sapiens carbonyl reductase 1 (CBR1), transcript variant 1, mRNA [NM_001757]	0.703585	4.11124e-05	0.00513123	1.73565	2.01956e-07	0.000256176
A_23_P40453	CBR3	NM_001236	ref|Homo sapiens carbonyl reductase 3 (CBR3), mRNA [NM_001236]	0.399182	0.0013601	0.0421823	4.83068	6.64531e-06	0.00172029
A_21_P0005628	CCAT1	NR_108049	ref|Homo sapiens colon cancer associated transcript 1 (non-protein coding) (CCAT1), long non-coding RNA [NR_108049]	0.742355	0.000186183	0.0132006	1.57025	2.01365e-06	0.000865295
A_21_P0014214	CCAT1	NR_108049	ref|Homo sapiens colon cancer associated transcript 1 (non-protein coding) (CCAT1), long non-coding RNA [NR_108049]	0.746381	0.000217903	0.0145476	1.53436	3.6894e-06	0.00122351
A_23_P202837	CCND1	NM_053056	ref|Homo sapiens cyclin D1 (CCND1), mRNA [NM_053056]	0.646549	4.21188e-05	0.0052039	1.44465	0.000231788	0.0151166
A_23_P216679	CDC14B	NM_033331	ref|Homo sapiens cell division cycle 14B (CDC14B), transcript variant 2, mRNA [NM_033331]	0.762425	0.00104741	0.0363341	1.36419	0.000321267	0.0181273
A_23_P206733	CES1	NM_001266	ref|Homo sapiens carboxylesterase 1 (CES1), transcript variant 3, mRNA [NM_001266]	0.77463	0.000115418	0.00993698	1.56394	1.7815e-07	0.000235804
A_21_P0011496	CES1	NM_001025195	ref|Homo sapiens carboxylesterase 1 (CES1), transcript variant 1, mRNA [NM_001025195]	0.817182	0.000742064	0.0296703	1.49069	4.91574e-07	0.000392202
A_33_P3241269	CES1	NM_001025195	ref|Homo sapiens carboxylesterase 1 (CES1), transcript variant 1, mRNA [NM_001025195]	0.863873	0.00175747	0.0483232	1.40054	2.7317e-07	0.00029177
A_33_P3283964	CES1P2	NR_033740	ref|Homo sapiens carboxylesterase 1 pseudogene 2 (CES1P2), non-coding RNA [NR_033740]	0.783595	0.000513698	0.0238905	1.53294	1.30803e-06	0.000698612
A_21_P0012348	CES5A	NM_145024	ref|Homo sapiens carboxylesterase 5A (CES5A), transcript variant 2, mRNA [NM_145024]	0.683404	0.00182749	0.0494105	1.70762	8.65497e-05	0.00834381
A_21_P0013564	CNTNAP3B	NM_001201380	ref|Homo sapiens contactin associated protein-like 3B (CNTNAP3B), mRNA [NM_001201380]	0.708839	1.90078e-05	0.00321557	1.34796	8.53836e-05	0.00826245
A_23_P98015	CUTC	NM_015960	ref|Homo sapiens cutC copper transporter (CUTC), mRNA [NM_015960]	0.828659	0.00144029	0.043612	1.28051	0.00012401	0.0103093
A_33_P3261293	DKK3	NM_015881	ref|Homo sapiens dickkopf WNT signaling pathway inhibitor 3 (DKK3), transcript variant 1, mRNA [NM_015881]	0.643529	2.36057e-06	0.000943025	1.39743	5.23986e-05	0.00602614
A_23_P65068	EID3	NM_001008394	ref|Homo sapiens EP300 interacting inhibitor of differentiation 3 (EID3), mRNA [NM_001008394]	0.401829	9.18948e-06	0.00205705	2.54266	7.03832e-06	0.00177965
A_19_P00321346	ENST00000430247	ENST00000430247	ref|PREDICTED: Homo sapiens uncharacterized LOC102724420 (LOC102724420), ncRNA [XR_425263]	0.64365	0.000486202	0.0231333	1.45912	0.00175126	0.0482326
A_21_P0012224	ENST00000449602	ENST00000449602	tc|Q8HCZ3_PTIPL (Q8HCZ3) Nicotinamide dehydrogenase subunit 2 (Fragment), partial (5%) [THC2646287]	0.565581	0.000435733	0.0216822	1.65423	0.00125746	0.0403307
A_21_P0013565	ENST00000479351	ENST00000479351	ens|contactin associated protein-like 3B [Source:HGNC Symbol;Acc:32035] [ENST00000479351]	0.724335	0.000112796	0.00980862	1.42795	4.05678e-05	0.00509077
A_21_P0004139	ENST00000479830	ENST00000479830	ref|PREDICTED: Homo sapiens uncharacterized LOC101928885 (RP11-141O11.2), transcript variant X1, ncRNA [XR_241811]	0.644187	0.00107503	0.0368842	1.85406	4.41268e-05	0.00536125
A_21_P0005906	ENST00000521815	ENST00000521815	ens|cancer susceptibility candidate 19 (non-protein coding) [Source:HGNC Symbol;Acc:49476] [ENST00000521815]	0.747934	0.00162981	0.0462326	1.45964	0.000159881	0.0119798
A_21_P0014274	ENST00000525941	ENST00000525941	ens|Protein LOC100506518 [Source:UniProtKB/TrEMBL;Acc:E9PR39] [ENST00000525941]	0.845026	0.00179311	0.0488006	1.23413	0.000266668	0.0163675
A_21_P0013932	ENST00000594829	ENST00000594829	ens|Uncharacterized protein [Source:UniProtKB/TrEMBL;Acc:M0QYY5] [ENST00000594829]	0.850686	0.000730826	0.0294871	1.16265	0.00131265	0.041378
A_23_P34537	EPHX1	NM_000120	ref|Homo sapiens epoxide hydrolase 1, microsomal (xenobiotic) (EPHX1), transcript variant 1, mRNA [NM_000120]	0.611587	4.46467e-05	0.00538835	1.54958	0.00014473	0.0113092
A_32_P60065	F2RL2	NM_004101	ref|Homo sapiens coagulation factor II (thrombin) receptor-like 2 (F2RL2), transcript variant 1, mRNA [NM_004101]	0.0594965	6.12772e-07	0.000435861	10.2378	6.28842e-06	0.00166938
A_23_P256542	FAM162A	NM_014367	ref|Homo sapiens family with sequence similarity 162, member A (FAM162A), mRNA [NM_014367]	0.832969	0.000180395	0.0129213	1.14997	0.00185857	0.049904
A_33_P3371402	FAM223A	NR_027401	ref|Homo sapiens family with sequence similarity 223, member A (non-protein coding) (FAM223A), long non-coding RNA [NR_027401]	0.454482	4.86152e-05	0.00573708	1.78056	0.000929951	0.033889
A_23_P121082	GBE1	NM_000158	ref|Homo sapiens glucan (1,4-alpha-), branching enzyme 1 (GBE1), mRNA [NM_000158]	0.745664	0.000997546	0.0352142	1.50492	4.36217e-05	0.00532049
A_23_P3038	GPX2	NM_002083	ref|Homo sapiens glutathione peroxidase 2 (gastrointestinal) (GPX2), transcript variant 1, mRNA [NM_002083]	0.348211	8.17547e-09	4.44445e-05	1.47962	0.000723969	0.0293164
A_32_P31618	GSR	NM_000637	ref|Homo sapiens glutathione reductase (GSR), transcript variant 1, mRNA [NM_000637]	0.787822	0.000609448	0.0263742	1.41945	1.30112e-05	0.00250383
A_33_P3257903	GSTA4	NM_001512	ref|Homo sapiens glutathione S-transferase alpha 4 (GSTA4), mRNA [NM_001512]	0.715662	0.000253134	0.015798	1.33597	0.000910113	0.033478
A_23_P110941	GSTA4	NM_001512	ref|Homo sapiens glutathione S-transferase alpha 4 (GSTA4), mRNA [NM_001512]	0.790191	0.000697789	0.0286745	1.32563	0.000132724	0.0107979
A_23_P93141	GSTA5	NM_153699	ref|Homo sapiens glutathione S-transferase alpha 5 (GSTA5), mRNA [NM_153699]	0.760204	0.00178738	0.0487493	1.76917	9.97525e-07	0.000590818
A_33_P3226650	GSTA7P	NR_033760	ref|Homo sapiens glutathione S-transferase alpha 7, pseudogene (GSTA7P), non-coding RNA [NR_033760]	0.454401	0.000165155	0.0122392	2.36592	6.87143e-05	0.00719299
A_24_P307580	HTATIP2	NM_001098523	ref|Homo sapiens HIV-1 Tat interactive protein 2, 30kDa (HTATIP2), transcript variant 5, mRNA [NM_001098523]	0.787881	0.00105445	0.0364903	1.65618	3.54257e-07	0.000328805
A_23_P64129	HTATIP2	NM_006410	ref|Homo sapiens HIV-1 Tat interactive protein 2, 30kDa (HTATIP2), transcript variant 2, mRNA [NM_006410]	0.720716	1.98009e-05	0.00329402	1.26887	0.000476839	0.0228824
A_23_P344988	ICK	NM_016513	ref|Homo sapiens intestinal cell (MAK-like) kinase (ICK), transcript variant 2, mRNA [NM_016513]	0.859354	0.000102979	0.00927525	1.13967	0.000420445	0.0211987
A_23_P159920	IKBKG	NM_003639	ref|Homo sapiens inhibitor of kappa light polypeptide gene enhancer in B-cells, kinase gamma (IKBKG), transcript variant 3, mRNA [NM_003639]	0.552836	5.5282e-06	0.00156517	1.40584	0.00134433	0.0419325
A_23_P128084	ITGA7	NM_002206	ref|Homo sapiens integrin, alpha 7 (ITGA7), transcript variant 2, mRNA [NM_002206]	0.676069	0.000312228	0.0178671	2.25174	7.63159e-08	0.000159011
A_24_P11506	KYNU	NM_001032998	ref|Homo sapiens kynureninase (KYNU), transcript variant 2, mRNA [NM_001032998]	0.691481	0.00130864	0.041297	1.59164	0.000168553	0.0124119
A_23_P14458	L3HYPDH	NM_144581	ref|Homo sapiens L-3-hydroxyproline dehydratase (trans-) (L3HYPDH), mRNA [NM_144581]	0.661451	2.68918e-05	0.00400528	1.48507	4.31241e-05	0.00528946
A_21_P0004654	LOC100505985	ENST00000415106	ref|PREDICTED: Homo sapiens uncharacterized LOC100505985 (LOC100505985), ncRNA [XR_108661]	0.697433	3.81538e-06	0.00125037	1.9584	1.12143e-09	1.88006e-05
A_21_P0011849	LOC100506922	XM_005263848	ref|PREDICTED: Homo sapiens basic proline-rich protein-like (LOC100506922), mRNA [XM_005263848]	0.855532	0.000380727	0.0200322	1.19887	8.97755e-05	0.00857366
A_19_P00321178	LOC101927136	NR_110840	ref|Homo sapiens uncharacterized LOC101927136 (LOC101927136), long non-coding RNA [NR_110840]	0.529589	3.55573e-06	0.00121083	1.9506	1.96037e-06	0.000856108
A_19_P00321132	LOC101927136	NR_110840	ref|Homo sapiens uncharacterized LOC101927136 (LOC101927136), long non-coding RNA [NR_110840]	0.558464	3.45512e-06	0.0011872	1.85149	1.77148e-06	0.000816784
A_19_P00321360	LOC101927136	NR_110840	ref|Homo sapiens uncharacterized LOC101927136 (LOC101927136), long non-coding RNA [NR_110840]	0.582042	4.0238e-05	0.00507871	1.84238	1.06329e-05	0.00223831
A_19_P00319254	LOC101927171	XR_242040	ref|PREDICTED: Homo sapiens uncharacterized LOC101927171 (RP11-345L23.1), ncRNA [XR_242040]	0.610174	8.17472e-06	0.00196267	1.3391	0.00140871	0.0430754
A_21_P0013664	LOC101927258	ENST00000423171	ref|PREDICTED: Homo sapiens uncharacterized LOC101927258 (LOC101927258), transcript variant X2, ncRNA [XR_426391]	0.564978	1.75708e-05	0.00307776	1.60849	0.00012049	0.0101441
A_21_P0013731	LOC101927258	ENST00000449235	Unknown	0.677048	0.000645584	0.0273729	1.54792	0.000230771	0.015081
A_21_P0007498	LOC101927592	NR_104646	ref|Homo sapiens uncharacterized LOC101927592 (LOC101927592), long non-coding RNA [NR_104646]	0.358034	0.00059554	0.0260575	3.49501	9.28406e-05	0.008745
A_21_P0009029	LOC102723323	XR_424702	ref|PREDICTED: Homo sapiens uncharacterized LOC102723323 (LOC102723323), ncRNA [XR_424702]	0.710193	9.93541e-05	0.00909404	1.50292	1.56732e-05	0.00285033
A_24_P68908	LOC344887	NR_033752	ref|Homo sapiens NmrA-like family domain containing 1 pseudogene (LOC344887), non-coding RNA [NR_033752]	0.10886	7.51633e-06	0.00185282	10.0457	4.75268e-06	0.00143255
A_21_P0003941	LUCAT1	ENST00000513626	ens|lung cancer associated transcript 1 (non-protein coding) [Source:HGNC Symbol;Acc:48498] [ENST00000513626]	0.3843	0.000908678	0.0334611	5.75863	1.71411e-06	0.0008053
A_23_P78209	MAFG	NM_002359	ref|Homo sapiens v-maf avian musculoaponeurotic fibrosarcoma oncogene homolog G (MAFG), transcript variant 1, mRNA [NM_002359]	0.803393	5.23965e-05	0.00602614	1.30385	6.29513e-06	0.00166938
A_33_P3214665	MAP2	NM_002374	ref|Homo sapiens microtubule-associated protein 2 (MAP2), transcript variant 1, mRNA [NM_002374]	0.467779	0.00056329	0.0252109	2.37886	0.000167148	0.0123269
A_21_P0014031	MAPT	NM_001123066	ref|Homo sapiens microtubule-associated protein tau (MAPT), transcript variant 6, mRNA [NM_001123066]	0.573898	0.000132282	0.0107836	1.67945	0.000255916	0.0159324
A_23_P23346	MLLT11	NM_006818	ref|Homo sapiens myeloid/lymphoid or mixed-lineage leukemia (trithorax homolog, Drosophila); translocated to, 11 (MLLT11), mRNA [NM_006818]	0.635057	0.00126534	0.0404761	1.71218	0.000290889	0.0171157
A_23_P141345	MPP3	NM_001932	ref|Homo sapiens membrane protein, palmitoylated 3 (MAGUK p55 subfamily member 3) (MPP3), transcript variant 1, mRNA [NM_001932]	0.762266	9.83483e-05	0.00903538	1.44002	3.88175e-06	0.0012545
A_33_P3357759	MROH2A	NM_001287395	ref|Homo sapiens maestro heat-like repeat family member 2A (MROH2A), mRNA [NM_001287395]	0.608043	0.00176091	0.0483402	1.8228	0.00035938	0.0194178
A_23_P360240	MYEOV	NM_138768	ref|Homo sapiens myeloma overexpressed (MYEOV), transcript variant 2, mRNA [NM_138768]	0.664331	0.00121617	0.0396576	1.49394	0.00141326	0.0431539
A_33_P3489737	NLN	NM_020726	ref|Homo sapiens neurolysin (metallopeptidase M3 family) (NLN), mRNA [NM_020726]	0.811369	0.00147373	0.0440665	1.32305	0.00010693	0.00950178
A_23_P206661	NQO1	NM_000903	ref|Homo sapiens NAD(P)H dehydrogenase, quinone 1 (NQO1), transcript variant 1, mRNA [NM_000903]	0.18195	6.08832e-05	0.00664334	4.33399	0.000267334	0.0163951
A_33_P3284345	NRG1	NM_004495	ref|Homo sapiens neuregulin 1 (NRG1), transcript variant HRG-gamma, mRNA [NM_004495]	0.807562	0.00128815	0.0409778	1.2789	0.000386081	0.0201814
A_23_P77415	OSGIN1	NM_182981	ref|Homo sapiens oxidative stress induced growth inhibitor 1 (OSGIN1), mRNA [NM_182981]	0.557808	6.40977e-05	0.00687096	1.94156	1.62509e-05	0.00291362
A_23_P90997	OTOS	NM_148961	ref|Homo sapiens otospiralin (OTOS), mRNA [NM_148961]	0.778005	0.000251612	0.0157352	1.28742	0.000236827	0.0152945
A_33_P3588134	PANX2	NM_052839	ref|Homo sapiens pannexin 2 (PANX2), transcript variant 1, mRNA [NM_052839]	0.384164	1.63088e-06	0.000775037	2.28286	9.26818e-06	0.00206254
A_23_P126623	PGD	NM_002631	ref|Homo sapiens phosphogluconate dehydrogenase (PGD), mRNA [NM_002631]	0.540449	0.000374379	0.0198352	1.757	0.000809781	0.0312157
A_23_P137035	PIR	NM_003662	ref|Homo sapiens pirin (iron-binding nuclear protein) (PIR), transcript variant 1, mRNA [NM_003662]	0.435598	6.68819e-05	0.00703563	1.96044	0.000504087	0.0236177
A_24_P570049	PPARA	NM_005036	ref|Homo sapiens peroxisome proliferator-activated receptor alpha (PPARA), transcript variant 5, mRNA [NM_005036]	0.87652	0.00154087	0.0449224	1.18788	0.000144509	0.0113092
A_23_P11995	PRDX1	NM_002574	ref|Homo sapiens peroxiredoxin 1 (PRDX1), transcript variant 1, mRNA [NM_002574]	0.781988	3.4513e-05	0.00468001	1.2035	0.000548911	0.0248007
A_33_P3377199	PRDX1	NM_002574	ref|Homo sapiens peroxiredoxin 1 (PRDX1), transcript variant 1, mRNA [NM_002574]	0.829896	0.000240941	0.0154227	1.24121	5.5777e-05	0.00624739
A_23_P157809	PTGR1	NM_012212	ref|Homo sapiens prostaglandin reductase 1 (PTGR1), transcript variant 2, mRNA [NM_012212]	0.400833	2.53616e-06	0.00097241	2.52735	2.14196e-06	0.000883585
A_33_P3396444	PTGR1	ENST00000374313	ens|prostaglandin reductase 1 [Source:HGNC Symbol;Acc:18429] [ENST00000374313]	0.623783	3.64047e-05	0.00481123	2.49313	1.07021e-08	5.61738e-05
A_23_P62807	SCCPDH	NM_016002	ref|Homo sapiens saccharopine dehydrogenase (putative) (SCCPDH), mRNA [NM_016002]	0.819264	0.000884787	0.0329715	1.33848	2.2118e-05	0.00354394
A_33_P3389286	SFN	NM_006142	ref|Homo sapiens stratifin (SFN), mRNA [NM_006142]	0.570956	0.000972392	0.034737	2.95491	9.71695e-07	0.000582317
A_24_P63030	SFXN5	NM_144579	ref|Homo sapiens sideroflexin 5 (SFXN5), mRNA [NM_144579]	0.81315	5.33505e-05	0.00609673	1.19273	0.000260464	0.0161318
A_32_P309404	SLC22A3	ENST00000392145	ens|solute carrier family 22 (organic cation transporter), member 3 [Source:HGNC Symbol;Acc:10967] [ENST00000392145]	0.838264	0.000790663	0.0308202	1.18918	0.000920455	0.0336799
A_23_P102391	SLC40A1	NM_014585	ref|Homo sapiens solute carrier family 40 (iron-regulated transporter), member 1 (SLC40A1), mRNA [NM_014585]	0.679982	4.42377e-05	0.00536125	1.64696	2.41619e-06	0.000950351
A_24_P309594	SLC48A1	NM_017842	ref|Homo sapiens solute carrier family 48 (heme transporter), member 1 (SLC48A1), mRNA [NM_017842]	0.718816	0.00182468	0.0493773	1.43888	0.000830344	0.0316861
A_23_P37914	SLC5A11	NM_052944	ref|Homo sapiens solute carrier family 5 (sodium/inositol cotransporter), member 11 (SLC5A11), transcript variant 1, mRNA [NM_052944]	0.611637	0.000195508	0.0135421	2.1469	1.56763e-06	0.000752744
A_23_P128254	SLCO1B1	NM_006446	ref|Homo sapiens solute carrier organic anion transporter family, member 1B1 (SLCO1B1), mRNA [NM_006446]	0.53306	5.37483e-06	0.00153497	1.60486	0.000117459	0.0100448
A_23_P154840	SOD1	NM_000454	ref|Homo sapiens superoxide dismutase 1, soluble (SOD1), mRNA [NM_000454]	0.854666	0.000993957	0.0351214	1.25849	2.54506e-05	0.00389124
A_23_P7313	SPP1	NM_001040058	ref|Homo sapiens secreted phosphoprotein 1 (SPP1), transcript variant 1, mRNA [NM_001040058]	0.583606	0.000222636	0.0147664	1.58753	0.000874278	0.0327656
A_23_P320113	SRXN1	NM_080725	ref|Homo sapiens sulfiredoxin 1 (SRXN1), mRNA [NM_080725]	0.580195	0.000498173	0.0234677	2.44871	2.68073e-06	0.00100013
A_23_P106773	SULT1A2	NM_177528	ref|Homo sapiens sulfotransferase family, cytosolic, 1A, phenol-preferring, member 2 (SULT1A2), transcript variant 2, mRNA [NM_177528]	0.606509	4.56352e-05	0.00548693	1.6447	4.80843e-05	0.00570479
A_24_P262201	SULT1A4	NM_001017390	ref|Homo sapiens sulfotransferase family, cytosolic, 1A, phenol-preferring, member 4 (SULT1A4), mRNA [NM_001017390]	0.756105	7.58427e-05	0.00766062	1.61145	1.45103e-07	0.00020918
A_19_P00318418	TBXAS1	NM_001166254	ref|Homo sapiens thromboxane A synthase 1 (platelet) (TBXAS1), transcript variant 5, mRNA [NM_001166254]	0.732177	0.00011048	0.00968157	1.26423	0.00142789	0.0433659
A_24_P122403	TCEB3	NM_003198	ref|Homo sapiens transcription elongation factor B (SIII), polypeptide 3 (110kDa, elongin A) (TCEB3), mRNA [NM_003198]	0.831482	0.00111798	0.0377414	1.24683	0.000231359	0.0150951
A_33_P3232965	TDRD6	NM_001010870	ref|Homo sapiens tudor domain containing 6 (TDRD6), transcript variant 1, mRNA [NM_001010870]	0.801754	0.000598387	0.0261512	1.24945	0.000558418	0.0250888
A_33_P3403708	THC2521366	THC2521366	Unknown	0.390793	3.52475e-07	0.000328805	2.06769	7.933e-06	0.00193826
A_23_P129903	TRIM16L	NM_001037330	ref|Homo sapiens tripartite motif containing 16-like (TRIM16L), mRNA [NM_001037330]	0.375888	0.000141035	0.0111812	3.15202	2.70855e-05	0.00402625
A_23_P60248	TXN	NM_003329	ref|Homo sapiens thioredoxin (TXN), transcript variant 1, mRNA [NM_003329]	0.746815	0.000391841	0.0203358	1.48286	1.9185e-05	0.00323756
A_33_P3351120	TXNRD1	NM_001261445	ref|Homo sapiens thioredoxin reductase 1 (TXNRD1), transcript variant 6, mRNA [NM_001261445]	0.43043	8.92762e-06	0.00203433	2.3607	7.19902e-06	0.00179991
A_33_P3396607	UGDH	NM_003359	ref|Homo sapiens UDP-glucose 6-dehydrogenase (UGDH), transcript variant 1, mRNA [NM_003359]	0.487883	4.30369e-07	0.000363942	1.7679	7.01092e-06	0.00177568
A_23_P60599	UGT1A6	NM_001072	ref|Homo sapiens UDP glucuronosyltransferase 1 family, polypeptide A6 (UGT1A6), transcript variant 1, mRNA [NM_001072]	0.692475	3.71985e-06	0.00122559	1.2515	0.000611426	0.0264102
A_24_P222872	UGT1A6	NM_001072	ref|Homo sapiens UDP glucuronosyltransferase 1 family, polypeptide A6 (UGT1A6), transcript variant 1, mRNA [NM_001072]	0.754666	7.69098e-05	0.0077376	1.3012	0.000149863	0.0115269
A_33_P3302075	UGT1A8	NM_019076	ref|Homo sapiens UDP glucuronosyltransferase 1 family, polypeptide A8 (UGT1A8), mRNA [NM_019076]	0.727273	1.22171e-06	0.000664747	1.26669	3.74311e-05	0.00491177
A_21_P0004423	XLOC_004924	TCONS_00010404	linc|BROAD Institute lincRNA (XLOC_004924), lincRNA [TCONS_00010404]	0.410336	0.00085804	0.03241	3.80169	1.61598e-05	0.00290071
A_21_P0011831	XLOC_014512	TCONS_l2_00013854	linc|BROAD Institute lincRNA (XLOC_014512), lincRNA [TCONS_l2_00013854]	0.478988	1.12639e-05	0.00229302	1.61606	0.000791172	0.0308241
A_21_P0013663	XLOC_014512	TCONS_l2_00029403	linc|BROAD Institute lincRNA (XLOC_014512), lincRNA [TCONS_l2_00029403]	0.591728	0.000398623	0.0205825	1.8242	0.0001093	0.00962804
A_33_P3231319	XLOC_014512	TCONS_l2_00025531	linc|BROAD Institute lincRNA (XLOC_014512), lincRNA [TCONS_l2_00025531]	0.722943	0.00123245	0.0398949	1.39479	0.00100147	0.0353032
A_23_P51853	ZDHHC18	NM_032283	ref|Homo sapiens zinc finger, DHHC-type containing 18 (ZDHHC18), mRNA [NM_032283]	0.643088	0.0007296	0.0294582	1.69324	0.000144521	0.0113092

## Sheet: DE up siNRF2 & down siKEAP1
Probe Name	Gene Name	Systematic Name	Description	Mean FC siNRF2:siCON	P-value siNRF2:siCON	FDR P-value siNRF2:siCON	Mean FC siKEAP1:siCON	P-value siKEAP1:siCON	FDR P-value siKEAP1:siCON
A_33_P3368945	LOC389332	NR_024418	ref|Homo sapiens uncharacterized LOC389332 (LOC389332), long non-coding RNA [NR_024418]	1.99354	0.000122638	0.0102502	0.551097	0.000486323	0.0231333
A_33_P3330264	CXCL1	NM_001511	ref|Homo sapiens chemokine (C-X-C motif) ligand 1 (melanoma growth stimulating activity, alpha) (CXCL1), transcript variant 1, mRNA [NM_001511]	1.7839	1.4232e-06	0.00071972	0.732588	0.00091364	0.0335274
A_24_P240259	LRRC31	NM_024727	ref|Homo sapiens leucine rich repeat containing 31 (LRRC31), transcript variant 1, mRNA [NM_024727]	1.34501	0.0015162	0.0445297	0.635207	2.75479e-05	0.00406203
A_23_P53370	RND1	NM_014470	ref|Homo sapiens Rho family GTPase 1 (RND1), mRNA [NM_014470]	1.49699	3.45681e-05	0.00468062	0.758236	0.00121205	0.0396174
A_23_P88602	MEIS2	NM_170677	ref|Homo sapiens Meis homeobox 2 (MEIS2), transcript variant a, mRNA [NM_170677]	1.30758	0.000593301	0.0259886	0.723152	0.000100116	0.00913912
A_23_P136573	ST3GAL5	NM_003896	ref|Homo sapiens ST3 beta-galactoside alpha-2,3-sialyltransferase 5 (ST3GAL5), transcript variant 1, mRNA [NM_003896]	1.43454	1.11348e-05	0.0022777	0.799041	0.00116668	0.0387071
A_33_P3340342	CMTM3	NM_144601	ref|Homo sapiens CKLF-like MARVEL transmembrane domain containing 3 (CMTM3), transcript variant 1, mRNA [NM_144601]	1.32488	0.000190945	0.013394	0.764439	0.000295348	0.0172646
A_24_P257416	CXCL2	NM_002089	ref|Homo sapiens chemokine (C-X-C motif) ligand 2 (CXCL2), mRNA [NM_002089]	1.28961	0.000102454	0.00923885	0.773199	9.15023e-05	0.00867261
A_23_P112289	TMOD1	NM_003275	ref|Homo sapiens tropomodulin 1 (TMOD1), transcript variant 1, mRNA [NM_003275]	1.25968	0.000198337	0.013654	0.809912	0.000459277	0.0222855
A_33_P3281795	MGLL	NM_007283	ref|Homo sapiens monoglyceride lipase (MGLL), transcript variant 1, mRNA [NM_007283]	1.19134	0.000738528	0.0296246	0.76833	1.26846e-05	0.00246592
A_23_P117782	LARP6	NM_018357	ref|Homo sapiens La ribonucleoprotein domain family, member 6 (LARP6), transcript variant 1, mRNA [NM_018357]	1.22707	0.000502012	0.0235643	0.82808	0.00100826	0.0354526
A_23_P355536	USP54	NM_152586	ref|Homo sapiens ubiquitin specific peptidase 54 (USP54), mRNA [NM_152586]	1.227	0.000694884	0.0286064	0.829603	0.00147299	0.0440665
A_24_P157926	TNFAIP3	NM_006290	ref|Homo sapiens tumor necrosis factor, alpha-induced protein 3 (TNFAIP3), transcript variant 3, mRNA [NM_006290]	1.23764	1.2821e-05	0.00248105	0.850133	0.00021726	0.0145366
A_23_P8801	CYP3A5	NM_000777	ref|Homo sapiens cytochrome P450, family 3, subfamily A, polypeptide 5 (CYP3A5), transcript variant 1, mRNA [NM_000777]	1.21266	0.000134437	0.0108849	0.860809	0.00128525	0.0409196
A_23_P166248	RCAN1	NM_004414	ref|Homo sapiens regulator of calcineurin 1 (RCAN1), transcript variant 1, mRNA [NM_004414]	1.14417	0.000844354	0.0320447	0.865026	0.000444318	0.0219111
