# Supplementary material for: Characterisation of the NRF2 transcriptional network and its response to chemical insult in primary human hepatocytes: implications for prediction of drug-induced liver injury
Source: Arch Toxicol. 2018 Nov 13;93(2):385–99. doi: 10.1007/s00204-018-2354-1 (PMC6373176; doi:10.1007/s00204-018-2354-1)
Supplement: Supplementary file 6 — Supplementary material 6 (XLSX 16 KB) [file 204_2018_2354_MOESM6_ESM.xlsx]

## Sheet: IPA DE down siNRF2 & up siKEAP1
Ingenuity Canonical Pathways	P-value	Ratio	Molecules
Xenobiotic Metabolism Signaling	3.16228e-13	0.0586	ALDH1L1,ALDH1A1,CES1,UGT1A6,ALDH3A2,ABCC2,GSTA4,SULT1A3/SULT1A4,NQO1,GSTA5,CES5A,SLCO1B1,ALDH3A1,UGT1A9 (includes others),SULT1A2
NRF2-mediated Oxidative Stress Response	7.94328e-13	0.0734	SOD1,PRDX1,GSTA4,ABCC2,GSTA5,NQO1,TXNRD1,MAFG,GSR,GPX2,TXN,CBR1,EPHX1
Serotonin Degradation	6.30957e-11	0.154	ALDH1A1,UGT1A6,ALDH3A2,SULT1A3/SULT1A4,ADHFE1,ALDH3A1,UGT1A9 (includes others),SULT1A2
LPS/IL-1 Mediated Inhibition of RXR Function	2.5704e-08	0.0481	PPARA,ALDH1L1,ALDH1A1,ALDH3A2,GSTA4,ABCC2,GSTA5,SULT1A3/SULT1A4,ALDH3A1,SULT1A2
Dopamine Degradation	2.81838e-08	0.238	ALDH1A1,ALDH3A2,SULT1A3/SULT1A4,ALDH3A1,SULT1A2
Methylglyoxal Degradation III	7.24436e-08	0.4	AKR1C1/AKR1C2,AKR1B10,AKR1C3,AKR1B1
Aryl Hydrocarbon Receptor Signaling	1.41254e-07	0.0593	ALDH1L1,ALDH1A1,ALDH3A2,GSTA4,GSTA5,NQO1,CCND1,ALDH3A1
Thyroid Hormone Metabolism II (via Conjugation and/or Degradation)	4.89779e-06	0.154	UGT1A6,SULT1A3/SULT1A4,UGT1A9 (includes others),SULT1A2
PXR/RXR Activation	8.51138e-06	0.0794	PPARA,ALDH1A1,ALDH3A2,ABCC2,UGT1A9 (includes others)
Retinoate Biosynthesis I	8.91251e-06	0.133	ALDH1A1,AKR1B10,AKR1C3,AKR1C4
Ethanol Degradation II	8.91251e-06	0.133	ALDH1A1,ALDH3A2,ADHFE1,ALDH3A1
Noradrenaline and Adrenaline Degradation	1.14815e-05	0.125	ALDH1A1,ALDH3A2,ADHFE1,ALDH3A1
Histamine Degradation	1.77828e-05	0.25	ALDH1A1,ALDH3A2,ALDH3A1
Bile Acid Biosynthesis, Neutral Pathway	2.29087e-05	0.231	AKR1C1/AKR1C2,AKR1C3,AKR1C4
Fatty Acid Î±-oxidation	3.63078e-05	0.2	ALDH1A1,ALDH3A2,ALDH3A1
Oxidative Ethanol Degradation III	3.63078e-05	0.2	ALDH1A1,ALDH3A2,ALDH3A1
Tryptophan Degradation X (Mammalian, via Tryptamine)	4.46684e-05	0.188	ALDH1A1,ALDH3A2,ALDH3A1
Putrescine Degradation III	4.46684e-05	0.188	ALDH1A1,ALDH3A2,ALDH3A1
Ethanol Degradation IV	5.37032e-05	0.176	ALDH1A1,ALDH3A2,ALDH3A1
Melatonin Degradation I	5.37032e-05	0.0851	UGT1A6,SULT1A3/SULT1A4,UGT1A9 (includes others),SULT1A2
Superpathway of Melatonin Degradation	8.12831e-05	0.0769	UGT1A6,SULT1A3/SULT1A4,UGT1A9 (includes others),SULT1A2
Phenylethylamine Degradation I	0.000114815	0.5	AOC3,ALDH3A2
Thioredoxin Pathway	0.000281838	0.333	TXN,TXNRD1
Superoxide Radicals Degradation	0.000281838	0.333	SOD1,NQO1
Retinol Biosynthesis	0.00030903	0.1	AADAC,CES1,CES5A
Androgen Biosynthesis	0.00123027	0.167	AKR1C3,AKR1C4
Heparan Sulfate Biosynthesis (Late Stages)	0.00123027	0.0625	AADAC,SULT1A3/SULT1A4,SULT1A2
Vitamin-C Transport	0.00169824	0.143	TXN,TXNRD1
Heparan Sulfate Biosynthesis	0.0018197	0.0545	AADAC,SULT1A3/SULT1A4,SULT1A2
Glutathione Redox Reactions I	0.00251189	0.118	GSR,GPX2
Tryptophan Degradation III (Eukaryotic)	0.00316228	0.105	L3HYPDH,KYNU
Glutathione-mediated Detoxification	0.00457088	0.087	GSTA4,GSTA5
Triacylglycerol Degradation	0.00501187	0.0833	AADAC,CES1
Hepatic Cholestasis	0.00524807	0.0253	PPARA,IKBKG,ABCC2,SLCO1B1
Antioxidant Action of Vitamin C	0.00831764	0.0319	IKBKG,TXN,TXNRD1
Estrogen Biosynthesis	0.0109648	0.0556	AKR1C3,AKR1C4
Dermatan Sulfate Biosynthesis (Late Stages)	0.0141254	0.0488	SULT1A3/SULT1A4,SULT1A2
p70S6K Signaling	0.0154882	0.0254	F2RL2,MAPT,SFN
Nicotine Degradation III	0.0162181	0.0455	UGT1A6,UGT1A9 (includes others)
Chondroitin Sulfate Biosynthesis (Late Stages)	0.0162181	0.0455	SULT1A3/SULT1A4,SULT1A2
PI3K/AKT Signaling	0.0162181	0.0248	IKBKG,SFN,CCND1
FXR/RXR Activation	0.0177828	0.024	PPARA,ABCC2,SLCO1B1
Nicotine Degradation II	0.0204174	0.04	UGT1A6,UGT1A9 (includes others)
Chondroitin Sulfate Biosynthesis	0.0218776	0.0385	SULT1A3/SULT1A4,SULT1A2
Dermatan Sulfate Biosynthesis	0.0234423	0.037	SULT1A3/SULT1A4,SULT1A2
ErbB2-ErbB3 Signaling	0.0251189	0.0357	NRG1,CCND1
Eicosanoid Signaling	0.0295121	0.0328	AKR1C3,TBXAS1
Estrogen-Dependent Breast Cancer Signaling	0.030903	0.0323	AKR1C4,CCND1
Cell Cycle: G1/S Checkpoint Regulation	0.0316228	0.0317	NRG1,CCND1
Small Cell Lung Cancer Signaling	0.0389045	0.0282	IKBKG,CCND1
Toll-like Receptor Signaling	0.0398107	0.0278	PPARA,IKBKG
HER-2 Signaling in Breast Cancer	0.0446684	0.0263	NRG1,CCND1

## Sheet: IPA DE up siNRF2 & down siKEAP1
Ingenuity Canonical Pathways	P-value	Ratio	Molecules
Granulocyte Adhesion and Diapedesis	0.00512861	0.0121	CXCL1,CXCL2
Agranulocyte Adhesion and Diapedesis	0.0057544	0.0114	CXCL1,CXCL2
