# Supplementary material for: Characterisation of the NRF2 transcriptional network and its response to chemical insult in primary human hepatocytes: implications for prediction of drug-induced liver injury
Source: Arch Toxicol. 2018 Nov 13;93(2):385–99. doi: 10.1007/s00204-018-2354-1 (PMC6373176; doi:10.1007/s00204-018-2354-1)
Supplement: Supplementary file 7 — Supplementary material 7 (XLSX 52 KB) [file 204_2018_2354_MOESM7_ESM.xlsx]

## Sheet: GO DE down siNRF2 & up siKEAP1
GO term	Description	P-value	FDR q-value	Enrichment (N, B, n, b)	Genes
GO:0055114	oxidation-reduction process	1.43e-21	2.04e-17	8.24 (18016,853,82,32)	[-] Hide genes
					AKR1C3 - aldo-keto reductase family 1, member c3
					AOC3 - amine oxidase, copper containing 3
					GPX2 - glutathione peroxidase 2 (gastrointestinal)
					GSR - glutathione reductase
					AKR1B1 - aldo-keto reductase family 1, member b1 (aldose reductase)
					PGD - phosphogluconate dehydrogenase
					AKR1C1 - aldo-keto reductase family 1, member c1
					AKR1B15 - aldo-keto reductase family 1, member b15
					NQO1 - nad(p)h dehydrogenase, quinone 1
					TXN - thioredoxin
					TXNRD1 - thioredoxin reductase 1
					AKR1C4 - aldo-keto reductase family 1, member c4
					OSGIN1 - oxidative stress induced growth inhibitor 1
					PTGR1 - prostaglandin reductase 1
					UGDH - udp-glucose 6-dehydrogenase
					ALDH1L1 - aldehyde dehydrogenase 1 family, member l1
					PIR - pirin (iron-binding nuclear protein)
					GBE1 - glucan (1,4-alpha-), branching enzyme 1
					HTATIP2 - hiv-1 tat interactive protein 2, 30kda
					ALDH3A1 - aldehyde dehydrogenase 3 family, member a1
					SRXN1 - sulfiredoxin 1
					ALDH3A2 - aldehyde dehydrogenase 3 family, member a2
					ADHFE1 - alcohol dehydrogenase, iron containing, 1
					AKR1B10 - aldo-keto reductase family 1, member b10 (aldose reductase)
					AKR1CL1 - aldo-keto reductase family 1, member c-like 1
					PRDX1 - peroxiredoxin 1
					SOD1 - superoxide dismutase 1, soluble
					SCCPDH - saccharopine dehydrogenase (putative)
					CBR1 - carbonyl reductase 1
					CBR3 - carbonyl reductase 3
					ALDH1A1 - aldehyde dehydrogenase 1 family, member a1
					TBXAS1 - thromboxane a synthase 1 (platelet)
GO:0044710	single-organism metabolic process	1.65e-14	1.17e-10	3.15 (18016,3135,82,45)	[-] Hide genes
					AKR1C3 - aldo-keto reductase family 1, member c3
					GSTA4 - glutathione s-transferase alpha 4
					AOC3 - amine oxidase, copper containing 3
					IKBKG - inhibitor of kappa light polypeptide gene enhancer in b-cells, kinase gamma
					GSR - glutathione reductase
					GPX2 - glutathione peroxidase 2 (gastrointestinal)
					AKR1B1 - aldo-keto reductase family 1, member b1 (aldose reductase)
					PGD - phosphogluconate dehydrogenase
					AKR1C1 - aldo-keto reductase family 1, member c1
					AKR1B15 - aldo-keto reductase family 1, member b15
					BHMT2 - betaine--homocysteine s-methyltransferase 2
					SLCO1B1 - solute carrier organic anion transporter family, member 1b1
					NQO1 - nad(p)h dehydrogenase, quinone 1
					PPARA - peroxisome proliferator-activated receptor alpha
					AFP - alpha-fetoprotein
					TXN - thioredoxin
					TXNRD1 - thioredoxin reductase 1
					AKR1C4 - aldo-keto reductase family 1, member c4
					OSGIN1 - oxidative stress induced growth inhibitor 1
					UGT1A6 - udp glucuronosyltransferase 1 family, polypeptide a6
					UGT1A8 - udp glucuronosyltransferase 1 family, polypeptide a8
					PTGR1 - prostaglandin reductase 1
					PIR - pirin (iron-binding nuclear protein)
					UGDH - udp-glucose 6-dehydrogenase
					ALDH1L1 - aldehyde dehydrogenase 1 family, member l1
					GBE1 - glucan (1,4-alpha-), branching enzyme 1
					ABHD4 - abhydrolase domain containing 4
					HTATIP2 - hiv-1 tat interactive protein 2, 30kda
					KYNU - kynureninase
					ALDH3A1 - aldehyde dehydrogenase 3 family, member a1
					SRXN1 - sulfiredoxin 1
					NRG1 - neuregulin 1
					ALDH3A2 - aldehyde dehydrogenase 3 family, member a2
					ADHFE1 - alcohol dehydrogenase, iron containing, 1
					AKR1B10 - aldo-keto reductase family 1, member b10 (aldose reductase)
					AKR1CL1 - aldo-keto reductase family 1, member c-like 1
					PRDX1 - peroxiredoxin 1
					SOD1 - superoxide dismutase 1, soluble
					SCCPDH - saccharopine dehydrogenase (putative)
					CBR1 - carbonyl reductase 1
					SULT1A2 - sulfotransferase family, cytosolic, 1a, phenol-preferring, member 2
					CBR3 - carbonyl reductase 3
					MPP3 - membrane protein, palmitoylated 3 (maguk p55 subfamily member 3)
					ALDH1A1 - aldehyde dehydrogenase 1 family, member a1
					TBXAS1 - thromboxane a synthase 1 (platelet)
GO:0006805	xenobiotic metabolic process	8.13e-14	3.87e-10	29.84 (18016,81,82,11)	[-] Hide genes
					ALDH3A1 - aldehyde dehydrogenase 3 family, member a1
					GSTA4 - glutathione s-transferase alpha 4
					EPHX1 - epoxide hydrolase 1, microsomal (xenobiotic)
					AOC3 - amine oxidase, copper containing 3
					AADAC - arylacetamide deacetylase
					CES1 - carboxylesterase 1
					UGT1A6 - udp glucuronosyltransferase 1 family, polypeptide a6
					SULT1A2 - sulfotransferase family, cytosolic, 1a, phenol-preferring, member 2
					NQO1 - nad(p)h dehydrogenase, quinone 1
					UGT1A8 - udp glucuronosyltransferase 1 family, polypeptide a8
					AKR1C1 - aldo-keto reductase family 1, member c1
GO:0042180	cellular ketone metabolic process	1.6e-11	5.71e-08	29.96 (18016,66,82,9)	[-] Hide genes
					AKR1C3 - aldo-keto reductase family 1, member c3
					KYNU - kynureninase
					AKR1C4 - aldo-keto reductase family 1, member c4
					AKR1B10 - aldo-keto reductase family 1, member b10 (aldose reductase)
					CBR1 - carbonyl reductase 1
					CBR3 - carbonyl reductase 3
					AKR1B1 - aldo-keto reductase family 1, member b1 (aldose reductase)
					AFP - alpha-fetoprotein
					AKR1C1 - aldo-keto reductase family 1, member c1
GO:1901661	quinone metabolic process	3.41e-11	9.75e-08	54.93 (18016,28,82,7)	[-] Hide genes
					AKR1C3 - aldo-keto reductase family 1, member c3
					AKR1C4 - aldo-keto reductase family 1, member c4
					AKR1B10 - aldo-keto reductase family 1, member b10 (aldose reductase)
					CBR1 - carbonyl reductase 1
					CBR3 - carbonyl reductase 3
					AKR1B1 - aldo-keto reductase family 1, member b1 (aldose reductase)
					AKR1C1 - aldo-keto reductase family 1, member c1
GO:0044598	doxorubicin metabolic process	3.6e-11	8.56e-08	156.93 (18016,7,82,5)	[-] Hide genes
					AKR1C3 - aldo-keto reductase family 1, member c3
					AKR1C4 - aldo-keto reductase family 1, member c4
					AKR1B10 - aldo-keto reductase family 1, member b10 (aldose reductase)
					AKR1B1 - aldo-keto reductase family 1, member b1 (aldose reductase)
					AKR1C1 - aldo-keto reductase family 1, member c1
GO:0044597	daunorubicin metabolic process	3.6e-11	7.34e-08	156.93 (18016,7,82,5)	[-] Hide genes
					AKR1C3 - aldo-keto reductase family 1, member c3
					AKR1C4 - aldo-keto reductase family 1, member c4
					AKR1B10 - aldo-keto reductase family 1, member b10 (aldose reductase)
					AKR1B1 - aldo-keto reductase family 1, member b1 (aldose reductase)
					AKR1C1 - aldo-keto reductase family 1, member c1
GO:0030638	polyketide metabolic process	9.56e-11	1.71e-07	137.32 (18016,8,82,5)	[-] Hide genes
					AKR1C3 - aldo-keto reductase family 1, member c3
					AKR1C4 - aldo-keto reductase family 1, member c4
					AKR1B10 - aldo-keto reductase family 1, member b10 (aldose reductase)
					AKR1B1 - aldo-keto reductase family 1, member b1 (aldose reductase)
					AKR1C1 - aldo-keto reductase family 1, member c1
GO:0030647	aminoglycoside antibiotic metabolic process	9.56e-11	1.52e-07	137.32 (18016,8,82,5)	[-] Hide genes
					AKR1C3 - aldo-keto reductase family 1, member c3
					AKR1C4 - aldo-keto reductase family 1, member c4
					AKR1B10 - aldo-keto reductase family 1, member b10 (aldose reductase)
					AKR1B1 - aldo-keto reductase family 1, member b1 (aldose reductase)
					AKR1C1 - aldo-keto reductase family 1, member c1
GO:0044281	small molecule metabolic process	1.05e-09	1.49e-06	3.83 (18016,1492,82,26)	[-] Hide genes
					AKR1C3 - aldo-keto reductase family 1, member c3
					GSR - glutathione reductase
					AKR1B1 - aldo-keto reductase family 1, member b1 (aldose reductase)
					PGD - phosphogluconate dehydrogenase
					AKR1C1 - aldo-keto reductase family 1, member c1
					BHMT2 - betaine--homocysteine s-methyltransferase 2
					SLCO1B1 - solute carrier organic anion transporter family, member 1b1
					PPARA - peroxisome proliferator-activated receptor alpha
					AFP - alpha-fetoprotein
					TXN - thioredoxin
					TXNRD1 - thioredoxin reductase 1
					AKR1C4 - aldo-keto reductase family 1, member c4
					UGT1A6 - udp glucuronosyltransferase 1 family, polypeptide a6
					UGT1A8 - udp glucuronosyltransferase 1 family, polypeptide a8
					PTGR1 - prostaglandin reductase 1
					ALDH1L1 - aldehyde dehydrogenase 1 family, member l1
					KYNU - kynureninase
					ALDH3A2 - aldehyde dehydrogenase 3 family, member a2
					ADHFE1 - alcohol dehydrogenase, iron containing, 1
					AKR1B10 - aldo-keto reductase family 1, member b10 (aldose reductase)
					CBR1 - carbonyl reductase 1
					CBR3 - carbonyl reductase 3
					SULT1A2 - sulfotransferase family, cytosolic, 1a, phenol-preferring, member 2
					MPP3 - membrane protein, palmitoylated 3 (maguk p55 subfamily member 3)
					ALDH1A1 - aldehyde dehydrogenase 1 family, member a1
					TBXAS1 - thromboxane a synthase 1 (platelet)
GO:0006081	cellular aldehyde metabolic process	3.53e-09	4.59e-06	29.58 (18016,52,82,7)	[-] Hide genes
					AKR1C3 - aldo-keto reductase family 1, member c3
					ALDH3A1 - aldehyde dehydrogenase 3 family, member a1
					ALDH3A2 - aldehyde dehydrogenase 3 family, member a2
					AKR1B10 - aldo-keto reductase family 1, member b10 (aldose reductase)
					ALDH1A1 - aldehyde dehydrogenase 1 family, member a1
					PGD - phosphogluconate dehydrogenase
					AKR1C1 - aldo-keto reductase family 1, member c1
GO:0016137	glycoside metabolic process	5e-09	5.95e-06	73.24 (18016,15,82,5)	[-] Hide genes
					AKR1C3 - aldo-keto reductase family 1, member c3
					AKR1C4 - aldo-keto reductase family 1, member c4
					AKR1B10 - aldo-keto reductase family 1, member b10 (aldose reductase)
					AKR1B1 - aldo-keto reductase family 1, member b1 (aldose reductase)
					AKR1C1 - aldo-keto reductase family 1, member c1
GO:0034754	cellular hormone metabolic process	1.25e-08	1.37e-05	18.31 (18016,96,82,8)	[-] Hide genes
					AKR1C3 - aldo-keto reductase family 1, member c3
					AKR1C4 - aldo-keto reductase family 1, member c4
					AKR1B1 - aldo-keto reductase family 1, member b1 (aldose reductase)
					UGT1A8 - udp glucuronosyltransferase 1 family, polypeptide a8
					ALDH1A1 - aldehyde dehydrogenase 1 family, member a1
					AFP - alpha-fetoprotein
					AKR1C1 - aldo-keto reductase family 1, member c1
					AKR1B15 - aldo-keto reductase family 1, member b15
GO:0051186	cofactor metabolic process	2.43e-08	2.47e-05	8.16 (18016,323,82,12)	[-] Hide genes
					AKR1C3 - aldo-keto reductase family 1, member c3
					KYNU - kynureninase
					AKR1C4 - aldo-keto reductase family 1, member c4
					ABCB6 - atp-binding cassette, sub-family b (mdr/tap), member 6
					BHMT2 - betaine--homocysteine s-methyltransferase 2
					AKR1B10 - aldo-keto reductase family 1, member b10 (aldose reductase)
					CBR1 - carbonyl reductase 1
					CBR3 - carbonyl reductase 3
					AKR1B1 - aldo-keto reductase family 1, member b1 (aldose reductase)
					ALDH1L1 - aldehyde dehydrogenase 1 family, member l1
					PGD - phosphogluconate dehydrogenase
					AKR1C1 - aldo-keto reductase family 1, member c1
GO:0098869	cellular oxidant detoxification	3.62e-08	3.44e-05	21.36 (18016,72,82,7)	[-] Hide genes
					SRXN1 - sulfiredoxin 1
					PRDX1 - peroxiredoxin 1
					SOD1 - superoxide dismutase 1, soluble
					GPX2 - glutathione peroxidase 2 (gastrointestinal)
					GSR - glutathione reductase
					NQO1 - nad(p)h dehydrogenase, quinone 1
					TXNRD1 - thioredoxin reductase 1
GO:0019748	secondary metabolic process	4.54e-08	4.05e-05	29.96 (18016,44,82,6)	[-] Hide genes
					AKR1C3 - aldo-keto reductase family 1, member c3
					AKR1C4 - aldo-keto reductase family 1, member c4
					AKR1B10 - aldo-keto reductase family 1, member b10 (aldose reductase)
					AKR1B1 - aldo-keto reductase family 1, member b1 (aldose reductase)
					UGT1A8 - udp glucuronosyltransferase 1 family, polypeptide a8
					AKR1C1 - aldo-keto reductase family 1, member c1
GO:1990748	cellular detoxification	4.82e-08	4.05e-05	20.51 (18016,75,82,7)	[-] Hide genes
					SRXN1 - sulfiredoxin 1
					PRDX1 - peroxiredoxin 1
					SOD1 - superoxide dismutase 1, soluble
					GPX2 - glutathione peroxidase 2 (gastrointestinal)
					GSR - glutathione reductase
					NQO1 - nad(p)h dehydrogenase, quinone 1
					TXNRD1 - thioredoxin reductase 1
GO:0098754	detoxification	5.29e-08	4.2e-05	20.24 (18016,76,82,7)	[-] Hide genes
					SRXN1 - sulfiredoxin 1
					PRDX1 - peroxiredoxin 1
					SOD1 - superoxide dismutase 1, soluble
					GPX2 - glutathione peroxidase 2 (gastrointestinal)
					GSR - glutathione reductase
					NQO1 - nad(p)h dehydrogenase, quinone 1
					TXNRD1 - thioredoxin reductase 1
GO:0071395	cellular response to jasmonic acid stimulus	9.09e-08	6.83e-05	219.71 (18016,3,82,3)	[-] Hide genes
					AKR1C3 - aldo-keto reductase family 1, member c3
					AKR1C4 - aldo-keto reductase family 1, member c4
					AKR1C1 - aldo-keto reductase family 1, member c1
GO:0009753	response to jasmonic acid	9.09e-08	6.48e-05	219.71 (18016,3,82,3)	[-] Hide genes
					AKR1C3 - aldo-keto reductase family 1, member c3
					AKR1C4 - aldo-keto reductase family 1, member c4
					AKR1C1 - aldo-keto reductase family 1, member c1
GO:0032787	monocarboxylic acid metabolic process	1.01e-07	6.89e-05	6.42 (18016,445,82,13)	[-] Hide genes
					AKR1C3 - aldo-keto reductase family 1, member c3
					AKR1C4 - aldo-keto reductase family 1, member c4
					UGT1A6 - udp glucuronosyltransferase 1 family, polypeptide a6
					PTGR1 - prostaglandin reductase 1
					UGT1A8 - udp glucuronosyltransferase 1 family, polypeptide a8
					PGD - phosphogluconate dehydrogenase
					AKR1C1 - aldo-keto reductase family 1, member c1
					KYNU - kynureninase
					ALDH3A2 - aldehyde dehydrogenase 3 family, member a2
					CBR1 - carbonyl reductase 1
					SLCO1B1 - solute carrier organic anion transporter family, member 1b1
					PPARA - peroxisome proliferator-activated receptor alpha
					TBXAS1 - thromboxane a synthase 1 (platelet)
GO:0016101	diterpenoid metabolic process	1.59e-07	0.000103	17.28 (18016,89,82,7)	[-] Hide genes
					AKR1C3 - aldo-keto reductase family 1, member c3
					AKR1C4 - aldo-keto reductase family 1, member c4
					ALDH3A2 - aldehyde dehydrogenase 3 family, member a2
					AKR1B10 - aldo-keto reductase family 1, member b10 (aldose reductase)
					UGT1A8 - udp glucuronosyltransferase 1 family, polypeptide a8
					ALDH1A1 - aldehyde dehydrogenase 1 family, member a1
					AKR1C1 - aldo-keto reductase family 1, member c1
GO:0000302	response to reactive oxygen species	1.61e-07	9.97e-05	10.69 (18016,185,82,9)	[-] Hide genes
					AKR1C3 - aldo-keto reductase family 1, member c3
					ALDH3A2 - aldehyde dehydrogenase 3 family, member a2
					PRDX1 - peroxiredoxin 1
					SOD1 - superoxide dismutase 1, soluble
					GPX2 - glutathione peroxidase 2 (gastrointestinal)
					GSR - glutathione reductase
					AKR1B1 - aldo-keto reductase family 1, member b1 (aldose reductase)
					TXN - thioredoxin
					TXNRD1 - thioredoxin reductase 1
GO:0006979	response to oxidative stress	2.65e-07	0.000157	7.39 (18016,327,82,11)	[-] Hide genes
					AKR1C3 - aldo-keto reductase family 1, member c3
					SRXN1 - sulfiredoxin 1
					ALDH3A2 - aldehyde dehydrogenase 3 family, member a2
					PRDX1 - peroxiredoxin 1
					SOD1 - superoxide dismutase 1, soluble
					GPX2 - glutathione peroxidase 2 (gastrointestinal)
					GSR - glutathione reductase
					AKR1B1 - aldo-keto reductase family 1, member b1 (aldose reductase)
					ABCC2 - atp-binding cassette, sub-family c (cftr/mrp), member 2
					TXN - thioredoxin
					TXNRD1 - thioredoxin reductase 1
GO:0006721	terpenoid metabolic process	3.55e-07	0.000203	15.38 (18016,100,82,7)	[-] Hide genes
					AKR1C3 - aldo-keto reductase family 1, member c3
					AKR1C4 - aldo-keto reductase family 1, member c4
					ALDH3A2 - aldehyde dehydrogenase 3 family, member a2
					AKR1B10 - aldo-keto reductase family 1, member b10 (aldose reductase)
					UGT1A8 - udp glucuronosyltransferase 1 family, polypeptide a8
					ALDH1A1 - aldehyde dehydrogenase 1 family, member a1
					AKR1C1 - aldo-keto reductase family 1, member c1
GO:0006082	organic acid metabolic process	3.95e-07	0.000217	4.49 (18016,783,82,16)	[-] Hide genes
					AKR1C3 - aldo-keto reductase family 1, member c3
					AKR1C4 - aldo-keto reductase family 1, member c4
					UGT1A6 - udp glucuronosyltransferase 1 family, polypeptide a6
					PTGR1 - prostaglandin reductase 1
					UGT1A8 - udp glucuronosyltransferase 1 family, polypeptide a8
					ALDH1L1 - aldehyde dehydrogenase 1 family, member l1
					PGD - phosphogluconate dehydrogenase
					AKR1C1 - aldo-keto reductase family 1, member c1
					KYNU - kynureninase
					BHMT2 - betaine--homocysteine s-methyltransferase 2
					ALDH3A2 - aldehyde dehydrogenase 3 family, member a2
					ADHFE1 - alcohol dehydrogenase, iron containing, 1
					CBR1 - carbonyl reductase 1
					SLCO1B1 - solute carrier organic anion transporter family, member 1b1
					PPARA - peroxisome proliferator-activated receptor alpha
					TBXAS1 - thromboxane a synthase 1 (platelet)
GO:0008202	steroid metabolic process	4.7e-07	0.000248	9.42 (18016,210,82,9)	[-] Hide genes
					AKR1C3 - aldo-keto reductase family 1, member c3
					AKR1C4 - aldo-keto reductase family 1, member c4
					AKR1B10 - aldo-keto reductase family 1, member b10 (aldose reductase)
					SLCO1B1 - solute carrier organic anion transporter family, member 1b1
					AKR1B1 - aldo-keto reductase family 1, member b1 (aldose reductase)
					SULT1A2 - sulfotransferase family, cytosolic, 1a, phenol-preferring, member 2
					UGT1A8 - udp glucuronosyltransferase 1 family, polypeptide a8
					AKR1C1 - aldo-keto reductase family 1, member c1
					AFP - alpha-fetoprotein
GO:0042445	hormone metabolic process	4.96e-07	0.000253	11.41 (18016,154,82,8)	[-] Hide genes
					AKR1C3 - aldo-keto reductase family 1, member c3
					AKR1C4 - aldo-keto reductase family 1, member c4
					AKR1B1 - aldo-keto reductase family 1, member b1 (aldose reductase)
					UGT1A8 - udp glucuronosyltransferase 1 family, polypeptide a8
					ALDH1A1 - aldehyde dehydrogenase 1 family, member a1
					AFP - alpha-fetoprotein
					AKR1C1 - aldo-keto reductase family 1, member c1
					AKR1B15 - aldo-keto reductase family 1, member b15
GO:0019752	carboxylic acid metabolic process	5.11e-07	0.000251	4.72 (18016,698,82,15)	[-] Hide genes
					AKR1C3 - aldo-keto reductase family 1, member c3
					AKR1C4 - aldo-keto reductase family 1, member c4
					UGT1A6 - udp glucuronosyltransferase 1 family, polypeptide a6
					UGT1A8 - udp glucuronosyltransferase 1 family, polypeptide a8
					PTGR1 - prostaglandin reductase 1
					PGD - phosphogluconate dehydrogenase
					AKR1C1 - aldo-keto reductase family 1, member c1
					KYNU - kynureninase
					BHMT2 - betaine--homocysteine s-methyltransferase 2
					ALDH3A2 - aldehyde dehydrogenase 3 family, member a2
					ADHFE1 - alcohol dehydrogenase, iron containing, 1
					CBR1 - carbonyl reductase 1
					SLCO1B1 - solute carrier organic anion transporter family, member 1b1
					PPARA - peroxisome proliferator-activated receptor alpha
					TBXAS1 - thromboxane a synthase 1 (platelet)
GO:0043436	oxoacid metabolic process	5.39e-07	0.000256	4.70 (18016,701,82,15)	[-] Hide genes
					AKR1C3 - aldo-keto reductase family 1, member c3
					AKR1C4 - aldo-keto reductase family 1, member c4
					UGT1A6 - udp glucuronosyltransferase 1 family, polypeptide a6
					UGT1A8 - udp glucuronosyltransferase 1 family, polypeptide a8
					PTGR1 - prostaglandin reductase 1
					PGD - phosphogluconate dehydrogenase
					AKR1C1 - aldo-keto reductase family 1, member c1
					KYNU - kynureninase
					BHMT2 - betaine--homocysteine s-methyltransferase 2
					ALDH3A2 - aldehyde dehydrogenase 3 family, member a2
					ADHFE1 - alcohol dehydrogenase, iron containing, 1
					CBR1 - carbonyl reductase 1
					SLCO1B1 - solute carrier organic anion transporter family, member 1b1
					PPARA - peroxisome proliferator-activated receptor alpha
					TBXAS1 - thromboxane a synthase 1 (platelet)
GO:0006720	isoprenoid metabolic process	1.16e-06	0.000534	12.92 (18016,119,82,7)	[-] Hide genes
					AKR1C3 - aldo-keto reductase family 1, member c3
					AKR1C4 - aldo-keto reductase family 1, member c4
					ALDH3A2 - aldehyde dehydrogenase 3 family, member a2
					AKR1B10 - aldo-keto reductase family 1, member b10 (aldose reductase)
					UGT1A8 - udp glucuronosyltransferase 1 family, polypeptide a8
					ALDH1A1 - aldehyde dehydrogenase 1 family, member a1
					AKR1C1 - aldo-keto reductase family 1, member c1
GO:0044699	single-organism process	1.47e-06	0.000657	1.44 (18016,10220,82,67)	[-] Hide genes
					AKR1C3 - aldo-keto reductase family 1, member c3
					GSTA4 - glutathione s-transferase alpha 4
					AOC3 - amine oxidase, copper containing 3
					IKBKG - inhibitor of kappa light polypeptide gene enhancer in b-cells, kinase gamma
					GSR - glutathione reductase
					SFXN5 - sideroflexin 5
					PGD - phosphogluconate dehydrogenase
					AKR1C1 - aldo-keto reductase family 1, member c1
					SPP1 - secreted phosphoprotein 1
					AKR1B15 - aldo-keto reductase family 1, member b15
					SFN - stratifin
					SLC5A11 - solute carrier family 5 (sodium/inositol cotransporter), member 11
					MAPT - microtubule-associated protein tau
					DKK3 - dickkopf wnt signaling pathway inhibitor 3
					MAP2 - microtubule-associated protein 2
					SLCO1B1 - solute carrier organic anion transporter family, member 1b1
					AFP - alpha-fetoprotein
					AKR1C4 - aldo-keto reductase family 1, member c4
					UGT1A6 - udp glucuronosyltransferase 1 family, polypeptide a6
					UGT1A8 - udp glucuronosyltransferase 1 family, polypeptide a8
					PTGR1 - prostaglandin reductase 1
					SLC40A1 - solute carrier family 40 (iron-regulated transporter), member 1
					PIR - pirin (iron-binding nuclear protein)
					ICK - intestinal cell (mak-like) kinase
					ALDH3A1 - aldehyde dehydrogenase 3 family, member a1
					NRG1 - neuregulin 1
					ABCB6 - atp-binding cassette, sub-family b (mdr/tap), member 6
					ALDH3A2 - aldehyde dehydrogenase 3 family, member a2
					ADHFE1 - alcohol dehydrogenase, iron containing, 1
					AKR1B10 - aldo-keto reductase family 1, member b10 (aldose reductase)
					PRDX1 - peroxiredoxin 1
					SOD1 - superoxide dismutase 1, soluble
					PANX2 - pannexin 2
					SULT1A2 - sulfotransferase family, cytosolic, 1a, phenol-preferring, member 2
					F2RL2 - coagulation factor ii (thrombin) receptor-like 2
					ALDH1A1 - aldehyde dehydrogenase 1 family, member a1
					ITGA7 - integrin, alpha 7
					TDRD6 - tudor domain containing 6
					GPX2 - glutathione peroxidase 2 (gastrointestinal)
					CES1 - carboxylesterase 1
					AKR1B1 - aldo-keto reductase family 1, member b1 (aldose reductase)
					ABCC2 - atp-binding cassette, sub-family c (cftr/mrp), member 2
					BHMT2 - betaine--homocysteine s-methyltransferase 2
					NQO1 - nad(p)h dehydrogenase, quinone 1
					PPARA - peroxisome proliferator-activated receptor alpha
					SLC48A1 - solute carrier family 48 (heme transporter), member 1
					TXN - thioredoxin
					TXNRD1 - thioredoxin reductase 1
					OSGIN1 - oxidative stress induced growth inhibitor 1
					UGDH - udp-glucose 6-dehydrogenase
					ALDH1L1 - aldehyde dehydrogenase 1 family, member l1
					CUTC - cutc copper transporter
					GBE1 - glucan (1,4-alpha-), branching enzyme 1
					MAFG - v-maf avian musculoaponeurotic fibrosarcoma oncogene homolog g
					ABHD4 - abhydrolase domain containing 4
					HTATIP2 - hiv-1 tat interactive protein 2, 30kda
					SRXN1 - sulfiredoxin 1
					KYNU - kynureninase
					AKR1CL1 - aldo-keto reductase family 1, member c-like 1
					SLC22A3 - solute carrier family 22 (organic cation transporter), member 3
					FAM162A - family with sequence similarity 162, member a
					SCCPDH - saccharopine dehydrogenase (putative)
					CBR1 - carbonyl reductase 1
					CBR3 - carbonyl reductase 3
					CCND1 - cyclin d1
					MPP3 - membrane protein, palmitoylated 3 (maguk p55 subfamily member 3)
					TBXAS1 - thromboxane a synthase 1 (platelet)
GO:0001523	retinoid metabolic process	1.96e-06	0.000849	16.08 (18016,82,82,6)	[-] Hide genes
					AKR1C3 - aldo-keto reductase family 1, member c3
					AKR1C4 - aldo-keto reductase family 1, member c4
					AKR1B10 - aldo-keto reductase family 1, member b10 (aldose reductase)
					UGT1A8 - udp glucuronosyltransferase 1 family, polypeptide a8
					ALDH1A1 - aldehyde dehydrogenase 1 family, member a1
					AKR1C1 - aldo-keto reductase family 1, member c1
GO:0008207	C21-steroid hormone metabolic process	3.3e-06	0.00139	38.21 (18016,23,82,4)	[-] Hide genes
					AKR1C3 - aldo-keto reductase family 1, member c3
					AKR1B1 - aldo-keto reductase family 1, member b1 (aldose reductase)
					AFP - alpha-fetoprotein
					AKR1C1 - aldo-keto reductase family 1, member c1
GO:0065008	regulation of biological quality	4.79e-06	0.00195	2.24 (18016,3046,82,31)	[-] Hide genes
					AKR1C3 - aldo-keto reductase family 1, member c3
					ITGA7 - integrin, alpha 7
					GSR - glutathione reductase
					ABCC2 - atp-binding cassette, sub-family c (cftr/mrp), member 2
					AKR1B1 - aldo-keto reductase family 1, member b1 (aldose reductase)
					SFXN5 - sideroflexin 5
					AKR1C1 - aldo-keto reductase family 1, member c1
					SPP1 - secreted phosphoprotein 1
					AKR1B15 - aldo-keto reductase family 1, member b15
					SFN - stratifin
					DKK3 - dickkopf wnt signaling pathway inhibitor 3
					MLLT11 - myeloid/lymphoid or mixed-lineage leukemia (trithorax homolog, drosophila); translocated to, 11
					SLCO1B1 - solute carrier organic anion transporter family, member 1b1
					PPARA - peroxisome proliferator-activated receptor alpha
					AFP - alpha-fetoprotein
					TXN - thioredoxin
					TXNRD1 - thioredoxin reductase 1
					AKR1C4 - aldo-keto reductase family 1, member c4
					UGT1A8 - udp glucuronosyltransferase 1 family, polypeptide a8
					SLC40A1 - solute carrier family 40 (iron-regulated transporter), member 1
					CUTC - cutc copper transporter
					MAFG - v-maf avian musculoaponeurotic fibrosarcoma oncogene homolog g
					ABHD4 - abhydrolase domain containing 4
					ABCB6 - atp-binding cassette, sub-family b (mdr/tap), member 6
					NRG1 - neuregulin 1
					PRDX1 - peroxiredoxin 1
					SLC22A3 - solute carrier family 22 (organic cation transporter), member 3
					SOD1 - superoxide dismutase 1, soluble
					CCND1 - cyclin d1
					F2RL2 - coagulation factor ii (thrombin) receptor-like 2
					ALDH1A1 - aldehyde dehydrogenase 1 family, member a1
GO:0010817	regulation of hormone levels	6.86e-06	0.00272	5.29 (18016,457,82,11)	[-] Hide genes
					AKR1C3 - aldo-keto reductase family 1, member c3
					AKR1C4 - aldo-keto reductase family 1, member c4
					DKK3 - dickkopf wnt signaling pathway inhibitor 3
					SLCO1B1 - solute carrier organic anion transporter family, member 1b1
					AKR1B1 - aldo-keto reductase family 1, member b1 (aldose reductase)
					ABCC2 - atp-binding cassette, sub-family c (cftr/mrp), member 2
					UGT1A8 - udp glucuronosyltransferase 1 family, polypeptide a8
					ALDH1A1 - aldehyde dehydrogenase 1 family, member a1
					AKR1C1 - aldo-keto reductase family 1, member c1
					AFP - alpha-fetoprotein
					AKR1B15 - aldo-keto reductase family 1, member b15
GO:0006629	lipid metabolic process	7.56e-06	0.00292	3.39 (18016,1101,82,17)	[-] Hide genes
					AKR1C3 - aldo-keto reductase family 1, member c3
					AKR1C4 - aldo-keto reductase family 1, member c4
					AKR1B1 - aldo-keto reductase family 1, member b1 (aldose reductase)
					PTGR1 - prostaglandin reductase 1
					UGT1A8 - udp glucuronosyltransferase 1 family, polypeptide a8
					AKR1C1 - aldo-keto reductase family 1, member c1
					ABHD4 - abhydrolase domain containing 4
					NRG1 - neuregulin 1
					ALDH3A2 - aldehyde dehydrogenase 3 family, member a2
					AKR1B10 - aldo-keto reductase family 1, member b10 (aldose reductase)
					CBR1 - carbonyl reductase 1
					SLCO1B1 - solute carrier organic anion transporter family, member 1b1
					SULT1A2 - sulfotransferase family, cytosolic, 1a, phenol-preferring, member 2
					PPARA - peroxisome proliferator-activated receptor alpha
					ALDH1A1 - aldehyde dehydrogenase 1 family, member a1
					AFP - alpha-fetoprotein
					TBXAS1 - thromboxane a synthase 1 (platelet)
GO:0042221	response to chemical	1.04e-05	0.00389	2.48 (18016,2218,82,25)	[-] Hide genes
					AKR1C3 - aldo-keto reductase family 1, member c3
					AOC3 - amine oxidase, copper containing 3
					CES1 - carboxylesterase 1
					GSR - glutathione reductase
					GPX2 - glutathione peroxidase 2 (gastrointestinal)
					ABCC2 - atp-binding cassette, sub-family c (cftr/mrp), member 2
					AKR1B1 - aldo-keto reductase family 1, member b1 (aldose reductase)
					AKR1C1 - aldo-keto reductase family 1, member c1
					SPP1 - secreted phosphoprotein 1
					MAPT - microtubule-associated protein tau
					NQO1 - nad(p)h dehydrogenase, quinone 1
					PPARA - peroxisome proliferator-activated receptor alpha
					AFP - alpha-fetoprotein
					TXN - thioredoxin
					TXNRD1 - thioredoxin reductase 1
					AKR1C4 - aldo-keto reductase family 1, member c4
					PTGR1 - prostaglandin reductase 1
					ALDH3A1 - aldehyde dehydrogenase 3 family, member a1
					KYNU - kynureninase
					ALDH3A2 - aldehyde dehydrogenase 3 family, member a2
					EPHX1 - epoxide hydrolase 1, microsomal (xenobiotic)
					PRDX1 - peroxiredoxin 1
					SOD1 - superoxide dismutase 1, soluble
					FAM162A - family with sequence similarity 162, member a
					CCND1 - cyclin d1
GO:0019371	cyclooxygenase pathway	1.46e-05	0.00534	59.92 (18016,11,82,3)	[-] Hide genes
					AKR1C3 - aldo-keto reductase family 1, member c3
					CBR1 - carbonyl reductase 1
					TBXAS1 - thromboxane a synthase 1 (platelet)
GO:0007584	response to nutrient	1.79e-05	0.00638	8.54 (18016,180,82,7)	[-] Hide genes
					AKR1C3 - aldo-keto reductase family 1, member c3
					ALDH3A1 - aldehyde dehydrogenase 3 family, member a1
					KYNU - kynureninase
					MAPT - microtubule-associated protein tau
					CCND1 - cyclin d1
					NQO1 - nad(p)h dehydrogenase, quinone 1
					SPP1 - secreted phosphoprotein 1
GO:0019430	removal of superoxide radicals	1.94e-05	0.00676	54.93 (18016,12,82,3)	[-] Hide genes
					PRDX1 - peroxiredoxin 1
					SOD1 - superoxide dismutase 1, soluble
					NQO1 - nad(p)h dehydrogenase, quinone 1
GO:0042448	progesterone metabolic process	1.94e-05	0.00659	54.93 (18016,12,82,3)	[-] Hide genes
					AKR1C3 - aldo-keto reductase family 1, member c3
					AKR1C1 - aldo-keto reductase family 1, member c1
					AFP - alpha-fetoprotein
GO:0006714	sesquiterpenoid metabolic process	2.05e-05	0.00679	219.71 (18016,2,82,2)	[-] Hide genes
					AKR1C3 - aldo-keto reductase family 1, member c3
					AKR1B10 - aldo-keto reductase family 1, member b10 (aldose reductase)
GO:0052697	xenobiotic glucuronidation	2.05e-05	0.00664	219.71 (18016,2,82,2)	[-] Hide genes
					UGT1A6 - udp glucuronosyltransferase 1 family, polypeptide a6
					UGT1A8 - udp glucuronosyltransferase 1 family, polypeptide a8
GO:0016107	sesquiterpenoid catabolic process	2.05e-05	0.00649	219.71 (18016,2,82,2)	[-] Hide genes
					AKR1C3 - aldo-keto reductase family 1, member c3
					AKR1B10 - aldo-keto reductase family 1, member b10 (aldose reductase)
GO:0016488	farnesol catabolic process	2.05e-05	0.00635	219.71 (18016,2,82,2)	[-] Hide genes
					AKR1C3 - aldo-keto reductase family 1, member c3
					AKR1B10 - aldo-keto reductase family 1, member b10 (aldose reductase)
GO:0016487	farnesol metabolic process	2.05e-05	0.00621	219.71 (18016,2,82,2)	[-] Hide genes
					AKR1C3 - aldo-keto reductase family 1, member c3
					AKR1B10 - aldo-keto reductase family 1, member b10 (aldose reductase)
GO:0008152	metabolic process	3.41e-05	0.0101	1.45 (18016,8958,82,59)	[-] Hide genes
					AKR1C3 - aldo-keto reductase family 1, member c3
					GSTA4 - glutathione s-transferase alpha 4
					AOC3 - amine oxidase, copper containing 3
					IKBKG - inhibitor of kappa light polypeptide gene enhancer in b-cells, kinase gamma
					AADAC - arylacetamide deacetylase
					GSR - glutathione reductase
					PGD - phosphogluconate dehydrogenase
					AKR1C1 - aldo-keto reductase family 1, member c1
					AKR1B15 - aldo-keto reductase family 1, member b15
					SLCO1B1 - solute carrier organic anion transporter family, member 1b1
					AFP - alpha-fetoprotein
					CDC14B - cell division cycle 14b
					AKR1C4 - aldo-keto reductase family 1, member c4
					UGT1A6 - udp glucuronosyltransferase 1 family, polypeptide a6
					UGT1A8 - udp glucuronosyltransferase 1 family, polypeptide a8
					PTGR1 - prostaglandin reductase 1
					PIR - pirin (iron-binding nuclear protein)
					ICK - intestinal cell (mak-like) kinase
					ALDH3A1 - aldehyde dehydrogenase 3 family, member a1
					NRG1 - neuregulin 1
					ABCB6 - atp-binding cassette, sub-family b (mdr/tap), member 6
					ALDH3A2 - aldehyde dehydrogenase 3 family, member a2
					ADHFE1 - alcohol dehydrogenase, iron containing, 1
					AKR1B10 - aldo-keto reductase family 1, member b10 (aldose reductase)
					PRDX1 - peroxiredoxin 1
					L3HYPDH - l-3-hydroxyproline dehydratase (trans-)
					SOD1 - superoxide dismutase 1, soluble
					SULT1A2 - sulfotransferase family, cytosolic, 1a, phenol-preferring, member 2
					ALDH1A1 - aldehyde dehydrogenase 1 family, member a1
					ZDHHC18 - zinc finger, dhhc-type containing 18
					GSTA5 - glutathione s-transferase alpha 5
					GPX2 - glutathione peroxidase 2 (gastrointestinal)
					CES1 - carboxylesterase 1
					AKR1B1 - aldo-keto reductase family 1, member b1 (aldose reductase)
					BHMT2 - betaine--homocysteine s-methyltransferase 2
					NQO1 - nad(p)h dehydrogenase, quinone 1
					PPARA - peroxisome proliferator-activated receptor alpha
					NLN - neurolysin (metallopeptidase m3 family)
					TXN - thioredoxin
					TXNRD1 - thioredoxin reductase 1
					EID3 - ep300 interacting inhibitor of differentiation 3
					OSGIN1 - oxidative stress induced growth inhibitor 1
					UGDH - udp-glucose 6-dehydrogenase
					ALDH1L1 - aldehyde dehydrogenase 1 family, member l1
					GBE1 - glucan (1,4-alpha-), branching enzyme 1
					MAFG - v-maf avian musculoaponeurotic fibrosarcoma oncogene homolog g
					ABHD4 - abhydrolase domain containing 4
					HTATIP2 - hiv-1 tat interactive protein 2, 30kda
					SRXN1 - sulfiredoxin 1
					KYNU - kynureninase
					EPHX1 - epoxide hydrolase 1, microsomal (xenobiotic)
					AKR1CL1 - aldo-keto reductase family 1, member c-like 1
					TCEB3 - transcription elongation factor b (siii), polypeptide 3 (110kda, elongin a)
					SCCPDH - saccharopine dehydrogenase (putative)
					CBR1 - carbonyl reductase 1
					CBR3 - carbonyl reductase 3
					MPP3 - membrane protein, palmitoylated 3 (maguk p55 subfamily member 3)
					CCND1 - cyclin d1
					TBXAS1 - thromboxane a synthase 1 (platelet)
GO:1901700	response to oxygen-containing compound	3.56e-05	0.0104	3.01 (18016,1241,82,17)	[-] Hide genes
					AKR1C3 - aldo-keto reductase family 1, member c3
					AKR1C4 - aldo-keto reductase family 1, member c4
					GSR - glutathione reductase
					GPX2 - glutathione peroxidase 2 (gastrointestinal)
					AKR1B1 - aldo-keto reductase family 1, member b1 (aldose reductase)
					ABCC2 - atp-binding cassette, sub-family c (cftr/mrp), member 2
					AKR1C1 - aldo-keto reductase family 1, member c1
					SPP1 - secreted phosphoprotein 1
					ALDH3A1 - aldehyde dehydrogenase 3 family, member a1
					ALDH3A2 - aldehyde dehydrogenase 3 family, member a2
					PRDX1 - peroxiredoxin 1
					SOD1 - superoxide dismutase 1, soluble
					NQO1 - nad(p)h dehydrogenase, quinone 1
					CCND1 - cyclin d1
					PPARA - peroxisome proliferator-activated receptor alpha
					TXN - thioredoxin
					TXNRD1 - thioredoxin reductase 1
GO:0034308	primary alcohol metabolic process	4.71e-05	0.0134	19.97 (18016,44,82,4)	[-] Hide genes
					AKR1C3 - aldo-keto reductase family 1, member c3
					ALDH3A2 - aldehyde dehydrogenase 3 family, member a2
					AKR1B10 - aldo-keto reductase family 1, member b10 (aldose reductase)
					ALDH1A1 - aldehyde dehydrogenase 1 family, member a1
GO:0016095	polyprenol catabolic process	6.12e-05	0.0171	146.47 (18016,3,82,2)	[-] Hide genes
					AKR1C3 - aldo-keto reductase family 1, member c3
					AKR1B10 - aldo-keto reductase family 1, member b10 (aldose reductase)
GO:0006749	glutathione metabolic process	9.14e-05	0.0251	16.90 (18016,52,82,4)	[-] Hide genes
					GSTA5 - glutathione s-transferase alpha 5
					GSTA4 - glutathione s-transferase alpha 4
					SOD1 - superoxide dismutase 1, soluble
					GSR - glutathione reductase
GO:0055076	transition metal ion homeostasis	9.71e-05	0.0262	10.88 (18016,101,82,5)	[-] Hide genes
					ABCB6 - atp-binding cassette, sub-family b (mdr/tap), member 6
					SOD1 - superoxide dismutase 1, soluble
					SLC40A1 - solute carrier family 40 (iron-regulated transporter), member 1
					SFXN5 - sideroflexin 5
					CUTC - cutc copper transporter
GO:0015718	monocarboxylic acid transport	0.000102	0.0269	10.77 (18016,102,82,5)	[-] Hide genes
					AKR1C4 - aldo-keto reductase family 1, member c4
					SLCO1B1 - solute carrier organic anion transporter family, member 1b1
					ABCC2 - atp-binding cassette, sub-family c (cftr/mrp), member 2
					PPARA - peroxisome proliferator-activated receptor alpha
					AKR1C1 - aldo-keto reductase family 1, member c1
GO:0045939	negative regulation of steroid metabolic process	0.000131	0.0341	29.96 (18016,22,82,3)	[-] Hide genes
					DKK3 - dickkopf wnt signaling pathway inhibitor 3
					SOD1 - superoxide dismutase 1, soluble
					UGT1A8 - udp glucuronosyltransferase 1 family, polypeptide a8
GO:0006790	sulfur compound metabolic process	0.000133	0.0339	5.29 (18016,332,82,8)	[-] Hide genes
					GSTA5 - glutathione s-transferase alpha 5
					KYNU - kynureninase
					GSTA4 - glutathione s-transferase alpha 4
					BHMT2 - betaine--homocysteine s-methyltransferase 2
					SOD1 - superoxide dismutase 1, soluble
					GSR - glutathione reductase
					SULT1A2 - sulfotransferase family, cytosolic, 1a, phenol-preferring, member 2
					TXN - thioredoxin
GO:0044255	cellular lipid metabolic process	0.000141	0.0352	3.29 (18016,868,82,13)	[-] Hide genes
					AKR1C3 - aldo-keto reductase family 1, member c3
					AKR1C4 - aldo-keto reductase family 1, member c4
					UGT1A8 - udp glucuronosyltransferase 1 family, polypeptide a8
					PTGR1 - prostaglandin reductase 1
					AKR1C1 - aldo-keto reductase family 1, member c1
					ABHD4 - abhydrolase domain containing 4
					NRG1 - neuregulin 1
					ALDH3A2 - aldehyde dehydrogenase 3 family, member a2
					AKR1B10 - aldo-keto reductase family 1, member b10 (aldose reductase)
					CBR1 - carbonyl reductase 1
					PPARA - peroxisome proliferator-activated receptor alpha
					ALDH1A1 - aldehyde dehydrogenase 1 family, member a1
					TBXAS1 - thromboxane a synthase 1 (platelet)
GO:0015949	nucleobase-containing small molecule interconversion	0.000151	0.0371	28.66 (18016,23,82,3)	[-] Hide genes
					GSR - glutathione reductase
					TXN - thioredoxin
					TXNRD1 - thioredoxin reductase 1
GO:0015850	organic hydroxy compound transport	0.000179	0.0433	9.55 (18016,115,82,5)	[-] Hide genes
					AKR1C4 - aldo-keto reductase family 1, member c4
					SLC5A11 - solute carrier family 5 (sodium/inositol cotransporter), member 11
					SLC22A3 - solute carrier family 22 (organic cation transporter), member 3
					SLCO1B1 - solute carrier organic anion transporter family, member 1b1
					AKR1C1 - aldo-keto reductase family 1, member c1
GO:0044763	single-organism cellular process	0.00023	0.0548	1.41 (18016,8747,82,56)	[-] Hide genes
					AKR1C3 - aldo-keto reductase family 1, member c3
					GSTA4 - glutathione s-transferase alpha 4
					IKBKG - inhibitor of kappa light polypeptide gene enhancer in b-cells, kinase gamma
					GSR - glutathione reductase
					SFXN5 - sideroflexin 5
					PGD - phosphogluconate dehydrogenase
					AKR1C1 - aldo-keto reductase family 1, member c1
					SPP1 - secreted phosphoprotein 1
					SFN - stratifin
					MAPT - microtubule-associated protein tau
					SLC5A11 - solute carrier family 5 (sodium/inositol cotransporter), member 11
					MAP2 - microtubule-associated protein 2
					SLCO1B1 - solute carrier organic anion transporter family, member 1b1
					AFP - alpha-fetoprotein
					AKR1C4 - aldo-keto reductase family 1, member c4
					UGT1A6 - udp glucuronosyltransferase 1 family, polypeptide a6
					UGT1A8 - udp glucuronosyltransferase 1 family, polypeptide a8
					PTGR1 - prostaglandin reductase 1
					SLC40A1 - solute carrier family 40 (iron-regulated transporter), member 1
					PIR - pirin (iron-binding nuclear protein)
					ICK - intestinal cell (mak-like) kinase
					ALDH3A1 - aldehyde dehydrogenase 3 family, member a1
					NRG1 - neuregulin 1
					ABCB6 - atp-binding cassette, sub-family b (mdr/tap), member 6
					ALDH3A2 - aldehyde dehydrogenase 3 family, member a2
					ADHFE1 - alcohol dehydrogenase, iron containing, 1
					AKR1B10 - aldo-keto reductase family 1, member b10 (aldose reductase)
					SOD1 - superoxide dismutase 1, soluble
					PANX2 - pannexin 2
					SULT1A2 - sulfotransferase family, cytosolic, 1a, phenol-preferring, member 2
					F2RL2 - coagulation factor ii (thrombin) receptor-like 2
					ALDH1A1 - aldehyde dehydrogenase 1 family, member a1
					ITGA7 - integrin, alpha 7
					TDRD6 - tudor domain containing 6
					CES1 - carboxylesterase 1
					AKR1B1 - aldo-keto reductase family 1, member b1 (aldose reductase)
					ABCC2 - atp-binding cassette, sub-family c (cftr/mrp), member 2
					BHMT2 - betaine--homocysteine s-methyltransferase 2
					NQO1 - nad(p)h dehydrogenase, quinone 1
					PPARA - peroxisome proliferator-activated receptor alpha
					TXN - thioredoxin
					TXNRD1 - thioredoxin reductase 1
					OSGIN1 - oxidative stress induced growth inhibitor 1
					ALDH1L1 - aldehyde dehydrogenase 1 family, member l1
					GBE1 - glucan (1,4-alpha-), branching enzyme 1
					MAFG - v-maf avian musculoaponeurotic fibrosarcoma oncogene homolog g
					ABHD4 - abhydrolase domain containing 4
					HTATIP2 - hiv-1 tat interactive protein 2, 30kda
					KYNU - kynureninase
					SLC22A3 - solute carrier family 22 (organic cation transporter), member 3
					FAM162A - family with sequence similarity 162, member a
					CBR1 - carbonyl reductase 1
					CBR3 - carbonyl reductase 3
					CCND1 - cyclin d1
					MPP3 - membrane protein, palmitoylated 3 (maguk p55 subfamily member 3)
					TBXAS1 - thromboxane a synthase 1 (platelet)
GO:0055072	iron ion homeostasis	0.00026	0.0609	12.92 (18016,68,82,4)	[-] Hide genes
					ABCB6 - atp-binding cassette, sub-family b (mdr/tap), member 6
					SOD1 - superoxide dismutase 1, soluble
					SLC40A1 - solute carrier family 40 (iron-regulated transporter), member 1
					SFXN5 - sideroflexin 5
GO:0015721	bile acid and bile salt transport	0.000274	0.0631	23.54 (18016,28,82,3)	[-] Hide genes
					AKR1C4 - aldo-keto reductase family 1, member c4
					SLCO1B1 - solute carrier organic anion transporter family, member 1b1
					AKR1C1 - aldo-keto reductase family 1, member c1
GO:1901657	glycosyl compound metabolic process	0.00028	0.0634	5.51 (18016,279,82,7)	[-] Hide genes
					AKR1C3 - aldo-keto reductase family 1, member c3
					AKR1C4 - aldo-keto reductase family 1, member c4
					AKR1B10 - aldo-keto reductase family 1, member b10 (aldose reductase)
					AKR1B1 - aldo-keto reductase family 1, member b1 (aldose reductase)
					SULT1A2 - sulfotransferase family, cytosolic, 1a, phenol-preferring, member 2
					MPP3 - membrane protein, palmitoylated 3 (maguk p55 subfamily member 3)
					AKR1C1 - aldo-keto reductase family 1, member c1
GO:0031667	response to nutrient levels	0.000294	0.0655	4.71 (18016,373,82,8)	[-] Hide genes
					AKR1C3 - aldo-keto reductase family 1, member c3
					ALDH3A1 - aldehyde dehydrogenase 3 family, member a1
					KYNU - kynureninase
					MAPT - microtubule-associated protein tau
					SOD1 - superoxide dismutase 1, soluble
					CCND1 - cyclin d1
					NQO1 - nad(p)h dehydrogenase, quinone 1
					SPP1 - secreted phosphoprotein 1
GO:0016115	terpenoid catabolic process	0.000303	0.0666	73.24 (18016,6,82,2)	[-] Hide genes
					AKR1C3 - aldo-keto reductase family 1, member c3
					AKR1B10 - aldo-keto reductase family 1, member b10 (aldose reductase)
GO:0019218	regulation of steroid metabolic process	0.000307	0.0664	12.38 (18016,71,82,4)	[-] Hide genes
					AKR1C3 - aldo-keto reductase family 1, member c3
					DKK3 - dickkopf wnt signaling pathway inhibitor 3
					SOD1 - superoxide dismutase 1, soluble
					UGT1A8 - udp glucuronosyltransferase 1 family, polypeptide a8
GO:0006631	fatty acid metabolic process	0.000311	0.0663	5.42 (18016,284,82,7)	[-] Hide genes
					AKR1C3 - aldo-keto reductase family 1, member c3
					ALDH3A2 - aldehyde dehydrogenase 3 family, member a2
					CBR1 - carbonyl reductase 1
					UGT1A8 - udp glucuronosyltransferase 1 family, polypeptide a8
					PTGR1 - prostaglandin reductase 1
					PPARA - peroxisome proliferator-activated receptor alpha
					TBXAS1 - thromboxane a synthase 1 (platelet)
GO:0045833	negative regulation of lipid metabolic process	0.000342	0.0717	12.04 (18016,73,82,4)	[-] Hide genes
					AKR1C3 - aldo-keto reductase family 1, member c3
					DKK3 - dickkopf wnt signaling pathway inhibitor 3
					SOD1 - superoxide dismutase 1, soluble
					UGT1A8 - udp glucuronosyltransferase 1 family, polypeptide a8
GO:0032351	negative regulation of hormone metabolic process	0.000423	0.0876	62.77 (18016,7,82,2)	[-] Hide genes
					AKR1C3 - aldo-keto reductase family 1, member c3
					DKK3 - dickkopf wnt signaling pathway inhibitor 3
GO:0034310	primary alcohol catabolic process	0.000423	0.0863	62.77 (18016,7,82,2)	[-] Hide genes
					AKR1C3 - aldo-keto reductase family 1, member c3
					AKR1B10 - aldo-keto reductase family 1, member b10 (aldose reductase)
GO:0009991	response to extracellular stimulus	0.000438	0.088	4.44 (18016,396,82,8)	[-] Hide genes
					AKR1C3 - aldo-keto reductase family 1, member c3
					KYNU - kynureninase
					ALDH3A1 - aldehyde dehydrogenase 3 family, member a1
					MAPT - microtubule-associated protein tau
					SOD1 - superoxide dismutase 1, soluble
					CCND1 - cyclin d1
					NQO1 - nad(p)h dehydrogenase, quinone 1
					SPP1 - secreted phosphoprotein 1
GO:0006801	superoxide metabolic process	0.000449	0.089	19.97 (18016,33,82,3)	[-] Hide genes
					PRDX1 - peroxiredoxin 1
					SOD1 - superoxide dismutase 1, soluble
					NQO1 - nad(p)h dehydrogenase, quinone 1
GO:0006575	cellular modified amino acid metabolic process	0.00046	0.0899	7.79 (18016,141,82,5)	[-] Hide genes
					GSTA5 - glutathione s-transferase alpha 5
					GSTA4 - glutathione s-transferase alpha 4
					SOD1 - superoxide dismutase 1, soluble
					GSR - glutathione reductase
					ALDH1L1 - aldehyde dehydrogenase 1 family, member l1
GO:0046942	carboxylic acid transport	0.000501	0.0966	5.99 (18016,220,82,6)	[-] Hide genes
					AKR1C4 - aldo-keto reductase family 1, member c4
					SLCO1B1 - solute carrier organic anion transporter family, member 1b1
					ABCC2 - atp-binding cassette, sub-family c (cftr/mrp), member 2
					SFXN5 - sideroflexin 5
					PPARA - peroxisome proliferator-activated receptor alpha
					AKR1C1 - aldo-keto reductase family 1, member c1
GO:0008206	bile acid metabolic process	0.000535	0.102	18.83 (18016,35,82,3)	[-] Hide genes
					AKR1C4 - aldo-keto reductase family 1, member c4
					SLCO1B1 - solute carrier organic anion transporter family, member 1b1
					AKR1C1 - aldo-keto reductase family 1, member c1
GO:0006950	response to stress	0.000551	0.104	1.99 (18016,2656,82,24)	[-] Hide genes
					CDC14B - cell division cycle 14b
					AKR1C3 - aldo-keto reductase family 1, member c3
					AOC3 - amine oxidase, copper containing 3
					IKBKG - inhibitor of kappa light polypeptide gene enhancer in b-cells, kinase gamma
					EID3 - ep300 interacting inhibitor of differentiation 3
					GPX2 - glutathione peroxidase 2 (gastrointestinal)
					GSR - glutathione reductase
					AKR1B1 - aldo-keto reductase family 1, member b1 (aldose reductase)
					ABCC2 - atp-binding cassette, sub-family c (cftr/mrp), member 2
					SPP1 - secreted phosphoprotein 1
					SRXN1 - sulfiredoxin 1
					SFN - stratifin
					ALDH3A1 - aldehyde dehydrogenase 3 family, member a1
					NRG1 - neuregulin 1
					ALDH3A2 - aldehyde dehydrogenase 3 family, member a2
					PRDX1 - peroxiredoxin 1
					FAM162A - family with sequence similarity 162, member a
					SOD1 - superoxide dismutase 1, soluble
					PANX2 - pannexin 2
					CCND1 - cyclin d1
					F2RL2 - coagulation factor ii (thrombin) receptor-like 2
					PPARA - peroxisome proliferator-activated receptor alpha
					TXN - thioredoxin
					TXNRD1 - thioredoxin reductase 1
GO:0008300	isoprenoid catabolic process	0.000563	0.104	54.93 (18016,8,82,2)	[-] Hide genes
					AKR1C3 - aldo-keto reductase family 1, member c3
					AKR1B10 - aldo-keto reductase family 1, member b10 (aldose reductase)
GO:0016093	polyprenol metabolic process	0.000563	0.103	54.93 (18016,8,82,2)	[-] Hide genes
					AKR1C3 - aldo-keto reductase family 1, member c3
					AKR1B10 - aldo-keto reductase family 1, member b10 (aldose reductase)
GO:0070327	thyroid hormone transport	0.000563	0.102	54.93 (18016,8,82,2)	[-] Hide genes
					SLCO1B1 - solute carrier organic anion transporter family, member 1b1
					ABCC2 - atp-binding cassette, sub-family c (cftr/mrp), member 2
GO:0044237	cellular metabolic process	0.000571	0.102	1.41 (18016,8099,82,52)	[-] Hide genes
					AKR1C3 - aldo-keto reductase family 1, member c3
					GSTA4 - glutathione s-transferase alpha 4
					AOC3 - amine oxidase, copper containing 3
					IKBKG - inhibitor of kappa light polypeptide gene enhancer in b-cells, kinase gamma
					AADAC - arylacetamide deacetylase
					GSR - glutathione reductase
					PGD - phosphogluconate dehydrogenase
					AKR1C1 - aldo-keto reductase family 1, member c1
					AKR1B15 - aldo-keto reductase family 1, member b15
					SLCO1B1 - solute carrier organic anion transporter family, member 1b1
					AFP - alpha-fetoprotein
					CDC14B - cell division cycle 14b
					AKR1C4 - aldo-keto reductase family 1, member c4
					UGT1A6 - udp glucuronosyltransferase 1 family, polypeptide a6
					PTGR1 - prostaglandin reductase 1
					UGT1A8 - udp glucuronosyltransferase 1 family, polypeptide a8
					PIR - pirin (iron-binding nuclear protein)
					ICK - intestinal cell (mak-like) kinase
					ALDH3A1 - aldehyde dehydrogenase 3 family, member a1
					NRG1 - neuregulin 1
					ABCB6 - atp-binding cassette, sub-family b (mdr/tap), member 6
					ALDH3A2 - aldehyde dehydrogenase 3 family, member a2
					ADHFE1 - alcohol dehydrogenase, iron containing, 1
					AKR1B10 - aldo-keto reductase family 1, member b10 (aldose reductase)
					PRDX1 - peroxiredoxin 1
					SOD1 - superoxide dismutase 1, soluble
					SULT1A2 - sulfotransferase family, cytosolic, 1a, phenol-preferring, member 2
					ALDH1A1 - aldehyde dehydrogenase 1 family, member a1
					ZDHHC18 - zinc finger, dhhc-type containing 18
					GSTA5 - glutathione s-transferase alpha 5
					CES1 - carboxylesterase 1
					AKR1B1 - aldo-keto reductase family 1, member b1 (aldose reductase)
					BHMT2 - betaine--homocysteine s-methyltransferase 2
					NQO1 - nad(p)h dehydrogenase, quinone 1
					PPARA - peroxisome proliferator-activated receptor alpha
					NLN - neurolysin (metallopeptidase m3 family)
					TXN - thioredoxin
					TXNRD1 - thioredoxin reductase 1
					EID3 - ep300 interacting inhibitor of differentiation 3
					UGDH - udp-glucose 6-dehydrogenase
					ALDH1L1 - aldehyde dehydrogenase 1 family, member l1
					GBE1 - glucan (1,4-alpha-), branching enzyme 1
					MAFG - v-maf avian musculoaponeurotic fibrosarcoma oncogene homolog g
					ABHD4 - abhydrolase domain containing 4
					KYNU - kynureninase
					EPHX1 - epoxide hydrolase 1, microsomal (xenobiotic)
					TCEB3 - transcription elongation factor b (siii), polypeptide 3 (110kda, elongin a)
					CBR1 - carbonyl reductase 1
					CBR3 - carbonyl reductase 3
					MPP3 - membrane protein, palmitoylated 3 (maguk p55 subfamily member 3)
					CCND1 - cyclin d1
					TBXAS1 - thromboxane a synthase 1 (platelet)
GO:0010565	regulation of cellular ketone metabolic process	0.00061	0.107	7.32 (18016,150,82,5)	[-] Hide genes
					AKR1C3 - aldo-keto reductase family 1, member c3
					DKK3 - dickkopf wnt signaling pathway inhibitor 3
					NQO1 - nad(p)h dehydrogenase, quinone 1
					UGT1A8 - udp glucuronosyltransferase 1 family, polypeptide a8
					PPARA - peroxisome proliferator-activated receptor alpha
GO:0006690	icosanoid metabolic process	0.000695	0.121	9.99 (18016,88,82,4)	[-] Hide genes
					AKR1C3 - aldo-keto reductase family 1, member c3
					CBR1 - carbonyl reductase 1
					PTGR1 - prostaglandin reductase 1
					TBXAS1 - thromboxane a synthase 1 (platelet)
GO:0010566	regulation of ketone biosynthetic process	0.000722	0.124	48.82 (18016,9,82,2)	[-] Hide genes
					AKR1C3 - aldo-keto reductase family 1, member c3
					DKK3 - dickkopf wnt signaling pathway inhibitor 3
GO:0015886	heme transport	0.000722	0.123	48.82 (18016,9,82,2)	[-] Hide genes
					ABCB6 - atp-binding cassette, sub-family b (mdr/tap), member 6
					SLC48A1 - solute carrier family 48 (heme transporter), member 1
GO:0009987	cellular process	0.000745	0.125	1.22 (18016,12804,82,71)	[-] Hide genes
					AKR1C3 - aldo-keto reductase family 1, member c3
					GSTA4 - glutathione s-transferase alpha 4
					AOC3 - amine oxidase, copper containing 3
					IKBKG - inhibitor of kappa light polypeptide gene enhancer in b-cells, kinase gamma
					AADAC - arylacetamide deacetylase
					GSR - glutathione reductase
					SFXN5 - sideroflexin 5
					PGD - phosphogluconate dehydrogenase
					AKR1C1 - aldo-keto reductase family 1, member c1
					SPP1 - secreted phosphoprotein 1
					AKR1B15 - aldo-keto reductase family 1, member b15
					SFN - stratifin
					SLC5A11 - solute carrier family 5 (sodium/inositol cotransporter), member 11
					MAPT - microtubule-associated protein tau
					MAP2 - microtubule-associated protein 2
					SLCO1B1 - solute carrier organic anion transporter family, member 1b1
					AFP - alpha-fetoprotein
					CDC14B - cell division cycle 14b
					AKR1C4 - aldo-keto reductase family 1, member c4
					UGT1A6 - udp glucuronosyltransferase 1 family, polypeptide a6
					UGT1A8 - udp glucuronosyltransferase 1 family, polypeptide a8
					PTGR1 - prostaglandin reductase 1
					SLC40A1 - solute carrier family 40 (iron-regulated transporter), member 1
					PIR - pirin (iron-binding nuclear protein)
					ICK - intestinal cell (mak-like) kinase
					ALDH3A1 - aldehyde dehydrogenase 3 family, member a1
					NRG1 - neuregulin 1
					ABCB6 - atp-binding cassette, sub-family b (mdr/tap), member 6
					ALDH3A2 - aldehyde dehydrogenase 3 family, member a2
					ADHFE1 - alcohol dehydrogenase, iron containing, 1
					AKR1B10 - aldo-keto reductase family 1, member b10 (aldose reductase)
					PRDX1 - peroxiredoxin 1
					SOD1 - superoxide dismutase 1, soluble
					PANX2 - pannexin 2
					SULT1A2 - sulfotransferase family, cytosolic, 1a, phenol-preferring, member 2
					F2RL2 - coagulation factor ii (thrombin) receptor-like 2
					ALDH1A1 - aldehyde dehydrogenase 1 family, member a1
					ZDHHC18 - zinc finger, dhhc-type containing 18
					GSTA5 - glutathione s-transferase alpha 5
					ITGA7 - integrin, alpha 7
					TDRD6 - tudor domain containing 6
					GPX2 - glutathione peroxidase 2 (gastrointestinal)
					CES1 - carboxylesterase 1
					AKR1B1 - aldo-keto reductase family 1, member b1 (aldose reductase)
					ABCC2 - atp-binding cassette, sub-family c (cftr/mrp), member 2
					BHMT2 - betaine--homocysteine s-methyltransferase 2
					NQO1 - nad(p)h dehydrogenase, quinone 1
					PPARA - peroxisome proliferator-activated receptor alpha
					NLN - neurolysin (metallopeptidase m3 family)
					TXN - thioredoxin
					TXNRD1 - thioredoxin reductase 1
					EID3 - ep300 interacting inhibitor of differentiation 3
					OSGIN1 - oxidative stress induced growth inhibitor 1
					UGDH - udp-glucose 6-dehydrogenase
					ALDH1L1 - aldehyde dehydrogenase 1 family, member l1
					CUTC - cutc copper transporter
					GBE1 - glucan (1,4-alpha-), branching enzyme 1
					MAFG - v-maf avian musculoaponeurotic fibrosarcoma oncogene homolog g
					ABHD4 - abhydrolase domain containing 4
					HTATIP2 - hiv-1 tat interactive protein 2, 30kda
					SRXN1 - sulfiredoxin 1
					KYNU - kynureninase
					EPHX1 - epoxide hydrolase 1, microsomal (xenobiotic)
					SLC22A3 - solute carrier family 22 (organic cation transporter), member 3
					TCEB3 - transcription elongation factor b (siii), polypeptide 3 (110kda, elongin a)
					FAM162A - family with sequence similarity 162, member a
					CBR1 - carbonyl reductase 1
					CBR3 - carbonyl reductase 3
					CCND1 - cyclin d1
					MPP3 - membrane protein, palmitoylated 3 (maguk p55 subfamily member 3)
					TBXAS1 - thromboxane a synthase 1 (platelet)
GO:0042182	ketone catabolic process	0.000899	0.149	43.94 (18016,10,82,2)	[-] Hide genes
					KYNU - kynureninase
					CBR3 - carbonyl reductase 3
GO:1901564	organonitrogen compound metabolic process	0.000923	0.151	2.37 (18016,1481,82,16)	[-] Hide genes
					GSTA5 - glutathione s-transferase alpha 5
					GSTA4 - glutathione s-transferase alpha 4
					AOC3 - amine oxidase, copper containing 3
					GSR - glutathione reductase
					AKR1B1 - aldo-keto reductase family 1, member b1 (aldose reductase)
					UGDH - udp-glucose 6-dehydrogenase
					ALDH1L1 - aldehyde dehydrogenase 1 family, member l1
					PGD - phosphogluconate dehydrogenase
					KYNU - kynureninase
					ABCB6 - atp-binding cassette, sub-family b (mdr/tap), member 6
					BHMT2 - betaine--homocysteine s-methyltransferase 2
					ALDH3A2 - aldehyde dehydrogenase 3 family, member a2
					SOD1 - superoxide dismutase 1, soluble
					SULT1A2 - sulfotransferase family, cytosolic, 1a, phenol-preferring, member 2
					MPP3 - membrane protein, palmitoylated 3 (maguk p55 subfamily member 3)
					NLN - neurolysin (metallopeptidase m3 family)
GO:0033559	unsaturated fatty acid metabolic process	0.000964	0.156	9.15 (18016,96,82,4)	[-] Hide genes
					AKR1C3 - aldo-keto reductase family 1, member c3
					CBR1 - carbonyl reductase 1
					PTGR1 - prostaglandin reductase 1
					TBXAS1 - thromboxane a synthase 1 (platelet)

## Sheet: GO DE up siNRF2 & down siKEAP1
GO term	Description	P-value	FDR q-value	Enrichment (N, B, n, b)	Genes
GO:0090023	positive regulation of neutrophil chemotaxis	0.000121	1	120.51 (18016,23,13,2)	[-] Hide genes
					CXCL2 - chemokine (c-x-c motif) ligand 2
					CXCL1 - chemokine (c-x-c motif) ligand 1 (melanoma growth stimulating activity, alpha)
GO:0071624	positive regulation of granulocyte chemotaxis	0.000155	1	106.60 (18016,26,13,2)	[-] Hide genes
					CXCL2 - chemokine (c-x-c motif) ligand 2
					CXCL1 - chemokine (c-x-c motif) ligand 1 (melanoma growth stimulating activity, alpha)
GO:1902624	positive regulation of neutrophil migration	0.000167	0.794	102.66 (18016,27,13,2)	[-] Hide genes
					CXCL2 - chemokine (c-x-c motif) ligand 2
					CXCL1 - chemokine (c-x-c motif) ligand 1 (melanoma growth stimulating activity, alpha)
GO:0090022	regulation of neutrophil chemotaxis	0.000167	0.596	102.66 (18016,27,13,2)	[-] Hide genes
					CXCL2 - chemokine (c-x-c motif) ligand 2
					CXCL1 - chemokine (c-x-c motif) ligand 1 (melanoma growth stimulating activity, alpha)
GO:0006954	inflammatory response	0.000184	0.526	13.04 (18016,425,13,4)	[-] Hide genes
					CXCL2 - chemokine (c-x-c motif) ligand 2
					CXCL1 - chemokine (c-x-c motif) ligand 1 (melanoma growth stimulating activity, alpha)
					MGLL - monoglyceride lipase
					TNFAIP3 - tumor necrosis factor, alpha-induced protein 3
GO:1902622	regulation of neutrophil migration	0.000221	0.525	89.41 (18016,31,13,2)	[-] Hide genes
					CXCL2 - chemokine (c-x-c motif) ligand 2
					CXCL1 - chemokine (c-x-c motif) ligand 1 (melanoma growth stimulating activity, alpha)
GO:0071622	regulation of granulocyte chemotaxis	0.000351	0.715	71.07 (18016,39,13,2)	[-] Hide genes
					CXCL2 - chemokine (c-x-c motif) ligand 2
					CXCL1 - chemokine (c-x-c motif) ligand 1 (melanoma growth stimulating activity, alpha)
GO:0034147	regulation of toll-like receptor 5 signaling pathway	0.000722	1	1,385.85 (18016,1,13,1)	[-] Hide genes
					TNFAIP3 - tumor necrosis factor, alpha-induced protein 3
GO:0034148	negative regulation of toll-like receptor 5 signaling pathway	0.000722	1	1,385.85 (18016,1,13,1)	[-] Hide genes
					TNFAIP3 - tumor necrosis factor, alpha-induced protein 3
GO:0070429	negative regulation of nucleotide-binding oligomerization domain containing 1 signaling pathway	0.000722	1	1,385.85 (18016,1,13,1)	[-] Hide genes
					TNFAIP3 - tumor necrosis factor, alpha-induced protein 3
GO:0032496	response to lipopolysaccharide	0.000986	1	14.64 (18016,284,13,3)	[-] Hide genes
					CXCL2 - chemokine (c-x-c motif) ligand 2
					CXCL1 - chemokine (c-x-c motif) ligand 1 (melanoma growth stimulating activity, alpha)
					TNFAIP3 - tumor necrosis factor, alpha-induced protein 3
GO:0006935	chemotaxis	0.000986	1	14.64 (18016,284,13,3)	[-] Hide genes
					CXCL2 - chemokine (c-x-c motif) ligand 2
					CXCL1 - chemokine (c-x-c motif) ligand 1 (melanoma growth stimulating activity, alpha)
					CMTM3 - cklf-like marvel transmembrane domain containing 3
GO:0042330	taxis	0.000996	1	14.59 (18016,285,13,3)	[-] Hide genes
					CXCL2 - chemokine (c-x-c motif) ligand 2
					CXCL1 - chemokine (c-x-c motif) ligand 1 (melanoma growth stimulating activity, alpha)
					CMTM3 - cklf-like marvel transmembrane domain containing 3
