# Supplementary material for: Characterisation of the NRF2 transcriptional network and its response to chemical insult in primary human hepatocytes: implications for prediction of drug-induced liver injury
Source: Arch Toxicol. 2018 Nov 13;93(2):385–99. doi: 10.1007/s00204-018-2354-1 (PMC6373176; doi:10.1007/s00204-018-2354-1)
Supplement: Supplementary file 8 — Supplementary material 8 (XLSX 14 KB) [file 204_2018_2354_MOESM8_ESM.xlsx]

## Sheet: Genes Mapped to Modules
Module ID	Total Module Genes	Genes from siRNA Screen	Enrichment P Value	Enrichment Adj. P Value	Genes
1	1699	11	0.636593	1	ABHD4	ADHFE1	AFP	GSTA4	MAP2	MAPT	NLN	NRG1	PANX2	SULT1A2	ZDHHC18
2	743	15	0.000100056	0.0399222	ABCC2	AKR1B10	AKR1C3	AKR1C4	ALDH1A1	AOC3	BHMT2	CBR1	ICK	ITGA7	L3HYPDH	PTGR1	SLCO1B1	UGT1A6	UGT1A8
3	689	1	0.969233	1	SLC22A3
4	546	2	0.784053	1	EID3	TDRD6
6	245	2	0.278297	1	ABCB6	ALDH3A2
9	196	2	0.18156	1	EPHX1	GPX2
18	66	1	0.0874932	1	UGDH
19	62	1	0.0785996	1	OSGIN1
38	26	1	0.0160373	1	CDC14B
41	25	1	0.0148751	1	DKK3
44	24	1	0.0137513	1	AKR1B1
66	19	1	0.00872799	1	SLC40A1
72	17	1	0.00700904	1	ALDH1L1
80	16	1	0.00621447	1	FAM162A
84	16	1	0.00621447	1	PPARA
107	13	1	0.00409857	1	BTBD11
122	12	1	0.00348489	1	CUTC
125	12	1	0.00348489	1	MYEOV
137	11	1	0.00291821	1	SFN
144	11	4	9.24295e-09	3.68794e-06	AKR1C1	PGD	SRXN1	TXNRD1
147	11	1	0.00291821	1	SPP1
161	10	1	0.00239925	0.957302	KYNU
192	9	2	3.29093e-05	0.0131308	GSR	SLC48A1
221	8	1	0.00150746	0.601475	CCND1
224	8	2	2.20586e-05	0.00880137	MLLT11	PIR
225	8	1	0.00150746	0.601475	SCCPDH
288	6	1	0.000815465	0.325371	GBE1
325	6	4	1.23606e-10	4.93189e-08	CBR3	F2RL2	HTATIP2	NQO1
337	6	1	0.000815465	0.325371	MAFG
358	5	1	0.000546298	0.217973	ALDH3A1
395	5	1	0.000546298	0.217973	AADAC

## Sheet: Genes Not Mapped to Modules
Gene	Probe in TG-GATES
AKR1B15	No
AKR1CL1	No
CCAT1	No
CES1	No
CES1P2	No
CES5A	Yes
CNTNAP3B	No
ENST00000430247	No
ENST00000449602	No
ENST00000479351	No
ENST00000479830	No
ENST00000521815	No
ENST00000525941	No
ENST00000594829	No
FAM223A	No
GSTA5	No
GSTA7P	No
IKBKG	No
LOC100505985	No
LOC100506922	No
LOC101927136	No
LOC101927171	No
LOC101927258	No
LOC101927592	No
LOC102723323	No
LOC344887	No
LUCAT1	No
MPP3	Yes
MROH2A	Yes
OTOS	Yes
PRDX1	Yes
SFXN5	Yes
SLC5A11	Yes
SOD1	Yes
SULT1A4	No
TBXAS1	Yes
TCEB3	No
THC2521366	No
TRIM16L	Yes
TXN	Yes
XLOC_004924	No
XLOC_014512	No
