# Supplementary material for: Characterisation of the NRF2 transcriptional network and its response to chemical insult in primary human hepatocytes: implications for prediction of drug-induced liver injury
Source: Arch Toxicol. 2018 Nov 13;93(2):385–99. doi: 10.1007/s00204-018-2354-1 (PMC6373176; doi:10.1007/s00204-018-2354-1)
Supplement: Supplementary file 9 — Supplementary material 9 (XLSX 21 KB) [file 204_2018_2354_MOESM9_ESM.xlsx]

## Sheet: Enriched GO Processes
Module	GO Process ID	GO Process Term	P-value Enrichment
144	GO:0006081	cellular aldehyde metabolic process	0.00139984
144	GO:1990748	cellular detoxification	0.0016467
144	GO:0098869	cellular oxidant detoxification	0.0016467
144	GO:0098754	detoxification	0.00191286
144	GO:0006979	response to oxidative stress	0.00337073
144	GO:0019752	carboxylic acid metabolic process	0.00451907
144	GO:0043436	oxoacid metabolic process	0.00462738
144	GO:0015849	organic acid transport	0.00504094
144	GO:0055114	oxidation-reduction process	0.00522555
144	GO:0006082	organic acid metabolic process	0.0059072
144	GO:0035733	hepatic stellate cell activation	0.00604327
144	GO:0071229	cellular response to acid chemical	0.00618933
144	GO:0051340	regulation of ligase activity	0.00724794
144	GO:0006534	cysteine metabolic process	0.00724794
144	GO:0051409	response to nitrosative stress	0.00724794
144	GO:0098856	intestinal lipid absorption	0.00845127
144	GO:0072537	fibroblast activation	0.00845127
144	GO:0071372	cellular response to follicle-stimulating hormone stimulus	0.00845127
144	GO:0030299	intestinal cholesterol absorption	0.00845127
144	GO:0044597	daunorubicin metabolic process	0.00965328
144	GO:0019321	pentose metabolic process	0.00965328
144	GO:0030638	polyketide metabolic process	0.00965328
144	GO:0044598	doxorubicin metabolic process	0.00965328
144	GO:0030647	aminoglycoside antibiotic metabolic process	0.00965328
144	GO:0009636	response to toxic substance	0.00967889
144	GO:0044281	small molecule metabolic process	0.00994069
144	GO:0071371	cellular response to gonadotropin stimulus	0.010854
144	GO:0042574	retinal metabolic process	0.010854
144	GO:0044241	lipid digestion	0.0120533
144	GO:0016024	CDP-diacylglycerol biosynthetic process	0.0120533
144	GO:0042448	progesterone metabolic process	0.0132514
144	GO:0035729	cellular response to hepatocyte growth factor stimulus	0.0132514
144	GO:0035728	response to hepatocyte growth factor	0.0132514
144	GO:0046341	CDP-diacylglycerol metabolic process	0.0132514
144	GO:0006750	glutathione biosynthetic process	0.0132514
144	GO:0097067	cellular response to thyroid hormone stimulus	0.0132514
144	GO:0006098	pentose-phosphate shunt	0.0132514
144	GO:0051900	regulation of mitochondrial depolarization	0.0132514
144	GO:0044710	single-organism metabolic process	0.0134602
144	GO:0032354	response to follicle-stimulating hormone	0.0144481
144	GO:0051882	mitochondrial depolarization	0.0156435
144	GO:0019184	nonribosomal peptide biosynthetic process	0.0156435
144	GO:0097066	response to thyroid hormone	0.0168376
144	GO:0016137	glycoside metabolic process	0.0180303
144	GO:0019682	glyceraldehyde-3-phosphate metabolic process	0.0180303
144	GO:0001101	response to acid chemical	0.0183124
144	GO:0072348	sulfur compound transport	0.0204119
144	GO:0051156	glucose 6-phosphate metabolic process	0.0204119
144	GO:0034698	response to gonadotropin	0.0216007
144	GO:0015721	bile acid and bile salt transport	0.0227882
144	GO:0050892	intestinal absorption	0.0227882
144	GO:0015949	nucleobase-containing small molecule interconversion	0.0239744
144	GO:0000096	sulfur amino acid metabolic process	0.0239744
144	GO:0006739	NADP metabolic process	0.0251593
144	GO:0003254	regulation of membrane depolarization	0.0263429
144	GO:0006536	glutamate metabolic process	0.0263429
144	GO:0008207	C21-steroid hormone metabolic process	0.0263429
144	GO:0046473	phosphatidic acid metabolic process	0.0287062
144	GO:0006654	phosphatidic acid biosynthetic process	0.0287062
144	GO:1901661	quinone metabolic process	0.0310642
144	GO:0042398	cellular modified amino acid biosynthetic process	0.0310642
144	GO:0006749	glutathione metabolic process	0.0357646
144	GO:0019748	secondary metabolic process	0.0369365
144	GO:0008206	bile acid metabolic process	0.0404443
144	GO:0009069	serine family amino acid metabolic process	0.0404443
144	GO:0019432	triglyceride biosynthetic process	0.0404443
144	GO:0046460	neutral lipid biosynthetic process	0.041611
144	GO:0046463	acylglycerol biosynthetic process	0.041611
144	GO:0003333	amino acid transmembrane transport	0.0427765
144	GO:0001707	mesoderm formation	0.0427765
144	GO:0051186	cofactor metabolic process	0.0433632
144	GO:0051881	regulation of mitochondrial membrane potential	0.0439406
144	GO:0048332	mesoderm morphogenesis	0.0451034
144	GO:0051899	membrane depolarization	0.0451034
144	GO:0071230	cellular response to amino acid stimulus	0.0451034
144	GO:0022600	digestive system process	0.0474252
144	GO:0014823	response to activity	0.0474252
192	GO:0051187	cofactor catabolic process	8.09972e-05
192	GO:0055114	oxidation-reduction process	0.00131285
192	GO:0033015	tetrapyrrole catabolic process	0.00439801
192	GO:0046149	pigment catabolic process	0.00439801
192	GO:0042373	vitamin K metabolic process	0.00439801
192	GO:0018231	peptidyl-S-diacylglycerol-L-cysteine biosynthetic process from peptidyl-cysteine	0.00439801
192	GO:0008063	Toll signaling pathway	0.00439801
192	GO:0018230	peptidyl-L-cysteine S-palmitoylation	0.00439801
192	GO:0042167	heme catabolic process	0.00439801
192	GO:0042363	fat-soluble vitamin catabolic process	0.00439801
192	GO:0006787	porphyrin-containing compound catabolic process	0.00439801
192	GO:0009111	vitamin catabolic process	0.00439801
192	GO:0042182	ketone catabolic process	0.00790423
192	GO:0015886	heme transport	0.00790423
192	GO:1904707	positive regulation of vascular smooth muscle cell proliferation	0.00790423
192	GO:0009109	coenzyme catabolic process	0.00877909
192	GO:0010804	negative regulation of tumor necrosis factor-mediated signaling pathway	0.00877909
192	GO:1901678	iron coordination entity transport	0.00965328
192	GO:0018345	protein palmitoylation	0.0131433
192	GO:1990874	vascular smooth muscle cell proliferation	0.0140141
192	GO:1904705	regulation of vascular smooth muscle cell proliferation	0.0140141
192	GO:0018198	peptidyl-cysteine modification	0.0157537
192	GO:0051181	cofactor transport	0.0157537
192	GO:0015949	nucleobase-containing small molecule interconversion	0.0174907
192	GO:0042168	heme metabolic process	0.0200911
192	GO:0006775	fat-soluble vitamin metabolic process	0.0200911
192	GO:1901661	quinone metabolic process	0.0226854
192	GO:0051186	cofactor metabolic process	0.0234586
192	GO:0006778	porphyrin-containing compound metabolic process	0.0244116
192	GO:0001960	negative regulation of cytokine-mediated signaling pathway	0.0244116
192	GO:0043525	positive regulation of neuron apoptotic process	0.0252737
192	GO:0006749	glutathione metabolic process	0.0261352
192	GO:0060761	negative regulation of response to cytokine stimulus	0.026996
192	GO:0010803	regulation of tumor necrosis factor-mediated signaling pathway	0.0304324
192	GO:0033013	tetrapyrrole metabolic process	0.0330028
192	GO:0007613	memory	0.0330028
192	GO:0042440	pigment metabolic process	0.0347131
192	GO:1901216	positive regulation of neuron death	0.0372735
192	GO:0045454	cell redox homeostasis	0.039828
192	GO:0048661	positive regulation of smooth muscle cell proliferation	0.0423766
192	GO:1990748	cellular detoxification	0.0440723
192	GO:0098869	cellular oxidant detoxification	0.0440723
192	GO:0098754	detoxification	0.047456
192	GO:2000379	positive regulation of reactive oxygen species metabolic process	0.0483002
224	GO:0002573	myeloid leukocyte differentiation	0.00230686
224	GO:0006108	malate metabolic process	0.00329996
224	GO:0051901	positive regulation of mitochondrial depolarization	0.00395887
224	GO:1904181	positive regulation of membrane depolarization	0.00461741
224	GO:0055114	oxidation-reduction process	0.0057741
224	GO:0010839	negative regulation of keratinocyte proliferation	0.00659085
224	GO:0045730	respiratory burst	0.00659085
224	GO:0042554	superoxide anion generation	0.00724794
224	GO:0051900	regulation of mitochondrial depolarization	0.00724794
224	GO:0030099	myeloid cell differentiation	0.00785992
224	GO:0051882	mitochondrial depolarization	0.00856103
224	GO:0010837	regulation of keratinocyte proliferation	0.00987267
224	GO:0045616	regulation of keratinocyte differentiation	0.00987267
224	GO:0034453	microtubule anchoring	0.00987267
224	GO:0002521	leukocyte differentiation	0.0100421
224	GO:0019359	nicotinamide nucleotide biosynthetic process	0.010528
224	GO:0019363	pyridine nucleotide biosynthetic process	0.010528
224	GO:0072525	pyridine-containing compound biosynthetic process	0.0118374
224	GO:0043616	keratinocyte proliferation	0.0118374
224	GO:0006739	NADP metabolic process	0.0137989
224	GO:0090200	positive regulation of release of cytochrome c from mitochondria	0.0137989
224	GO:0003254	regulation of membrane depolarization	0.014452
224	GO:1903131	mononuclear cell differentiation	0.014452
224	GO:0006968	cellular defense response	0.014452
224	GO:0030224	monocyte differentiation	0.014452
224	GO:0006801	superoxide metabolic process	0.0157572
224	GO:0000768	syncytium formation by plasma membrane fusion	0.0157572
224	GO:0006949	syncytium formation	0.0164092
224	GO:0045604	regulation of epidermal cell differentiation	0.0170609
224	GO:0002479	antigen processing and presentation of exogenous peptide antigen via MHC class I, TAP-dependent	0.0203139
224	GO:0042590	antigen processing and presentation of exogenous peptide antigen via MHC class I	0.0222613
224	GO:0090199	regulation of release of cytochrome c from mitochondria	0.0222613
224	GO:0045682	regulation of epidermis development	0.0242056
224	GO:0051881	regulation of mitochondrial membrane potential	0.0242056
224	GO:0001942	hair follicle development	0.0248529
224	GO:0022404	molting cycle process	0.0248529
224	GO:0022405	hair cycle process	0.0248529
224	GO:0051193	regulation of cofactor metabolic process	0.0248529
224	GO:0051899	membrane depolarization	0.0248529
224	GO:0051196	regulation of coenzyme metabolic process	0.0248529
224	GO:0098773	skin epidermis development	0.0254999
224	GO:0030097	hemopoiesis	0.0255605
224	GO:0048534	hematopoietic or lymphoid organ development	0.0279034
224	GO:0001836	release of cytochrome c from mitochondria	0.0280844
224	GO:1903845	negative regulation of cellular response to transforming growth factor beta stimulus	0.0287296
224	GO:0030512	negative regulation of transforming growth factor beta receptor signaling pathway	0.0287296
224	GO:0045454	cell redox homeostasis	0.030019
224	GO:0061045	negative regulation of wound healing	0.030019
224	GO:0042303	molting cycle	0.0306631
224	GO:0030316	osteoclast differentiation	0.0306631
224	GO:0042633	hair cycle	0.0306631
224	GO:0002520	immune system development	0.030857
224	GO:1903035	negative regulation of response to wounding	0.0319504
224	GO:0002474	antigen processing and presentation of peptide antigen via MHC class I	0.0358035
224	GO:0048010	vascular endothelial growth factor receptor signaling pathway	0.0383652
224	GO:0030216	keratinocyte differentiation	0.0390047
224	GO:0002376	immune system process	0.0405339
224	GO:0043648	dicarboxylic acid metabolic process	0.042197
224	GO:0017015	regulation of transforming growth factor beta receptor signaling pathway	0.042197
224	GO:1903844	regulation of cellular response to transforming growth factor beta stimulus	0.042197
224	GO:0030856	regulation of epithelial cell differentiation	0.0428344
224	GO:0090101	negative regulation of transmembrane receptor protein serine/threonine kinase signaling pathway	0.0434715
325	GO:0006809	nitric oxide biosynthetic process	0.000294941
325	GO:0046209	nitric oxide metabolic process	0.000355669
325	GO:2001057	reactive nitrogen species metabolic process	0.000404889
325	GO:1903409	reactive oxygen species biosynthetic process	0.0004754
325	GO:0072593	reactive oxygen species metabolic process	0.0031644
325	GO:0046477	glycosylceramide catabolic process	0.00329996
325	GO:0007271	synaptic transmission, cholinergic	0.00329996
325	GO:0051001	negative regulation of nitric-oxide synthase activity	0.00329996
325	GO:1904406	negative regulation of nitric oxide metabolic process	0.00395887
325	GO:0045019	negative regulation of nitric oxide biosynthetic process	0.00395887
325	GO:0042180	cellular ketone metabolic process	0.00430978
325	GO:0070493	thrombin receptor signaling pathway	0.00461741
325	GO:0032769	negative regulation of monooxygenase activity	0.00461741
325	GO:1903427	negative regulation of reactive oxygen species biosynthetic process	0.00527558
325	GO:0055114	oxidation-reduction process	0.0057741
325	GO:0046514	ceramide catabolic process	0.0059334
325	GO:0046479	glycosphingolipid catabolic process	0.0059334
325	GO:0042182	ketone catabolic process	0.0059334
325	GO:0019430	removal of superoxide radicals	0.00659085
325	GO:0019377	glycolipid catabolic process	0.00659085
325	GO:0009109	coenzyme catabolic process	0.00659085
325	GO:0034975	protein folding in endoplasmic reticulum	0.00724794
325	GO:0006677	glycosylceramide metabolic process	0.00724794
325	GO:0051354	negative regulation of oxidoreductase activity	0.00724794
325	GO:0071450	cellular response to oxygen radical	0.00790466
325	GO:0071451	cellular response to superoxide	0.00790466
325	GO:0000303	response to superoxide	0.00856103
325	GO:0000305	response to oxygen radical	0.00856103
325	GO:0030149	sphingolipid catabolic process	0.00921703
325	GO:0051187	cofactor catabolic process	0.010528
325	GO:0046466	membrane lipid catabolic process	0.010528
325	GO:2000378	negative regulation of reactive oxygen species metabolic process	0.0151048
325	GO:0050999	regulation of nitric-oxide synthase activity	0.0157572
325	GO:0006801	superoxide metabolic process	0.0157572
325	GO:1901661	quinone metabolic process	0.0170609
325	GO:0032768	regulation of monooxygenase activity	0.0183632
325	GO:0043525	positive regulation of neuron apoptotic process	0.0190138
325	GO:0045428	regulation of nitric oxide biosynthetic process	0.0216125
325	GO:0006521	regulation of cellular amino acid metabolic process	0.0222613
325	GO:1903426	regulation of reactive oxygen species biosynthetic process	0.0254999
325	GO:0009311	oligosaccharide metabolic process	0.0267929
325	GO:0033238	regulation of cellular amine metabolic process	0.0280844
325	GO:1901216	positive regulation of neuron death	0.0280844
325	GO:0051341	regulation of oxidoreductase activity	0.0293745
325	GO:0006687	glycosphingolipid metabolic process	0.030019
325	GO:1990748	cellular detoxification	0.0332362
325	GO:0098869	cellular oxidant detoxification	0.0332362
325	GO:0098754	detoxification	0.0358035
325	GO:0006672	ceramide metabolic process	0.0358035
325	GO:0006805	xenobiotic metabolic process	0.0377253
325	GO:0043066	negative regulation of apoptotic process	0.0384241
325	GO:0043086	negative regulation of catalytic activity	0.0392914
325	GO:0043069	negative regulation of programmed cell death	0.0394367
325	GO:0071466	cellular response to xenobiotic stimulus	0.0396439
325	GO:0045471	response to ethanol	0.0402827
325	GO:0009410	response to xenobiotic stimulus	0.0428344
325	GO:0044106	cellular amine metabolic process	0.0434715
325	GO:0060548	negative regulation of cell death	0.0448141
325	GO:0044712	single-organism catabolic process	0.0472936
325	GO:0009308	amine metabolic process	0.0479209
