# Supplementary material for: Characterisation of the NRF2 transcriptional network and its response to chemical insult in primary human hepatocytes: implications for prediction of drug-induced liver injury
Source: Arch Toxicol. 2018 Nov 13;93(2):385–99. doi: 10.1007/s00204-018-2354-1 (PMC6373176; doi:10.1007/s00204-018-2354-1)
Supplement: Supplementary file 10 — Supplementary material 10 (XLSX 36 KB) [file 204_2018_2354_MOESM10_ESM.xlsx]

## Sheet: Compound BR Classification
Compound	Classification	Human sub-cell		Human cell		Human in vivo		Rodent sub-cell		Rodent cell		Rodent in vivo		Electrophilic	Notes
2,4-dinitrophenol	Bioactivated							1							enzymic nitro reduction (to nitro radical anion?)
acetaminophen	Bioactivated	12		13		80		21		81		21
aflatoxin B1	Bioactivated	3						2				4
alpidem	Bioactivated	5 6		5											analogue of zolpidem
amiodarone	Bioactivated	7													mechanism-based CYP2J2 inhibitor via apparent covalent adduction
amitriptyline	Bioactivated	8
benzbromarone	Bioactivated	22		22				82 83				22			analogue of amiodarone
bromobenzene	Bioactivated			84				85		86		87
bromoethylamine	Bioactivated											11
buspirone	Bioactivated	12 13		13
butylated hydroxyanisole	Bioactivated							14				14
carbamazepine	Bioactivated	12		5		88		21				21			conflict of HH CB data
carbon tetrachloride	Bioactivated	15								16		16			trichloromethyl free radical
chloramphenicol	Bioactivated					89		89 90		89		89 90
chlormadinone	Bioactivated			17
chlorpromazine	Bioactivated	18								91
cimetidine	Bioactivated	107
clofibrate	Bioactivated									19					forms acyl glucuronide
clomipramine	Bioactivated	20
clozapine	Bioactivated	21 22 23		22 23				21				21
colchicine	Bioactivated	24						24
coumarin	Bioactivated	26						26				25
cyclophosphamide	Bioactivated	28						27							metabolized to acrolein
cyclosporine A	Bioactivated							29
danazol	Bioactivated											30			mechanism-based P450 inhibitor via haem adduction
diazepam	Bioactivated	31													mechanism-based P450 inhibitor via apparent covalent adduction
diclofenac	Bioactivated	12		13		92		21		93		92
disulfiram	Bioactivated	32										32 33
doxorubicin	Bioactivated			34
enalapril	Bioactivated									35
erythromycin ethylsuccinate	Bioactivated	22
ethanol	Bioactivated							37				36			hydroxyethyl free radical
ethinylestradiol	Bioactivated	22 23		22 23						38
etoposide	Bioactivated	39
fenofibrate	Bioactivated	40				41									forms acyl glucuronide
fluoxetine hydrochloride	Bioactivated	22		22
fluphenazine	Bioactivated	42													oxidation by isolated enzyme
flutamide	Bioactivated	5 22		5 22						43
furosemide	Bioactivated	22						21				21
gemfibrozil	Bioactivated	46				45						44			forms acyl glucuronide that undergoes oxidative bioactivation
griseofulvin	Bioactivated											47
hexachlorobenzene	Bioactivated					48						49
hydroxyzine	Bioactivated					50									the R form of the main metabolite of hydroxyzine (levocetirizine) is metabolized to mercapturates in humans
ibuprofen	Bioactivated	12		13											conflict of in vitro bioactivation data
imipramine	Bioactivated	5 22		5 22				21 94				21 22
indomethacin	Bioactivated	12 22		13 22		95		21				21			forms acyl glucuronide
iproniazid	Bioactivated	62						62				63			bioactivated species is drug's metabolite
isoniazid	Bioactivated	21 96		97		98		21				21 96
ketoconazole	Bioactivated	64
mefenamic acid	Bioactivated	20		99		100				99		99			undergoes oxidative bioactivation, and forms acyl glucuronide and thioester conjugates
meloxicam	Bioactivated	12 13		13											conflict of in vitro bioactivation data
methapyrilene	Bioactivated	101						101		101		101 102
methimazole	Bioactivated									65
methylene dianiline	Bioactivated											67 68
monocrotaline	Bioactivated							69
naproxen	Bioactivated					71						70			forms acyl glucuronide
nefazodone	Bioactivated	5 12 13		5 13
nifedipine	Bioactivated	107
nimesulide	Bioactivated	72		73				72
nitrofurantoin	Bioactivated	74													enzymic reduction to a redox cycling species (nitro radical anion?)
nitrosodiethylamine	Bioactivated	113										114
N-nitrosomorpholine	Bioactivated											114
omeprazole	Bioactivated	107													reactive under acidic conditions
phenacetin	Bioactivated					75		103				75
phenylbutazone	Bioactivated	107
phenytoin	Bioactivated	22		22				76
propranolol	Bioactivated	12 13 22		13 22
quinidine	Bioactivated	107
ranitidine	Bioactivated	107
rifampicin	Bioactivated	107
rosiglitazone maleate	Bioactivated	5 22 78		5 22				78
simvastatin	Bioactivated	12 13		12 13											conflict of in vitro bioactivation data
sulindac	Bioactivated	107
tacrine	Bioactivated	22 79		22				79
tamoxifen	Bioactivated	22 61		22				61
terbinafine	Bioactivated	60						60
tetracycline	Bioactivated	107
thioacetamide	Bioactivated									58 59
thioridazine	Bioactivated	57
ticlopidine	Bioactivated	5 22		5 22
tolbutamide	Bioactivated	52										53			reactive species is a moiety of the drug released by metabolism
trimethadione	Bioactivated	56													oxidation by isolated enzyme
valproic acid	Bioactivated	22		22		104 105				106		22 105 106
allyl alcohol	Reactive									118				110 118	reacts with GSH spontaneously; depletes cellular GSH; metabolized to more electrophilic species
azathioprine	Reactive	9 107		10										9 10 107	reacts with GSH spontaneously; GST substrate; pro-drug of thiol that is metabolized to protein-reactive derivative
captopril	Reactive											109 120		109 120	reacts with proteins spontaneously; depletes cellular GSH
diethyl maleate	Reactive			120						121				112 120 121	reacts with GSH spontaneously; GST substrate; depletes cellular GSH
lomustine	Reactive							121						110 122 123	reacts with DNA and proteins spontaneously; metabolized to more electrophilic species
methyldopa	Reactive	107						66						66 107	undergoes autoxidation, and forms GSH and protein conjugates in vitro
naphthyl isothiocyanate	Reactive									124				112 124	reacts with proteins and GSH spontaneously; depletes cellular GSH
N-methyl-N-nitrosourea	Reactive											115		115	reacts with DNA spontaneously
phorone	Reactive							116		117		116		116 117	GST substrate; depletes cellular GSH [does not react with GSH spontaneously]
propylthiouracil	Reactive	107		77										77 107	reacts with GSH spontaneously; metabolized to more electrophilic species
allopurinol	Not BR	107
amphotericin B	Not BR	107
aspirin	Not BR	5		5
caffeine	Not BR	5 23		5 23
chlorpropamide	Not BR	107
ciprofloxacin	Not BR			23
dantrolene	Not BR							55
dexamethasone	Not BR	107
diltiazem	Not BR	107
labetalol	Not BR	107
nitrofurazone	Not BR	54
phenobarbital	Not BR	107
sulfasalazine	Not BR	107
sulpiride	Not BR	107
theophylline	Not BR	12		5 13
venlafaxine	Not BR	5		5
WY-14643 [pirinixic acid]	Not BR							51
2-nitrofluorene	Unknown
acarbose	Unknown
acetamide	Unknown
acetamidofluorene	Unknown
acetazolamide	Unknown
adapin [doxepin]	Unknown
ajmaline	Unknown
bendazac	Unknown
benziodarone	Unknown														iodo isotopologue of benzbromarone; analogue of amiodarone
bucetin	Unknown
buthionine sulfoximine	Unknown
chlormezanone	Unknown
chlorpheniramine	Unknown
cycloheximide	Unknown
disopyramide	Unknown
ethambutol	Unknown
ethionamide	Unknown
ethionine	Unknown
famotidine	Unknown
galactosamine	Unknown
glibenclamide	Unknown
haloperidol	Unknown
lornoxicam	Unknown
metformin	Unknown
methyltestosterone	Unknown
mexiletine	Unknown
moxisylyte	Unknown
nicotinic acid	Unknown
papaverine	Unknown
pemoline	Unknown
penicillamine	Unknown
perhexiline	Unknown
phalloidin	Unknown
phenylanthranilic acid	Unknown
promethazine	Unknown
rotenone	Unknown
tannic acid	Unknown
tiopronin	Unknown
triazolam	Unknown
tunicamycin	Unknown
vitamin A [retinol]	Unknown														biological anti-oxidant
Direct evidence of bioactivation/reactivity
Evidence for lack of bioactivation
Significant indirect evidence of bioactivation/reactivity

## Sheet: References
1	Eiseman JL, Gehring PJ and Gibson JE (1974) Kinetics of in vitro nitro reduction of 2,4-dinitrophenol by rat liver homogenates. Toxicol Appl Pharmacol 27:140-144.
2	Dohnal V, Wu Q and Kuča K (2014) Metabolism of aflatoxins: key enzymes and interindividual as well as interspecies differences. Arch Toxicol 88:1635-1644.
3	Ramsdell HS, Parkinson A, Eddy AC and Eaton DL (1991) Bioactivation of aflatoxin B1 by human liver microsomes: role of cytochrome P450 IIIA enzymes. Toxicol Appl Pharmacol 108:436-447.
4	Nayak S, Tanuja P and Sashidhar RB (2009) Synthesis and characterization of mercapturic acid (N-acetyl-L-cysteine)-aflatoxin B1 adduct and its quantitation in rat urine by an enzyme immunoassay. J AOAC Int 92:487-495.
5	Usui T, Mise M, Hashizume T, Yabuki M and Komuro S (2009) Evaluation of the potential for drug-induced liver injury based on in vitro covalent binding to human liver proteins. Drug Metab Dispos 37:2383-2392.
6	Inoue K, Fukuda K, Yoshimura T and Kusano K (2015) Comparison of the reactivity of trapping reagents toward electrophiles: cysteine derivatives can be bifunctional trapping reagents. Chem Res Toxicol 28:1546-1555.
7	Karkhanis A, Lam HY, Venkatesan G, Koh SK, Chai CL, Zhou L, Hong Y, Kojodjojo P and Chan EC (2016) Multiple modes of inhibition of human cytochrome P450 2J2 by dronedarone, amiodarone and their active metabolites. Biochem Pharmacol 107:67-80.
8	Wen B, Ma L and Zhu M (2008) Bioactivation of the tricyclic antidepressant amitriptyline and its metabolite nortriptyline to arene oxide intermediates in human liver microsomes and recombinant P450s. Chem Biol Interact 173:59-67.
9	Eklund BI, Moberg M, Bergquist J and Mannervik B (2006) Divergent activities of human glutathione transferases in the bioactivation of azathioprine. Mol Pharmacol 70:747-754.
10	Shin JY, Wey M, Umutesi HG, Sun X, Simecka J and Heo J (2016) Thiopurine prodrugs mediate immunosuppressive effects by interfering with Rac1 protein function. J Biol Chem 291:13699-13714.
11	Shipkova P, Vassallo JD, Aranibar N, Hnatyshyn S, Zhang H, Clayton TA, Cantor GH, Sanders M, Coen M, Lindon JC, Holmes E, Nicholson JK and Lehman-McKeeman L (2011) bromoethanamine identified by stable isotope labelling: evidence for carbamoylation and glutathione conjugation. Xenobiotica 41:144-154.
12	Obach RS, Kalgutkar AS, Soglia JR and Zhao SX (2008) Can in vitro metabolism-dependent covalent binding data in liver microsomes distinguish hepatotoxic from nonhepatotoxic drugs? An analysis of 18 drugs with consideration of intrinsic clearance and daily dose. Chem Res Toxicol 21:1814-1822.
13	Bauman JN, Kelly JM, Tripathy S, Zhao SX, Lam WW, Kalgutkar AS and Obach RS (2009) Can in vitro metabolism-dependent covalent binding data distinguish hepatotoxic from nonhepatotoxic drugs? An analysis using human hepatocytes and liver S-9 fraction. Chem Res Toxicol 22:332-340. Martin U, Temple RM, Winney RJ and Prescott LF (1993) The disposition of paracetamol and its conjugates conjugates durin…
14	Tajima K, Hashizaki M, Yamamoto K and Mizutani T (1991) Identification and structure characterization of S-containing metabolites of 3-tert-butyl-4-hydroxyanisole in rat urine and liver microsomes. Drug Metab Dispos 19:1028-1033.
15	Trudell JR, Bösterling B and Trevor AJ (1982) Reductive metabolism of carbon tetrachloride by human cytochromes P-450 reconstituted in phospholipid vesicles: mass spectral identification of trichloromethyl radical bound to dioleoyl phosphatidylcholine. Proc Natl Acad Sci USA 79:2678-2682.
16	Weber LW, Boll M and Stampfl A (2003) Hepatotoxicity and mechanism of action of haloalkanes: carbon tetrachloride as a toxicological model. Crit Rev Toxicol 33:105-136.
17	Baumann A, Kerdar RS, Cramer P, Feser W, Blode H, Salomon A and Kuhnz W (1996) Use of rat and human liver slices for the detection of steroid hormone-induced DNA-adducts in vitro by means of the (32)P-postlabeling technique. Pharmacol Toxicol 78:214-223.
18	Wen B and Zhou M (2009) Metabolic activation of the phenothiazine antipsychotics chlorpromazine and thioridazine to electrophilic iminoquinone species in human liver microsomes and recombinant P450s. Chem Biol Interact 181:220-226.
19	Ghaoui R, Sallustio BC, Burcham PC and Fontaine FR (2003) UDP-glucuronosyltransferase-dependent bioactivation of clofibric acid to a DNA-damaging intermediate in mouse hepatocytes. Chem Biol Interact 145:201-211.
20	Zheng J, Ma L, Xin B, Olah T, Humphreys WG and Zhu M (2007) Screening and identification of GSH-trapped reactive metabolites using hybrid triple quadruple linear ion trap mass spectrometry. Chem Res Toxicol 20:757-766.
21	Masubuchi N, Makino C and Murayama N (2007) Prediction of in vivo potential for metabolic activation of drugs into chemically reactive intermediate: correlation of in vitro and in vivo generation of reactive intermediates and in vitro glutathione conjugate formation in rats and humans. Chem Res Toxicol 20:455-464.
22	Nakayama S, Atsumi R, Takakusa H, Kobayashi Y, Kurihara A, Nagai Y, Nakai D and Okazaki O (2009) A zone classification system for risk assessment of idiosyncratic drug toxicity using daily dose and covalent binding. Drug Metab Dispos, 37:1970-1977.
23	Lassila T, Rousu T, Mattila S, Chesné C, Pelkonen O, Turpeinen M and Tolonen A (2015) Formation of GSH-trapped reactive metabolites in human liver microsomes, S9 fraction, HepaRG-cells, and human hepatocytes. J Pharm Biomed Anal 115:345-351.
24	Guo X, Lin D, Li W, Wang K, Peng Y and Zheng J (2016) Electrophilicities and protein covalent binding of demethylation metabolites of colchicine. Chem Res Toxicol 29:296-302.
25	Lake BG (1984) Investigations into the mechanism of coumarin-induced hepatotoxicity in the rat. Arch Toxicol Suppl 7:16-29.
26	Lake BG, Gaudin H, Price RJ and Walters DG (1992) Metabolism of [3-14C]coumarin to polar and covalently bound products by hepatic microsomes from the rat, Syrian hamster, gerbil and humans. Food Chem Toxicol 30:105-115.
27	Marinello AJ, Bansal SK, Paul B, Koser PL, Love J, Struck RF and Gurtoo HL (1984) Metabolism and binding of cyclophosphamide and its metabolite acrolein to rat hepatic microsomal cytochrome P-450. Cancer Res 44:4615-4621.
28	Bohnenstengel F, Eichelbaum M, Golbs E and Kroemer HK (1997) High-performance liquid chromatographic determination of acrolein as a marker for cyclophosphamide bioactivation in human liver microsomes. J Chromatogr B 692:163-168.
29	Sadrieh N and Thomas PE (1994) Characterization of rat cytochrome P450 isozymes involved in the covalent binding of cyclosporin A to microsomal proteins. Toxicol Appl Pharmacol 127:222-232.
30	White IN (1978) Metabolic activation of acetylenic substituents to derivatives in the rat causing the loss of hepatic cytochrome P-450 and haem. Biochem J 174:853-861.
31	Nishiya Y, Nakamura K, Okudaira N, Abe K, Kobayashi N and Okazaki O (2010) Effects of organic solvents on the time-dependent inhibition of CYP3A4 by diazepam. Xenobiotica 40:1-8.
32	Hu P, Jin L and Baillie TA (1997) Studies on the metabolic activation of disulfiram in rat.Evidence for electrophilic S-oxygenated metabolites as inhibitors of aldehyde dehydrogenase and precursors of urinary N-acetylcysteine conjugates. J Pharmacol Exp Ther 281:611-617.
33	Erve JC, Jensen ON, Valentine HS, Amarnath V and Valentine WM (2000) Disulfiram generates a stable N,N-diethylcarbamoyl adduct on Cys-125 of rat hemoglobin beta-chains in vivo. Chem Res Toxicol 13:237-244.
34	Finn NA, Findley HW and Kemp ML (2011) A switching mechanism in doxorubicin bioactivation can be exploited to control doxorubicin toxicity. PLoS Comput Biol 7:e1002151.
35	Jurima-Romet M and Huang HS (1994) Comparison of the cytotoxicity of ACE inhibitors and effects of cytochrome P-450 and glutathione modulation in primary rat hepatocyte cultures. Toxicol In Vitro 8:529-531.
36	Iimuro Y, Bradford BU, Gao W, Kadiiska M, Mason RP, Stefanovic B, Brenner DA and Thurman RG (1996) Detection of a-hydroxyethyl free radical adducts in the pancreas after chronic exposure to alcohol in the rat. Mol Pharmacol 50:656-661.
37	Albano E, Parola M, Comoglio A and Dianzani MU (1993) Evidence for the covalent binding of hydroxyethyl radicals to rat liver microsomal proteins. Alcohol 28:453-459.
38	Larrauri A, Castell JV, Garrido G, Berenguer J and Gómez-Lechón MJ (1992) S-adenosyl-L-methionine reverses the cholestatic effect of ethinylestradiol in rat hepatocytes by increasing its catabolism. Cell Biol Toxicol 8:13-26.
39	Zheng N, Pang S, Oe T, Felix CA, Wehrli S and Blair IA (2006) Characterization of an etoposide-glutathione conjugate derived from metabolic activation by human cytochrome P450. Curr Drug Metab 7:897-911.
40	Tojcic J, Benoit-Biancamano MO, Court MH, Straka RJ, Caron P and Guillemette C (2009) In vitro glucuronidation of fenofibric acid by human UDP-glucuronosyltransferases and liver microsomes. Drug Metab Dispos 37:2236-2243.
41	Weil A, Caldwell J and Strolin-Benedetti M (1990) The metabolism and disposition of 14C-fenofibrate in human volunteers. Drug Metab Dispos 18:115-120.
42	Yang X and Kulkarni AP (1997) Oxidation of phenothiazines by human term placental peroxidase in non-smokers. Teratog Carcinog Mutagen 17:139-151.
43	Fau D, Eugene D, Berson A, Letteron P, Fromenty B, Fisch C and Pessayre D (1994) Toxicity of the antiandrogen flutamide in isolated rat hepatocytes. J Pharmacol Exp Ther 269:954-962.
44	Thomas BF, Burgess JP, Coleman DP, Scheffler NM, Jeffcoat AR and Dix KJ (1999) Isolation and identification of novel metabolites of gemfibrozil in rat urine. Drug Metab Dispos 27:147-157.
45	Nakagawa A, Shigeta A, Iwabuchi H, Horiguchi M, Nakamura K and Takahagi H (1991) Simultaneous determination of gemfibrozil and its metabolites in plasma and urine by a fully automated high performance liquid chromatographic system. Biomed Chromatogr 5:68-73.
46	Baer BR, DeLisle RK and Allen A (2009) Benzylic oxidation of gemfibrozil-1-O-b-glucuronide by P450 2C8 leads to heme alkylation and irreversible inhibition. Chem Res Toxicol 22:1298-1309.
47	Bellingham RM, Gibbs AH, de Matteis F, Lian LY and Roberts GC (1995) Determination of the structure of an N-substituted protoporphyrin isolated from the livers of griseofulvin-fed mice. Biochem J 307 (Pt 2): 505-512.
48	To-Figueras J, Sala M, Otero R, Barrot C, Santiago-Silva M, Rodamilans M, Herrero C, Grimalt J and Sunyer J (1997) Metabolism of hexachlorobenzene in humans: association between serum levels and urinary metabolites in a highly exposed population. Environ Health Perspect 105:78-83.
49	den Besten C, Bennik MH, Bruggeman I, Schielen P, Kuper F, Brouwer A, Koeman JH, Vos JG, and Van Bladeren PJ (1993) The role of oxidative metabolism in hexachlorobenzene-induced porphyria and thyroid hormone homeostasis: a comparison with pentachlorobenzene in a 13-week feeding study. Toxicol Appl Pharmacol 119:181-194.
50	Benedetti MS, Plisnier M, Kaise J, Maier L, Baltes E, Arendt C and McCracken N (2001) Absorption, distribution, metabolism and excretion of [14C]levocetirizine, the R enantiomer of cetirizine, in healthy volunteers. Eur J Clin Pharmacol 57:571-582.
51	Goel SK, Lalwani ND, Fahl WE and Reddy JK (1985) Lack of covalent binding of peroxisome proliferators nafenopin and Wy-14 643 to DNA in vivo and in vitro. Toxicol Lett 24:37-43.
52	Wen B, Ma L, Nelson SD and Zhu M (2008) High-throughput screening and characterization of reactive metabolites using polarity switching of hybrid triple quadrupole linear ion trap mass spectrometry. Anal Chem 80:1788-1799.
53	Guan X, Davis MR, Tang C, Jochheim CM, Jin L and Baillie TA (1999) Identification of S-(n-butylcarbamoyl)glutathione, a reactive carbamoylating metabolite of tolbutamide in the rat, and evaluation of its inhibitory effects on glutathione reductase in vitro. Chem Res Toxicol 12:1138-1143.
54	Polnaszek CF, Peterson FJ, Holtzman JL and Mason RP (1984) No detectable reaction of the anion radical metabolite of nitrofurans with reduced glutathione or macro-molecules. Chem Biol Interact 51:263-271.
55	Durham JA, Gandolfi AJ and Bentley JB (1984) Hepatotoxicological evaluation of dantrolene sodium. Drug Chem Toxicol 7:23-40.
56	Parman T, Chen G and Wells PG (1998) Free radical intermediates of phenytoin and related teratogens. Prostaglandin H synthase-catalyzed bioactivation, electron paramagnetic resonance spectrometry, and photochemical product analysis. J Biol Chem 273:25079-25088.
57	Wen B and Zhou M (2009) Metabolic activation of the phenothiazine antipsychotics chlorpromazineand thioridazine to electrophilic iminoquinone species in human liver microsomes and recombinant P450s. Chem Biol Interact 181:220-226.
58	Koen YM, Sarma D, Hajovsky H, Galeva NA, Williams TD, Staudinger JL and Hanzlik RP (2013) Protein targets of thioacetamide metabolites in rat hepatocytes. Chem Res Toxicol 26:564-574.
59	Sarma D, Hajovsky H, Koen YM, Galeva NA, Williams TD, Staudinger JL and Hanzlik RP (2012) Covalent modification of lipids and proteins in rat hepatocytes and in vitro by thioacetamide metabolites. Chem Res Toxicol 25:1868-1877.
60	Iverson SL and Uetrecht JP (2001) Identification of a reactive metabolite of terbinafine: insights into terbinafine-induced hepatotoxicity. Chem Res Toxicol 14:175-181.
61	White IN, De Matteis F, Gibbs AH, Lim CK, Wolf CR, Henderson C and Smith LL (1995) Species differences in the covalent binding of [14C]tamoxifen to liver microsomes and the forms of cytochrome P450 involved. Biochem Pharmacol 49:1035-1042.
62	Nelson SD, Mitchell JR, Timbrell JA, Snodgrass WR and Corcoran GB (1976) Isoniazid and iproniazid: activation of metabolites to toxic intermediates in man and rat. Science 193:901-903.
63	Nelson SD, Mitchell JR, Snodgrass WR and Timbrell JA (1978) Hepatotoxicity and metabolism of iproniazid and isopropylhydrazine. J Pharmacol Exp Ther 206:574-585.
64	Argoti D, Liang L, Conteh A, Chen L, Bershas D, Yu CP, Vouros P and Yang E (2005) Cyanide trapping of iminium ion reactive intermediates followed by detection and structure identification using liquid chromatography-tandem mass spectrometry (LC-MS/MS). Chem Res Toxicol 18:1537-1544.
65	Heidari R, Babaei H and Eghbal M (2013) Mechanisms of methimazole cytotoxicity in isolated rat hepatocytes. Drug Chem Toxicol 36:403-411.
66	Haenen GRMM, Jansen FP, Vermeulen NPE and Bast A (1991) Activation of the microsomal glutathione S-transferase by metabolites of a-methyldopa. Arch Biochem Biophys 287:48-52.
67	Kautiainen A, Wachtmeister CA and Ehrenberg L (1998) Characterization of hemoglobin adducts from a 4, 4'-methylenedianiline metabolite evidently produced by peroxidative oxidation in vivo. Chem Res Toxicol 11:614-621.
68	Chen K, Cole RB, Santa Cruz V, Blakeney EW, Kanz MF and Dugas TR (2008) Characterization of biliary conjugates of 4,4'-methylenedianiline in male versus female rats. Toxicol Appl Pharmacol 232:190-202.
69	Reid MJ, Lamé MW, Morin D, Wilson DW and Segall HJ (1998) Involvement of cytochrome P450 3A in the metabolism and covalent binding of 14C-monocrotaline in rat liver microsomes. J Biochem Mol Toxicol 12:157-166.
70	Lo A, Addison RS, Hooper WD and Dickinson RG (2001) Disposition of naproxen, naproxen acyl glucuronide and its rearrangement isomers in the isolated perfused rat liver. Xenobiotica 31:309-319.
71	Aresta A, Carbonara T, Palmisano F and Zambonin CG (2006) Profiling urinary metabolites of naproxen by liquid chromatography-electrospray mass spectrometry. J Pharm Biomed Anal 41:1312-1316.
72	Zhou L, Pang X, Xie C, Zhong D and Chen X (2015) Chemical and enzymatic transformations of nimesulide to GSH conjugates through reductive and oxidative mechanisms. Chem Res Toxicol 28:2267-2277.
73	Yang M, Chordia MD, Li F, Huang T, Linden J and Macdonald TL (2010) Neutrophil- and myeloperoxidase-mediated metabolism of reduced nimesulide: evidence for bioactivation. Chem Res Toxicol 23:1691-1700.
74	Elton RC, Garle MJ and Fry JR (2000) Glutathione depletion in a liver microsomal assay as an in vitro biomarker for reactive metabolite formation. Biomarkers 5:285-294.
75	Veronese ME, McLean S, D'Souza CA and Davies NW (1985) Formation of reactive metabolites of phenacetin in humans and rats. Xenobiotica 15:929-940.
76	Billings RE and Milton SG (1986) Conversion of phenytoin to reactive metabolites in rat liver microsomes. Adv Exp Med Biol 197:931-939.
77	Waldhauser L and Uetrecht J (1991) Oxidation of propylthiouracil to reactive metabolites by activated neutrophils. Implications for agranulocytosis. Drug Metab Dispos 19:354-359.
78	Alvarez-Sanchez R, Montavon F, Hartung T and Pähler A (2006) Thiazolidinedione bioactivation: a comparison of the bioactivation potentials of troglitazone, rosiglitazone, and pioglitazone using stable isotope-labeled analogues and liquid chromatography tandem mass spectrometry. Chem Res Toxicol 19:1106-1116.
79	Madden S, Spaldin V, Hayes RN, Woolf TF, Pool WF and Park BK (1995) Species variation in the bioactivation of tacrine by hepatic microsomes. Xenobiotica 25:103-116.
80	Lau GS and Critchley JA (1994) The estimation of paracetamol and its major metabolites in both plasma and urine by a single high-performance liquid chromatography assay. J Pharm Biomed Anal 12:1563-1572.
81	Harman AW and McCamish LE (1986) Age-related toxicity of paracetamol in mouse hepatocytes. Biochem Pharmacol 35:1731-1735.
82	Kitagawara Y, Ohe T, Tachibana K, Takahashi K, Nakamura S and Mashino T (2015) Novel bioactivation pathway of benzbromarone mediated by cytochrome P450. Drug Metab Dispos 43:1303-1306.
83	Wang K, Wang H, Peng Y and Zheng J (2016) Identification of epoxide-derived metabolite(s) of benzbromarone. Drug Metab Dispos 44:607-615.
84	Mennes WC, van Holsteijn CW, van Iersel AA, Yap SH, Noordhoek J and Blaauboer BJ (1994) Interindividual variation in biotransformation and cytotoxicity of bromobenzene as determined in primary hepatocyte cultures derived from monkey and human liver. Hum Exp Toxicol 13:415-421.
85	Rombach EM and Hanzlik RP (1999) Detection of adducts of bromobenzene 3,4-oxide with rat liver microsomal protein sulfhydryl groups using specific antibodies. Chem Res Toxicol 12:159-163.
86	Dankovic DA and Billings RE (1985) The role of 4-bromophenol and 4-bromocatechol in bromobenzene covalent binding and toxicity in isolated rat hepatocytes. Toxicol Appl Pharmacol 79:323-331. Mennes WC, van Holsteijn CW, van Iersel AA, Yap SH, Noordhoek J and Blaauboer BJ (1994) Interindividual variation in biotransformation and cytotoxicity of bromobenzene as determined in primary hepatocyte cult…
87	Koen YM, Gogichaeva NV, Alterman MA and Hanzlik RP (2007) A proteomic analysis of bromobenzene reactive metabolite targets in rat liver cytosol in vivo. Chem Res Toxicol 20:511-519.
88	Lertratanangkoon K and Horning MG (1982) Metabolism of carbamazepine. Drug Metab Dispos 10:1-10.
89	Cravedi JP, Perdu-Durand E, Baradat M, Alary J, Debrauwer L and Bories G (1995) Chloramphenicol oxamylethanolamine as an end product of chloramphenicol metabolism in rat and humans: evidence for the formation of a phospholipid adduct. Chem Res Toxicol 8:642-648.
90	Halpert J, Näslund B and Betnér I (1983) Suicide inactivation of rat liver cytochrome P-450 by chloramphenicol in vivo and in vitro. Mol Pharmacol 23:445-452. Cravedi JP, Perdu-Durand E, Baradat M, Alary J, Debrauwer L, and Bories G (1995) Chloramphenicol oxamylethanolamine as an end product of chloramphenicol metabolism in rat and humans: evidence for the formation of a phospholipid adduct. Chem…
91	MacAllister SL, Young C, Guzdek A, Zhidkov N and O'Brien PJ (2013) Molecular cytotoxic mechanisms of chlorpromazine in isolated rat hepatocytes. Can J Physiol Pharmacol 91:56-63.
92	Poon GK, Chen Q, Teffera Y, Ngui JS, Griffin PR, Braun MP, Doss GA, Freeden C, Stearns RA, Evans DC, Baillie TA and Tang W (2001) Bioactivation of diclofenac via benzoquinone imine intermediates-identification of urinary mercapturic acid derivatives in rats and humans. Drug Metab Dispos 29:1608-1613.
93	Kretz-Rommel A and Boelsterli UA (1993) Diclofenac covalent protein binding is dependent on acyl glucuronide formation and is inversely related to P450-mediated acute cell injury in cultured rat hepatocytes. Toxicol Appl Pharmacol 120:155-161.
94	Masubuchi Y, Igarashi S, Suzuki T, Horie T and Narimatsu S (1996) Imipramine-induced inactivation of a cytochrome P450 2D enzyme in rat liver microsomes: in relation to covalent binding of its reactive intermediate. J Pharmacol Exp Ther 279:724-731.
95	Vree TB, van den Biggelaar-Martea M and Verwey-van Wissen CP (1993) Determination of indomethacin, its metabolites and their glucuronides in human plasma and urine by means of direct gradient high-performance liquid chromatographic analysis. Preliminary pharmacokinetics and effect of probenecid. J Chromatogr 616:271-282.
96	Metushi IG, Nakagawa T and Uetrecht J (2012) Direct oxidation and covalent binding of isoniazid to rodent liver and human hepatic microsomes: humans are more like mice than rats. Chem Res Toxicol 25:2567-2576.
97	Koen Y, Galeva N, Hanzlik R, Metushi I, Uetrecht J, Lu J and Watkins P (2014) Identification of protein targets for isoniazid reactive metabolites. https://hbc.ku.edu/abstracts-d1-d4-2014 (accessed October 1st 2014)
98	Meng X, Maggs JL, Usui T, Whitaker P, French NS, Naisbitt DJ and Park BK (2015) Auto-oxidation of isoniazid leads to isonicotinic-lysine adducts on human serum albumin. Chem Res Toxicol 28: 51-58.
99	Grillo MP, Tadano Lohr M and Wait JC (2012)Metabolic activation of mefenamic acid leading to mefenamyl-S-acyl-glutathione adduct formation in vitro and in vivo in rat. Drug Metab Dispos 40:1515-1526.
100	Sato J, Yamane Y, Ito K and Bando H (1993) Structures of mefenamic acid metabolites from human urine. Biol Pharm Bull 16:811-812.
101	Graham EE, Walsh RJ, Hirst CM, Maggs JL, Martin S, Wild MJ, Wilson ID, Harding JR, Kenna JG, Peter RM, Williams DP and Park BK (2008) Identification of the thiophene ring of methapyrilene as a novel bioactivation-dependent hepatic toxicophore. J Pharmacol Exp Ther 326:657-671.
102	Anderson NL, Copple DC, Bendele RA, Probst GS and Richardson FC (1992) Covalent protein modifications and gene expression changes in rodent liver following administration of methapyrilene: a study using two-dimensional electrophoresis. Fundam Appl Toxicol 18:570-580.
103	Hinson JA (1983) Reactive metabolites of phenacetin and acetaminophen: a review. Environ Health Perspect 49:71-79.
104	Addison RS, Parker-Scott SL, Eadie MJ, Hooper WD and Dickinson RG (2000) Steady-state dispositions of valproate and diflunisal alone and coadministered to healthy volunteers. Eur J Clin Pharmacol 56:715-721.
105	Gopaul SV, Farrell K and Abbott FS (2000) Identification and characterization of N-acetylcysteine conjugates of valproic acid in humans and animals. Drug Metab Dispos 28:823-832.
106	Porubek DJ, Grillo MP and Baillie TA (1989) The covalent binding to protein of valproic acid and its hepatotoxic metabolite, 2-n-propyl-4-pentenoic acid, in rats and in isolated rat hepatocytes. Drug Metab Dispos 17:123-130.
107	Sakatis MZ, Reese MJ, Harrell AW, Taylor MA, Baines IA, Chen L, Bloomer JC, Yang EY, Ellens HM, Ambroso JL, Lovatt CA, Ayrton AD and Clarke SE (2012) Preclinical strategy to reduce clinical hepatotoxicity using in vitro bioactivation data for >200 compounds. Chem Res Toxicol 25:2067-2082
108	Park BK, Grabowski PS, Yeung JH and Breckenridge AM (1982) Drug protein conjugates-I. A study of the covalent binding of [14C]captopril to plasma proteins in the rat. Biochem Pharmacol 31:1755-1760.
109	Wu WW, Wang G, Liang XJ, Park JK and Shen RF (2008) Covalent modification of stathmin by CCNU determined by FTMS analysis of modified proteins and tryptic peptides. Biochem Biophys Res Commun 367:7-13.
110	Dore M and Montaldo C (1984) In vitro conjugation of allyl alcohol and of its metabolites with reduced glutathione. Boll Soc Ital Biol Sper 60:1497-1501.
111	Kubal G, Meyer DJ, Norman RE and Sadler PJ (1995) Investigations of glutathione conjugation in vitro by 1H NMR spectroscopy. Uncatalyzed and glutathione transferase-catalyzed reactions. Chem Res Toxicol 8:780-791.
112	Rydberg P, von Stedingk H, Magnér J and Björklund J (2009) LC/MS/MS analysis of N-terminal protein adducts with improved sensitivity: a comparison of selected Edman isothiocyanate reagents. Int J Anal Chem 2009:153472.
113	Le Gal A, Dréano Y, Lucas D and Berthou F (2003) Diversity of selective environmental substrates for human cytochrome P450 2A6: alkoxyethers, nicotine, coumarin, N-nitrosodiethylamine, and N-nitrosobenzylmethylamine. Toxicol Lett 144:77-91.
114	Loeppky RN, Ye Q, Goelzer P and Chen Y (2002) DNA adducts from N-nitrosodiethanolamine and related b-oxidized nitrosamines in vivo: 32P-postlabeling methods for glyoxal- and O6-hydroxyethyldeoxyguanosine adducts. Chem Res Toxicol 15:470-482.
115	Yang Y, Nikolic D, Swanson SM and van Breemen RB (2002) Quantitative determination of N7-methyldeoxyguanosine and O6-methyldeoxyguanosine in DNA by LC-UV-MS-MS. Anal Chem 74:5376-5382.
116	van Doorn R, Leijdekkers CM and Henderson PT (1978) Synergistic effects of phorone on the hepatotoxicity of bromobenzene and paracetamol in mice. Toxicology 11:225-233.
117	Chan TS, Wilson JX and O'Brien PJ (2004) Glycogenolysis is directed towards ascorbate synthesis by glutathione conjugation. Biochem Biophys Res Commun 317:149-156.
118	Burcham PC and Fontaine F (2001) Extensive protein carbonylation precedes acrolein-mediated cell death in mouse hepatocytes. J Biochem Mol Toxicol 15:309-316.
119	Yeung JH, Breckenridge AM and Park BK (1983) Drug protein conjugates-VI. Role of glutathione in the metabolism of captopril and captopril plasma protein conjugates. Biochem Pharmacol 32:3619-3625.
120	Ponsoda X, Jover R, Gómez-Lechón MJ, Fabra R, Trullenque R and Castell JV (1991) Intracellular glutathione in human hepatocytes incubated with S-adenosyl-L-methionine and GSH-depleting drugs. Toxicology 70:293-302.
121	Aw TY, Ookhtens M, Ren C and Kaplowitz N (1986) Kinetics of glutathione efflux from isolated rat
122	Kramer RA (1989) Cytochrome P-450-dependent formation of alkylating metabolites of the 2-chloroethylnitrosoureas MeCCNU and CCNU. Biochem Pharmacol 38:3185-3192.
123	Agarwal S, Chadha D and Mehrotra R (2015) Molecular modeling and spectroscopic studies of semustine binding with DNA and its comparison with lomustine-DNA adduct formation. J Biomol Struct Dyn 33:1653-1668.
124	Carpenter-Deyo L, Marchand DH, Jean PA, Roth RA and Reed DJ (1991) Involvement of glutathione in 1-naphthylisothiocyanate (ANIT) metabolism and toxicity to isolated hepatocytes. Biochem Pharmacol 42:2171-2180.
