# Supplementary material for: Characterisation of the NRF2 transcriptional network and its response to chemical insult in primary human hepatocytes: implications for prediction of drug-induced liver injury
Source: Arch Toxicol. 2018 Nov 13;93(2):385–99. doi: 10.1007/s00204-018-2354-1 (PMC6373176; doi:10.1007/s00204-018-2354-1)
Supplement: Supplementary file 11 — Supplementary material 11 (XLSX 11 KB) [file 204_2018_2354_MOESM11_ESM.xlsx]

## Sheet: Sheet1
Compound	DILI Concern
2,4-dinitrophenol	-
2-nitrofluorene	-
acarbose	Most
acetamide	-
acetamidofluorene	-
acetaminophen	Most
acetazolamide	Most
adapin	Less
aflatoxin B1	-
ajmaline	-
allopurinol	Most
allyl alcohol	-
alpidem	Most
amiodarone	Most
amitriptyline	Less
amphotericin B	Less
aspirin	Less
azathioprine	Most
bendazac	Most
benzbromarone	Most
benziodarone	Most
bromobenzene	-
bromoethylamine	-
bucetin	-
buspirone	Ambiguous
buthionine sulfoximine	-
butylated hydroxyanisole	-
caffeine	No
captopril	Less
carbamazepine	Most
carbon tetrachloride	-
chloramphenicol	No
chlormadinone	-
chlormezanone	Most
chlorpheniramine	No
chlorpromazine	Less
chlorpropamide	Less
cimetidine	Less
ciprofloxacin	Most
clofibrate	Less
clomipramine	Most
clozapine	Most
colchicine	Ambiguous
coumarin	-
cycloheximide	-
cyclophosphamide	Less
cyclosporine A	Most
danazol	Most
dantrolene	Most
dexamethasone	Ambiguous
diazepam	Ambiguous
diclofenac	Most
diethyl maleate	-
diltiazem	Most
disopyramide	Less
disulfiram	Most
doxorubicin	Less
enalapril	Less
erythromycin ethylsuccinate	Most
ethambutol	Most
ethanol	-
ethinylestradiol	-
ethionamide	Less
ethionine	-
etoposide	Less
famotidine	Less
fenofibrate	Less
fluoxetine hydrochloride	Less
fluphenazine	Ambiguous
flutamide	Most
furosemide	Ambiguous
galactosamine	-
gemfibrozil	Most
glibenclamide	Less
griseofulvin	Most
haloperidol	Less
hepatocyte growth factor	-
hexachlorobenzene	-
hydroxyzine	No
ibuprofen	Less
imipramine	Less
indomethacin	Most
interferon alpha	-
interleukin 1 beta	-
interleukin 6	-
iproniazid	Most
isoniazid	Most
ketoconazole	Most
labetalol	Most
lomustine	Less
lornoxicam	-
LPS	-
mefenamic acid	Most
meloxicam	Less
metformin	Less
methapyrilene	-
methimazole	Most
methyldopa	Most
methylene dianiline	-
methyltestosterone	Less
mexiletine	Most
monocrotaline	-
moxisylyte	Most
naphthyl isothiocyanate	-
naproxen	Less
nefazodone	Most
nicotinic acid	-
nifedipine	Less
nimesulide	Most
nitrofurantoin	Most
nitrofurazone	-
nitrosodiethylamine	-
N-methyl-N-nitrosourea	-
N-nitrosomorpholine	-
omeprazole	Less
papaverine	Most
pemoline	Most
penicillamine	Less
perhexiline	Most
phalloidin	-
phenacetin	-
phenobarbital	Less
phenylanthranilic acid	-
phenylbutazone	-
phenytoin	Most
phorone	-
promethazine	Less
propranolol	Ambiguous
propylthiouracil	Most
quinidine	Less
ranitidine	Less
rifampicin	Most
rosiglitazone maleate	Less
rotenone	-
simvastatin	Less
sulfasalazine	Most
sulindac	Most
sulpiride	-
tacrine	-
tamoxifen	Most
tannic acid	-
terbinafine	Most
tetracycline	Less
theophylline	No
thioacetamide	-
thioridazine	Less
ticlopidine	Most
tiopronin	Ambiguous
TNFα	-
tolbutamide	Ambiguous
transforming growth factor beta 1	-
triazolam	Ambiguous
trimethadione	Ambiguous
tunicamycin	-
valproic acid	Most
venlafaxine	Less
vitamin A	Less
WY-14643	-
