# Supplementary material for: Characterisation of the NRF2 transcriptional network and its response to chemical insult in primary human hepatocytes: implications for prediction of drug-induced liver injury
Source: Arch Toxicol. 2018 Nov 13;93(2):385–99. doi: 10.1007/s00204-018-2354-1 (PMC6373176; doi:10.1007/s00204-018-2354-1)
Supplement: Supplementary file 12 — Supplementary material 12 (XLSX 16 KB) [file 204_2018_2354_MOESM12_ESM.xlsx]

## Sheet: Intrinsic Reactivity
			Eigengene value						Eigengene value
Compound	Reactivity Status		m144	m192	m224	m325	Any Module		m140	m181	m269	Any Module
ALLYL ALCOHOL	Reactive		4.18583	2.33952	2.65711	2.16339	4		0.814863	2.71058	1.20096	1
NAPHTHYL ISOTHIOCYANATE	Reactive		4.60274	2.59736	1.98211	1.9681	2		0.980782	1.80114	1.25619	0
AZATHIOPRINE	Reactive		5.17738	2.82984	5.72597	6.44872	4		0.472188	0.943094	0.562393	0
CAPTOPRIL	Reactive		0.0217892	-0.368529	-0.128775	1.42538	0		1.49975	0.0176467	1.15165	0
DIETHYL MALEATE	Reactive		4.49563	2.67472	3.2465	7.5577	4		0.526922	0.40874	0.558234	0
LOMUSTINE	Reactive		2.2082	2.65239	2.5484	3.82293	4		0.776628	1.0316	1.19202	0
METHYLDOPA	Reactive		0.0695555	-0.157531	0.374534	0.624091	0		0.539909	0.13582	0.107639	0
N-METHYL-N-NITROSOUREA	Reactive		2.18073	3.44808	2.36656	1.01937	3		1.55422	1.95448	1.83484	0
PHORONE	Reactive		2.60736	2.27027	2.19273	3.56415	4		0.704525	2.98253	0.44325	1
PROPYLTHIOURACIL	Reactive		5.49222	3.81096	4.50524	3.87079	4		1.99642	1.52089	1.73005	0
AMPHOTERICIN B	Not BR		0.573372	0.347544	-0.0915382	0.387135	0		0.173789	1.97357	0.623038	0
ALLOPURINOL	Not BR		0.336921	0.121058	0.330963	0.74182	0		0.457431	0.717455	0.971882	0
ASPIRIN	Not BR		0.459046	0.684684	0.256764	0.353221	0		0.334063	1.4271	0.489973	0
CAFFEINE	Not BR		0.660869	-0.285328	-0.743058	1.32511	0		0.497898	0.0856165	0.163557	0
CHLORPROPAMIDE	Not BR		-0.0218036	-0.448254	0.606987	-0.231305	0		1.05201	0.00986355	1.42604	0
CIPROFLOXACIN	Not BR		-0.333204	-0.276202	0.154529	-0.220179	0		0.0893534	-0.336189	0.117535	0
DEXAMETHASONE	Not BR		-0.19368	1.11672	-0.0245425	0.631771	0		0.512149	0.936019	0.480007	0
DILTIAZEM	Not BR		0.447423	-0.0566046	-0.113632	-0.465993	0		0.561635	0.0576792	0.396799	0
DANTROLENE	Not BR		0.0656657	-0.261456	1.15144	2.9016	1		2.5883	0.5957	2.89149	2
LABETALOL	Not BR		2.00048	0.868566	1.55712	1.08752	1		0.686501	0.597409	0.70089	0
NITROFURAZONE	Not BR		2.97381	2.10137	3.9015	4.90077	4		0.740242	0.170978	1.18252	0
PHENOBARBITAL	Not BR		2.29356	3.10755	4.66634	1.37077	3		0.59909	4.70137	0.769407	1
SULPIRIDE	Not BR		0.360226	-0.213239	-0.847273	-0.100825	0		0.426281	0.151974	-0.22833	0
SULFASALAZINE	Not BR		0.106595	0.749845	1.01632	1.10779	0		1.22405	1.52896	1.47897	0
THEOPHYLLINE	Not BR		0.0430236	0.812812	-2.19387	-0.80876	0		1.3116	0.380374	0.495644	0
VENLAFAXINE	Not BR		1.51808	-0.561482	0.597759	-0.295868	0		1.38613	-1.48244	1.57161	0
WY-14643	Not BR		1.96364	1.55023	0.720742	1.86678	0		1.47534	1.47767	1.70479	0
		True positive	8	8	7	6	8		0	2	0	2
		False positive	3	2	2	2	4		1	1	1	2
		False negative	2	2	3	4	2		10	8	10	8
		True negative	14	15	15	15	13		16	16	16	15
		Sensitivity	0.8	0.8	0.7	0.6	0.8		0	0.2	0	0.2
		Specificity	0.823529	0.882353	0.882353	0.882353	0.764706		0.941176	0.941176	0.941176	0.882353
		Accuracy	0.814815	0.851852	0.814815	0.777778	0.777778		0.592593	0.666667	0.592593	0.62963
		PPV	0.727273	0.8	0.777778	0.75	0.666667		0	0.666667	0	0.5
		NPV	0.875	0.882353	0.833333	0.789474	0.866667		0.615385	0.666667	0.615385	0.652174
