# Supplementary material for: Characterisation of the NRF2 transcriptional network and its response to chemical insult in primary human hepatocytes: implications for prediction of drug-induced liver injury
Source: Arch Toxicol. 2018 Nov 13;93(2):385–99. doi: 10.1007/s00204-018-2354-1 (PMC6373176; doi:10.1007/s00204-018-2354-1)
Supplement: Supplementary file 13 — Supplementary material 13 (XLSX 25 KB) [file 204_2018_2354_MOESM13_ESM.xlsx]

## Sheet: Bioactivation Status
			Eigengene value						Eigengene value
Compound	Bioactivation Status		m144	m192	m224	m325	Any Module		m140	m181	m269	Any Module
ALPIDEM	Bioactivated		0.131802	0.266253	-0.431597	-0.427984	0		0.0787771	-0.0824406	0.344356	0
AFLATOXIN B1	Bioactivated		-0.658001	3.46116	3.5223	1.20007	2		-0.0551582	3.0322	2.34701	2
AMIODARONE	Bioactivated		-0.104852	0.467902	0.256246	0.397177	0		0.805725	1.70636	0.776868	0
AMITRIPTYLINE	Bioactivated		0.188846	-0.101025	0.763048	0.0175705	0		0.997582	-0.189719	1.11423	0
ACETAMINOPHEN	Bioactivated		7.93521	3.04159	1.77658	2.88382	3		4.63082	1.93311	0.868566	1
BENZBROMARONE	Bioactivated		4.72756	2.73711	2.57406	0.211837	3		0.625114	3.11159	0.237192	1
BROMOBENZENE	Bioactivated		-0.125629	0.14947	0.48591	0.679777	0		0.973207	1.6632	1.77268	0
BROMOETHYLAMINE	Bioactivated		0.533824	2.38682	4.43905	3.5871	3		1.15167	1.48049	3.3838	1
BUTYLATED HYDROXYANISOLE	Bioactivated		5.01448	5.81829	2.15082	4.21724	4		0.128486	0.711465	0.322396	0
BUSPIRONE	Bioactivated		0.82094	1.18714	0.232119	-0.301104	0		0.0727087	-0.914599	-0.735728	0
CARBAMAZEPINE	Bioactivated		1.65578	0.908401	0.405789	0.396156	0		0.660105	1.02609	0.90007	0
CARBON TETRACHLORIDE	Bioactivated		0.438652	0.218029	1.08572	0.618627	0		0.928393	0.844276	0.445377	0
CLOFIBRATE	Bioactivated		-0.193167	0.526929	0.559383	0.561282	0		0.726607	1.22451	0.485529	0
CIMETIDINE	Bioactivated		-0.305552	0.173124	0.871897	0.45922	0		2.05322	1.59596	0.935781	1
CHLORMADINONE	Bioactivated		0.60805	0.250877	0.700675	-0.28302	0		0.25723	-0.579049	0.52777	0
COUMARIN	Bioactivated		3.32395	1.60549	1.99065	2.64852	2		1.4982	2.43475	1.05013	1
CHLORAMPHENICOL	Bioactivated		0.573756	0.697733	0.801345	-0.00178505	0		0.764843	0.287082	0.412491	0
COLCHICINE	Bioactivated		2.43721	1.54443	-2.02938	-1.3227	1		3.43425	0.748335	0.48173	1
CYCLOPHOSPHAMIDE	Bioactivated		1.68539	1.42816	0.731431	1.34778	0		0.144679	1.30038	0.325926	0
CLOMIPRAMINE	Bioactivated		0.0649024	-0.142153	0.487723	-0.525503	0		0.451041	0.187117	0.424269	0
CHLORPROMAZINE	Bioactivated		1.25335	0.139073	0.693144	1.08418	0		1.46433	0.336538	0.9248	0
CYCLOSPORINE A	Bioactivated		0.928216	1.12213	0.133097	0.633796	0		0.632129	1.0335	0.509281	0
CLOZAPINE	Bioactivated		1.29336	0.823915	0.0225985	0.100973	0		-0.27343	-0.00117434	0.355697	0
METHYLENE DIANILINE	Bioactivated		2.94237	2.84005	3.63652	0.658222	3		0.904424	0.199379	1.83282	0
NITROSODIETHYLAMINE	Bioactivated		-0.368456	0.233072	-0.586755	0.430547	0		1.48215	0.431866	0.673869	0
DICLOFENAC	Bioactivated		4.94329	3.67076	2.52383	1.467	3		2.53432	1.20117	3.15201	2
2,4-DINITROPHENOL	Bioactivated		1.9879	2.19055	2.69912	-0.0326172	2		0.274952	0.323725	0.0340623	0
DANAZOL	Bioactivated		2.46677	2.5147	2.06231	0.261054	3		0.0469441	0.552143	0.310596	0
DOXORUBICIN	Bioactivated		-0.232943	6.31761	3.55454	2.0247	3		-0.0499336	5.49898	1.88283	1
DISULFIRAM	Bioactivated		0.707311	0.499589	1.01689	1.91415	0		0.409271	-0.189174	0.438796	0
DIAZEPAM	Bioactivated		5.1481	2.86614	0.0696396	0.0832315	2		1.17462	1.96558	0.802034	0
ETHINYLESTRADIOL	Bioactivated		-0.296908	0.0217526	-0.092702	0.346242	0		-0.00275367	0.122114	0.264172	0
ERYTHROMYCIN ETHYLSUCCINATE	Bioactivated		-0.220541	-0.311035	0.167743	-0.472281	0		0.565245	-0.068017	0.530045	0
ENALAPRIL	Bioactivated		1.88122	1.06178	1.31183	3.20258	1		0.895716	0.351566	1.28142	0
ETHANOL	Bioactivated		-0.227211	-0.0998529	0.193444	-0.0610664	0		0.574758	0.459635	0.409087	0
ETOPOSIDE	Bioactivated		-0.482423	0.0583751	1.10549	1.79228	0		2.87524	0.825491	1.83237	1
FENOFIBRATE	Bioactivated		-0.325163	0.0498229	-0.231135	0.0886481	0		0.490742	0.552001	0.424827	0
FLUOXETINE HYDROCHLORIDE	Bioactivated		0.970148	0.0816898	0.370167	0.112959	0		0.245613	0.643263	0.4078	0
FLUPHENAZINE	Bioactivated		0.826064	0.0376202	0.919832	0.777288	0		1.52569	1.0126	0.628487	0
FLUTAMIDE	Bioactivated		3.2862	2.46855	0.896888	0.28197	2		0.861358	1.09326	0.738399	0
FUROSEMIDE	Bioactivated		3.18022	3.2438	2.11966	3.79222	4		1.01553	0.706099	0.0106815	0
GRISEOFULVIN	Bioactivated		-0.111115	0.432267	0.260292	0.479663	0		0.910816	1.53854	0.895241	0
GEMFIBROZIL	Bioactivated		0.060629	0.67743	0.568635	1.04703	0		1.7138	0.917137	1.53513	0
HEXACHLOROBENZENE	Bioactivated		-0.171512	-0.0207811	0.832442	0.388895	0		0.846689	1.33514	0.821733	0
HYDROXYZINE	Bioactivated		1.20008	0.700895	0.0700085	0.477166	0		0.61275	0.637546	0.392152	0
IBUPROFEN	Bioactivated		0.607013	-0.19158	0.225915	0.0209569	0		0.87568	-0.10095	0.863647	0
INDOMETHACIN	Bioactivated		1.7202	0.36268	0.457758	0.486745	0		0.868071	0.948173	1.12293	0
IMIPRAMINE	Bioactivated		0.250923	-0.0714856	0.378023	0.0154552	0		0.83546	0.246207	0.517477	0
ISONIAZID	Bioactivated		2.01748	0.12466	1.26546	0.0336543	1		2.12994	1.02118	1.08755	1
IPRONIAZID	Bioactivated		1.0457	0.746361	0.945886	0.021455	0		0.553515	0.669209	0.321726	0
KETOCONAZOLE	Bioactivated		3.29822	2.39678	1.63996	0.363098	2		1.28253	0.811344	0.725695	0
MONOCROTALINE	Bioactivated		0.151164	0.127358	-0.0244459	0.349124	0		0.385782	0.20343	0.703424	0
MEFENAMIC ACID	Bioactivated		0.835935	0.0134506	0.19183	0.0783841	0		0.645453	-0.200508	0.468984	0
MELOXICAM	Bioactivated		-0.0946608	-0.128973	-0.0641068	0.251992	0		-0.0177825	0.0914623	0.0475087	0
METHAPYRILENE	Bioactivated		4.47334	1.23042	0.168578	0.484436	1		0.342902	1.1785	1.22697	0
METHIMAZOLE	Bioactivated		2.51109	1.08403	-0.009249	0.262545	1		2.42282	0.0634817	0.497504	1
NITROFURANTOIN	Bioactivated		6.29944	5.06321	3.22946	2.48491	4		0.290654	1.4414	0.487173	0
NIFEDIPINE	Bioactivated		1.60149	1.98465	0.582961	0.950031	0		1.34453	0.172906	1.39997	0
NIMESULIDE	Bioactivated		0.89558	1.74676	0.463191	-0.585281	0		-0.079268	1.80164	-0.486712	0
N-NITROSOMORPHOLINE	Bioactivated		0.482204	0.268227	0.309084	1.05664	0		1.04385	0.744097	0.59604	0
NAPROXEN	Bioactivated		0.207549	0.702784	-0.224229	0.0963418	0		0.841083	0.529256	0.59042	0
NEFAZODONE	Bioactivated		0.0586443	4.36594	2.09992	-0.0930616	2		-0.113163	3.57378	-0.582809	1
OMEPRAZOLE	Bioactivated		7.22372	4.72802	3.51895	1.38266	3		0.754339	0.717204	0.62335	0
PHENACETIN	Bioactivated		0.122822	0.190845	0.0599135	0.457056	0		0.796774	1.71492	0.603548	0
PHENYLBUTAZONE	Bioactivated		1.72396	2.06997	0.350562	0.226536	1		0.680255	1.53268	0.803567	0
PHENYTOIN	Bioactivated		0.313641	-0.0370356	0.305004	0.396814	0		0.807681	0.815046	0.890743	0
PROPRANOLOL	Bioactivated		0.459144	-0.530462	0.367319	0.141595	0		0.563871	0.926411	0.60353	0
QUINIDINE	Bioactivated		0.126912	0.199618	0.258329	-0.00402215	0		0.988676	-0.386143	0.711707	0
RANITIDINE	Bioactivated		2.28928	-0.267522	0.157652	0.795969	1		1.9941	-0.502549	0.0942689	0
ROSIGLITAZONE MALEATE	Bioactivated		2.50489	2.48142	0.580797	-0.297504	2		0.145392	1.42909	0.240357	0
RIFAMPICIN	Bioactivated		1.34031	0.518525	1.09015	0.47629	0		0.513786	0.679683	0.600394	0
SIMVASTATIN	Bioactivated		0.459362	0.203764	0.00815775	0.0306291	0		-0.00669124	0.405142	-0.27264	0
SULINDAC	Bioactivated		2.23589	2.36747	-0.338458	-1.12558	2		1.65718	0.533914	1.28218	0
THIOACETAMIDE	Bioactivated		0.73178	0.325835	0.622898	1.21897	0		1.11389	0.647514	1.2835	0
TACRINE	Bioactivated		-0.0419596	-0.0415095	0.627869	0.837816	0		0.731042	0.179556	0.245749	0
TERBINAFINE	Bioactivated		0.143208	-0.241718	0.284517	0.228806	0		0.411165	-0.488093	0.486166	0
TETRACYCLINE	Bioactivated		0.0116901	0.534901	0.966461	0.933815	0		2.36893	1.83143	0.832198	1
TICLOPIDINE	Bioactivated		-0.0166112	0.320938	0.661386	0.419706	0		1.2077	0.859765	1.87655	0
TOLBUTAMIDE	Bioactivated		-0.230041	1.18858	-0.206384	-0.253392	0		0.392737	0.219588	0.736338	0
TRIMETHADIONE	Bioactivated		0.0583735	0.275953	0.0317612	0.390398	0		1.34194	0.460001	0.394163	0
TAMOXIFEN	Bioactivated		0.195413	-0.389977	0.441336	-0.241241	0		0.762317	-0.0484363	0.747651	0
THIORIDAZINE	Bioactivated		0.826022	0.11065	0.322434	0.0443422	0		0.886556	0.419978	0.605793	0
VALPROIC ACID	Bioactivated		2.1131	2.04979	2.77731	1.53765	3		3.63668	0.977534	2.53459	2
AMPHOTERICIN B	Not BR		0.573372	0.347544	-0.0915382	0.387135	0		0.173789	1.97357	0.623038	0
ALLOPURINOL	Not BR		0.336921	0.121058	0.330963	0.74182	0		0.457431	0.717455	0.971882	0
ASPIRIN	Not BR		0.459046	0.684684	0.256764	0.353221	0		0.334063	1.4271	0.489973	0
CAFFEINE	Not BR		0.660869	-0.285328	-0.743058	1.32511	0		0.497898	0.0856165	0.163557	0
CHLORPROPAMIDE	Not BR		-0.0218036	-0.448254	0.606987	-0.231305	0		1.05201	0.00986355	1.42604	0
CIPROFLOXACIN	Not BR		-0.333204	-0.276202	0.154529	-0.220179	0		0.0893534	-0.336189	0.117535	0
DEXAMETHASONE	Not BR		-0.19368	1.11672	-0.0245425	0.631771	0		0.512149	0.936019	0.480007	0
DILTIAZEM	Not BR		0.447423	-0.0566046	-0.113632	-0.465993	0		0.561635	0.0576792	0.396799	0
DANTROLENE	Not BR		0.0656657	-0.261456	1.15144	2.9016	1		2.5883	0.5957	2.89149	2
LABETALOL	Not BR		2.00048	0.868566	1.55712	1.08752	1		0.686501	0.597409	0.70089	0
NITROFURAZONE	Not BR		2.97381	2.10137	3.9015	4.90077	4		0.740242	0.170978	1.18252	0
PHENOBARBITAL	Not BR		2.29356	3.10755	4.66634	1.37077	3		0.59909	4.70137	0.769407	1
SULPIRIDE	Not BR		0.360226	-0.213239	-0.847273	-0.100825	0		0.426281	0.151974	-0.22833	0
SULFASALAZINE	Not BR		0.106595	0.749845	1.01632	1.10779	0		1.22405	1.52896	1.47897	0
THEOPHYLLINE	Not BR		0.0430236	0.812812	-2.19387	-0.80876	0		1.3116	0.380374	0.495644	0
VENLAFAXINE	Not BR		1.51808	-0.561482	0.597759	-0.295868	0		1.38613	-1.48244	1.57161	0
WY-14643	Not BR		1.96364	1.55023	0.720742	1.86678	0		1.47534	1.47767	1.70479	0
		True positive	21	21	14	8	28		9	5	4	15
		False positive	3	2	2	2	4		1	1	1	2
		False negative	62	62	69	75	55		74	78	79	68
		True negative	14	15	15	15	13		16	16	16	15
		Sensitivity	0.253012	0.253012	0.168675	0.0963855	0.337349		0.108434	0.060241	0.0481928	0.180723
		Specificity	0.823529	0.882353	0.882353	0.882353	0.764706		0.941176	0.941176	0.941176	0.882353
		Accuracy	0.35	0.36	0.29	0.23	0.41		0.25	0.21	0.2	0.3
		PPV	0.875	0.913043	0.875	0.8	0.875		0.9	0.833333	0.8	0.882353
		NPV	0.184211	0.194805	0.178571	0.166667	0.191176		0.177778	0.170213	0.168421	0.180723
