# Supplementary material for: Characterisation of the NRF2 transcriptional network and its response to chemical insult in primary human hepatocytes: implications for prediction of drug-induced liver injury
Source: Arch Toxicol. 2018 Nov 13;93(2):385–99. doi: 10.1007/s00204-018-2354-1 (PMC6373176; doi:10.1007/s00204-018-2354-1)
Supplement: Supplementary file 14 — Supplementary material 14 (XLSX 25 KB) [file 204_2018_2354_MOESM14_ESM.xlsx]

## Sheet: DILI Concern
			Eigengene value						Eigengene value
Compound	DILI Concern		m144	m192	m224	m325	Any Module		m140	m181	m269	Any Module
ACARBOSE	Most		0.415365	0.327136	0.823593	0.445553	0		0.594606	0.379578	0.838358	0
ACETAZOLAMIDE	Most		0.000160672	0.345197	-0.17986	0.459496	0		0.215772	0.550935	0.421565	0
ALPIDEM	Most		0.131802	0.266253	-0.431597	-0.427984	0		0.0787771	-0.0824406	0.344356	0
AMIODARONE	Most		-0.104852	0.467902	0.256246	0.397177	0		0.805725	1.70636	0.776868	0
ACETAMINOPHEN	Most		7.93521	3.04159	1.77658	2.88382	3		4.63082	1.93311	0.868566	1
ALLOPURINOL	Most		0.336921	0.121058	0.330963	0.74182	0		0.457431	0.717455	0.971882	0
AZATHIOPRINE	Most		5.17738	2.82984	5.72597	6.44872	4		0.472188	0.943094	0.562393	0
BENZBROMARONE	Most		4.72756	2.73711	2.57406	0.211837	3		0.625114	3.11159	0.237192	1
BENDAZAC	Most		1.25312	1.57556	0.340661	-0.00209237	0		0.816721	0.228851	0.913128	0
BENZIODARONE	Most		0.875262	1.00251	-0.410693	-0.241378	0		-0.285722	0.198425	0.137778	0
CARBAMAZEPINE	Most		1.65578	0.908401	0.405789	0.396156	0		0.660105	1.02609	0.90007	0
CHLORMEZANONE	Most		0.118394	0.670021	0.260701	0.0347705	0		0.805951	-0.227093	0.168039	0
CLOMIPRAMINE	Most		0.0649024	-0.142153	0.487723	-0.525503	0		0.451041	0.187117	0.424269	0
CIPROFLOXACIN	Most		-0.333204	-0.276202	0.154529	-0.220179	0		0.0893534	-0.336189	0.117535	0
CYCLOSPORINE A	Most		0.928216	1.12213	0.133097	0.633796	0		0.632129	1.0335	0.509281	0
CLOZAPINE	Most		1.29336	0.823915	0.0225985	0.100973	0		-0.27343	-0.00117434	0.355697	0
DICLOFENAC	Most		4.94329	3.67076	2.52383	1.467	3		2.53432	1.20117	3.15201	2
DILTIAZEM	Most		0.447423	-0.0566046	-0.113632	-0.465993	0		0.561635	0.0576792	0.396799	0
DANAZOL	Most		2.46677	2.5147	2.06231	0.261054	3		0.0469441	0.552143	0.310596	0
DISULFIRAM	Most		0.707311	0.499589	1.01689	1.91415	0		0.409271	-0.189174	0.438796	0
DANTROLENE	Most		0.0656657	-0.261456	1.15144	2.9016	1		2.5883	0.5957	2.89149	2
ETHAMBUTOL	Most		0.985487	0.0738055	-0.0426784	0.657844	0		0.713716	0.401761	0.726784	0
ERYTHROMYCIN ETHYLSUCCINATE	Most		-0.220541	-0.311035	0.167743	-0.472281	0		0.565245	-0.068017	0.530045	0
FLUTAMIDE	Most		3.2862	2.46855	0.896888	0.28197	2		0.861358	1.09326	0.738399	0
GRISEOFULVIN	Most		-0.111115	0.432267	0.260292	0.479663	0		0.910816	1.53854	0.895241	0
GEMFIBROZIL	Most		0.060629	0.67743	0.568635	1.04703	0		1.7138	0.917137	1.53513	0
INDOMETHACIN	Most		1.7202	0.36268	0.457758	0.486745	0		0.868071	0.948173	1.12293	0
ISONIAZID	Most		2.01748	0.12466	1.26546	0.0336543	1		2.12994	1.02118	1.08755	1
IPRONIAZID	Most		1.0457	0.746361	0.945886	0.021455	0		0.553515	0.669209	0.321726	0
KETOCONAZOLE	Most		3.29822	2.39678	1.63996	0.363098	2		1.28253	0.811344	0.725695	0
LABETALOL	Most		2.00048	0.868566	1.55712	1.08752	1		0.686501	0.597409	0.70089	0
METHYLDOPA	Most		0.0695555	-0.157531	0.374534	0.624091	0		0.539909	0.13582	0.107639	0
MEFENAMIC ACID	Most		0.835935	0.0134506	0.19183	0.0783841	0		0.645453	-0.200508	0.468984	0
MEXILETINE	Most		0.166775	-0.232839	-0.15477	0.369635	0		0.357122	0.065975	0.0193467	0
METHIMAZOLE	Most		2.51109	1.08403	-0.009249	0.262545	1		2.42282	0.0634817	0.497504	1
MOXISYLYTE	Most		2.37179	1.55376	0.953758	1.75473	1		0.928804	0.386828	1.11599	0
NITROFURANTOIN	Most		6.29944	5.06321	3.22946	2.48491	4		0.290654	1.4414	0.487173	0
NIMESULIDE	Most		0.89558	1.74676	0.463191	-0.585281	0		-0.079268	1.80164	-0.486712	0
NEFAZODONE	Most		0.0586443	4.36594	2.09992	-0.0930616	2		-0.113163	3.57378	-0.582809	1
PAPAVERINE	Most		0.419159	3.17606	0.634555	-0.123912	1		0.00685801	3.21791	0.433321	1
PERHEXILINE	Most		2.16031	0.907176	1.24121	0.62309	1		0.876611	1.66427	0.93647	0
PHENYTOIN	Most		0.313641	-0.0370356	0.305004	0.396814	0		0.807681	0.815046	0.890743	0
PEMOLINE	Most		-0.0320047	-0.368023	0.920144	-0.0141122	0		0.797658	0.241499	0.444542	0
PROPYLTHIOURACIL	Most		5.49222	3.81096	4.50524	3.87079	4		1.99642	1.52089	1.73005	0
SULFASALAZINE	Most		0.106595	0.749845	1.01632	1.10779	0		1.22405	1.52896	1.47897	0
SULINDAC	Most		2.23589	2.36747	-0.338458	-1.12558	2		1.65718	0.533914	1.28218	0
TERBINAFINE	Most		0.143208	-0.241718	0.284517	0.228806	0		0.411165	-0.488093	0.486166	0
TICLOPIDINE	Most		-0.0166112	0.320938	0.661386	0.419706	0		1.2077	0.859765	1.87655	0
TAMOXIFEN	Most		0.195413	-0.389977	0.441336	-0.241241	0		0.762317	-0.0484363	0.747651	0
VALPROIC ACID	Most		2.1131	2.04979	2.77731	1.53765	3		3.63668	0.977534	2.53459	2
RIFAMPICIN	Most		1.34031	0.518525	1.09015	0.47629	0		0.513786	0.679683	0.600394	0
CAFFEINE	No		0.660869	-0.285328	-0.743058	1.32511	0		0.497898	0.0856165	0.163557	0
CHLORPHENIRAMINE	No		0.356583	-0.277378	0.0200423	0.151742	0		0.705862	-0.154741	0.700884	0
CHLORAMPHENICOL	No		0.573756	0.697733	0.801345	-0.00178505	0		0.764843	0.287082	0.412491	0
HYDROXYZINE	No		1.20008	0.700895	0.0700085	0.477166	0		0.61275	0.637546	0.392152	0
THEOPHYLLINE	No		0.0430236	0.812812	-2.19387	-0.80876	0		1.3116	0.380374	0.495644	0
ADAPIN	Less		3.02281	0.718643	2.61306	0.244435	2		0.860473	1.12136	0.336953	0
AMPHOTERICIN B	Less		0.573372	0.347544	-0.0915382	0.387135	0		0.173789	1.97357	0.623038	0
AMITRIPTYLINE	Less		0.188846	-0.101025	0.763048	0.0175705	0		0.997582	-0.189719	1.11423	0
ASPIRIN	Less		0.459046	0.684684	0.256764	0.353221	0		0.334063	1.4271	0.489973	0
CAPTOPRIL	Less		0.0217892	-0.368529	-0.128775	1.42538	0		1.49975	0.0176467	1.15165	0
CLOFIBRATE	Less		-0.193167	0.526929	0.559383	0.561282	0		0.726607	1.22451	0.485529	0
CIMETIDINE	Less		-0.305552	0.173124	0.871897	0.45922	0		2.05322	1.59596	0.935781	1
CYCLOPHOSPHAMIDE	Less		1.68539	1.42816	0.731431	1.34778	0		0.144679	1.30038	0.325926	0
CHLORPROPAMIDE	Less		-0.0218036	-0.448254	0.606987	-0.231305	0		1.05201	0.00986355	1.42604	0
CHLORPROMAZINE	Less		1.25335	0.139073	0.693144	1.08418	0		1.46433	0.336538	0.9248	0
DISOPYRAMIDE	Less		1.16809	-0.0959154	-0.723371	0.0569477	0		-0.103568	-0.314606	0.173699	0
DOXORUBICIN	Less		-0.232943	6.31761	3.55454	2.0247	3		-0.0499336	5.49898	1.88283	1
ENALAPRIL	Less		1.88122	1.06178	1.31183	3.20258	1		0.895716	0.351566	1.28142	0
ETHIONAMIDE	Less		-0.622469	0.281555	-0.76794	-0.483456	0		0.573427	0.908272	0.650369	0
ETOPOSIDE	Less		-0.482423	0.0583751	1.10549	1.79228	0		2.87524	0.825491	1.83237	1
FAMOTIDINE	Less		0.152313	0.776708	0.607621	0.501363	0		0.658185	0.232672	0.429251	0
FENOFIBRATE	Less		-0.325163	0.0498229	-0.231135	0.0886481	0		0.490742	0.552001	0.424827	0
FLUOXETINE HYDROCHLORIDE	Less		0.970148	0.0816898	0.370167	0.112959	0		0.245613	0.643263	0.4078	0
GLIBENCLAMIDE	Less		0.0182708	0.434947	0.307087	0.227058	0		0.97841	0.98172	0.928504	0
HALOPERIDOL	Less		0.689797	0.258916	0.926932	0.756624	0		0.94928	1.08479	1.09125	0
IBUPROFEN	Less		0.607013	-0.19158	0.225915	0.0209569	0		0.87568	-0.10095	0.863647	0
IMIPRAMINE	Less		0.250923	-0.0714856	0.378023	0.0154552	0		0.83546	0.246207	0.517477	0
LOMUSTINE	Less		2.2082	2.65239	2.5484	3.82293	4		0.776628	1.0316	1.19202	0
METFORMIN	Less		1.19163	1.71257	0.902821	-0.423524	0		-0.162342	1.01836	-0.212236	0
MELOXICAM	Less		-0.0946608	-0.128973	-0.0641068	0.251992	0		-0.0177825	0.0914623	0.0475087	0
METHYLTESTOSTERONE	Less		-0.220583	0.919018	0.199358	0.20909	0		0.252914	1.20429	0.541328	0
NIFEDIPINE	Less		1.60149	1.98465	0.582961	0.950031	0		1.34453	0.172906	1.39997	0
NAPROXEN	Less		0.207549	0.702784	-0.224229	0.0963418	0		0.841083	0.529256	0.59042	0
OMEPRAZOLE	Less		7.22372	4.72802	3.51895	1.38266	3		0.754339	0.717204	0.62335	0
PHENOBARBITAL	Less		2.29356	3.10755	4.66634	1.37077	3		0.59909	4.70137	0.769407	1
PENICILLAMINE	Less		-0.0598578	-0.0732615	-0.304063	1.28439	0		1.36452	0.437513	0.686577	0
PROMETHAZINE	Less		1.83665	0.3598	0.130839	0.0102403	0		-0.22864	-0.0218022	0.0223038	0
QUINIDINE	Less		0.126912	0.199618	0.258329	-0.00402215	0		0.988676	-0.386143	0.711707	0
RANITIDINE	Less		2.28928	-0.267522	0.157652	0.795969	1		1.9941	-0.502549	0.0942689	0
ROSIGLITAZONE MALEATE	Less		2.50489	2.48142	0.580797	-0.297504	2		0.145392	1.42909	0.240357	0
SIMVASTATIN	Less		0.459362	0.203764	0.00815775	0.0306291	0		-0.00669124	0.405142	-0.27264	0
TETRACYCLINE	Less		0.0116901	0.534901	0.966461	0.933815	0		2.36893	1.83143	0.832198	1
THIORIDAZINE	Less		0.826022	0.11065	0.322434	0.0443422	0		0.886556	0.419978	0.605793	0
VITAMIN A	Less		0.327774	0.112433	-0.0262438	0.109009	0		0.630021	0.364817	0.515373	0
VENLAFAXINE	Less		1.51808	-0.561482	0.597759	-0.295868	0		1.38613	-1.48244	1.57161	0
		True positive	16	13	8	5	19		6	3	3	9
		False positive	6	5	5	3	8		3	2	0	5
		False negative	35	38	43	46	32		45	48	48	42
		True negative	39	40	40	42	37		42	43	45	40
		Sensitivity	0.313725	0.254902	0.156863	0.0980392	0.372549		0.117647	0.0588235	0.0588235	0.176471
		Specificity	0.866667	0.888889	0.888889	0.933333	0.822222		0.933333	0.955556	1	0.888889
		Accuracy	0.572917	0.552083	0.5	0.489583	0.583333		0.5	0.479167	0.5	0.510417
		PPV	0.727273	0.722222	0.615385	0.625	0.703704		0.666667	0.6	1	0.642857
		NPV	0.527027	0.512821	0.481928	0.477273	0.536232		0.482759	0.472527	0.483871	0.487805
